# Supplementary material for: Identification of Common Differentially Expressed Genes and Potential Therapeutic Targets in Ulcerative Colitis and Rheumatoid Arthritis
Source: Front Genet. 2020 Nov 11;11:572194. doi: 10.3389/fgene.2020.572194 (PMC7686785; doi:10.3389/fgene.2020.572194)
Supplement: Supplementary Table 1 — Differentially expressed genes in GSE38713. [file Table_1.XLSX]

## Sheet: Sheet1
ID_REF	Gene	logFC	AveExpr	t	P.Value	adj.P.Val	B	change
205886_at	REG1B	8.16959	8.33911	23.904	1.03863e-20	2.83935e-16	36.011	UP
209752_at	REG1A	7.89619	9.32988	21.8482	1.25105e-19	2.28004e-15	33.8577	UP
205815_at	REG3A	7.01522	7.83692	14.4347	8.0995e-15	1.46379e-11	23.6917	UP
206784_at	AQP8	-6.6167	9.20918	-10.7528	1.15544e-11	4.23986e-09	16.6837	DOWN
219727_at	DUOX2	6.31879	8.50781	13.7621	2.74135e-14	3.9443e-11	22.5293	UP
219795_at	SLC6A14	6.18365	7.03258	26.3541	6.81257e-22	3.72477e-17	38.2966	UP
205828_at	MMP3	6.11472	7.5811	13.4877	4.56608e-14	5.80583e-11	22.0409	UP
202917_s_at	S100A8	5.96037	8.32233	14.7138	4.94521e-15	1.08152e-11	24.1602	UP
209395_at	CHI3L1	5.74684	6.75625	16.289	3.47744e-16	1.40257e-12	26.6597	UP
204475_at	MMP1	5.55506	7.6805	10.0433	5.61455e-11	1.30628e-08	15.1368	UP
207529_at	DEFA5	5.30501	8.00408	6.7261	2.15532e-07	6.8833e-06	6.99949	UP
214974_x_at	CXCL5	4.89472	6.3725	8.64145	1.54582e-09	1.52835e-07	11.8766	UP
209735_at	ABCG2	-4.64725	7.80244	-10.3996	2.51799e-11	7.17038e-09	15.9222	DOWN
230615_at	DUOXA2	4.58163	8.70661	20.279	9.66119e-19	1.32056e-14	32.0474	UP
208383_s_at	PCK1	-4.5726	8.89769	-8.76458	1.14341e-09	1.20455e-07	12.1739	DOWN
212531_at	LCN2	4.49906	10.8892	18.2748	1.62206e-17	1.10857e-13	29.495	UP
203691_at	PI3	4.45298	10.1516	11.8159	1.21472e-12	7.72265e-10	18.8765	UP
205680_at	MMP10	4.45049	5.96116	11.3799	3.00984e-12	1.55329e-09	17.995	UP
214598_at	CLDN8	-4.42718	7.425	-7.0831	8.30717e-08	3.26994e-06	7.94185	DOWN
204607_at	HMGCS2	-4.35745	9.97672	-11.2463	3.99236e-12	1.9317e-09	17.72	DOWN
1554436_a_at	REG4	4.32812	10.2048	14.619	5.84277e-15	1.18316e-11	24.002	UP
212657_s_at	IL1RN	4.32812	7.4072	15.0672	2.67532e-15	7.69858e-12	24.7419	UP
217388_s_at	KYNU	4.31859	6.45545	16.2691	3.5914e-16	1.40257e-12	26.6295	UP
220655_at	TNIP3	4.30091	5.70936	11.0484	6.09121e-12	2.62234e-09	17.3084	UP
204855_at	SERPINB5	4.26792	7.37926	13.3925	5.4605e-14	6.49027e-11	21.8695	UP
204470_at	CXCL1	4.25916	8.27094	14.5312	6.82305e-15	1.33232e-11	23.8547	UP
204007_at	FCGR3B	4.18157	6.52037	14.7424	4.70357e-15	1.07153e-11	24.2077	UP
205513_at	TCN1	4.15393	6.38251	12.9295	1.32047e-13	1.31267e-10	21.0211	UP
207356_at	DEFB4A /// DEFB4B	4.13401	7.22036	8.78952	1.07591e-09	1.15011e-07	12.2338	UP
207814_at	DEFA6	4.09157	7.77906	6.45497	4.48504e-07	1.22979e-05	6.27539	UP
224963_at	SLC26A2	-4.05746	9.93928	-8.23028	4.29282e-09	3.24185e-07	10.869	DOWN
208250_s_at	DMBT1	4.02905	9.83667	10.1983	3.95321e-11	9.90238e-09	15.4806	UP
207214_at	SPINK4	4.01908	10.7687	11.1242	5.17899e-12	2.34018e-09	17.4665	UP
205844_at	VNN1	3.78471	6.63623	7.68078	1.73905e-08	9.43277e-07	9.4874	UP
202859_x_at	CXCL8	3.78395	8.05587	5.18371	1.49779e-05	0.00021177	2.81747	UP
204580_at	MMP12	3.76728	10.1223	11.6522	1.70304e-12	1.01211e-09	18.5486	UP
217238_s_at	ALDOB	3.75319	6.88936	6.50164	3.95155e-07	1.11121e-05	6.40051	UP
224412_s_at	TRPM6	-3.67439	8.23972	-7.72778	1.54063e-08	8.58458e-07	9.60709	DOWN
207502_at	GUCA2B	-3.62901	8.7101	-7.87766	1.04886e-08	6.40029e-07	9.98692	DOWN
229230_at	SLC51A	-3.60492	6.29232	-5.54303	5.50959e-06	9.43593e-05	3.80092	DOWN
206336_at	CXCL6	3.56658	5.50773	8.6872	1.38166e-09	1.41201e-07	11.9873	UP
225681_at	CTHRC1	3.55068	6.23904	9.66193	1.34878e-10	2.49137e-08	14.2769	UP
207850_at	CXCL3	3.52735	7.65574	8.38328	2.92796e-09	2.42555e-07	11.2466	UP
205220_at	HCAR3	3.51104	5.44605	8.96235	7.07392e-10	8.76584e-08	12.6469	UP
207003_at	GUCA2A	-3.47958	10.8497	-7.13499	7.24048e-08	2.93893e-06	8.07769	DOWN
205950_s_at	CA1	-3.45951	11.5571	-4.94075	2.94816e-05	0.000369382	2.15312	DOWN
206149_at	CHP2	-3.45257	8.82443	-8.00799	7.52513e-09	5.04211e-07	10.3149	DOWN
205654_at	C4BPA	3.4265	6.89431	10.5816	1.68219e-11	5.50742e-09	16.3167	UP
208209_s_at	C4BPB	3.4082	7.57631	14.926	3.41477e-15	8.8906e-12	24.511	UP
209993_at	ABCB1	-3.40144	7.00836	-12.3208	4.36599e-13	3.41015e-10	19.8676	DOWN
219948_x_at	UGT2A3	-3.37624	6.81077	-7.48758	2.86957e-08	1.40084e-06	8.99249	DOWN
1555950_a_at	CD55	3.31077	10.1665	18.1208	2.03658e-17	1.23722e-13	29.2866	UP
203535_at	S100A9	3.27652	8.49774	12.1389	6.29108e-13	4.46708e-10	19.5142	UP
212768_s_at	OLFM4	3.24624	11.7109	6.15179	1.02579e-06	2.41642e-05	5.45839	UP
201666_at	TIMP1	3.22901	9.99642	14.6536	5.4973e-15	1.15602e-11	24.0598	UP
39402_at	IL1B	3.2193	7.38765	7.79132	1.30846e-08	7.53055e-07	9.76846	UP
211959_at	IGFBP5	3.2179	7.67054	8.41133	2.7305e-09	2.31099e-07	11.3155	UP
211430_s_at	IGHG1 /// IGHG3 /// IGHM /// IGHV4-31	3.16064	12.4498	9.70664	1.21591e-10	2.37303e-08	14.3787	UP
203915_at	CXCL9	3.1546	7.09934	7.30221	4.65964e-08	2.07295e-06	8.51335	UP
202357_s_at	CFB	3.11927	8.09444	14.3558	9.32241e-15	1.59282e-11	23.558	UP
241031_at	C2CD4A	3.11563	5.56085	14.4713	7.58857e-15	1.43071e-11	23.7537	UP
204006_s_at	FCGR3A /// FCGR3B	3.09783	6.04754	10.4851	2.08233e-11	6.33072e-09	16.1081	UP
220786_s_at	SLC38A4	-3.08521	4.31123	-6.81657	1.69054e-07	5.72227e-06	7.23955	DOWN
218468_s_at	GREM1	3.07453	6.70217	4.66842	6.29189e-05	0.000687013	1.41132	UP
209994_s_at	ABCB1 /// ABCB4	-3.07417	7.16746	-12.2288	5.2492e-13	3.82666e-10	19.6894	DOWN
206262_at	ADH1C	-3.07416	9.77352	-6.5142	3.8192e-07	1.08363e-05	6.43416	DOWN
211122_s_at	CXCL11	3.05729	5.34709	6.56803	3.30124e-07	9.59572e-06	6.57816	UP
201645_at	TNC	3.04136	6.56907	7.02882	9.59459e-08	3.63252e-06	7.79943	UP
209774_x_at	CXCL2	3.02782	8.20274	5.31917	1.02696e-05	0.000156187	3.18829	UP
210029_at	IDO1	3.00258	7.38823	6.958	1.15845e-07	4.21972e-06	7.61314	UP
209875_s_at	SPP1	3.0008	6.21274	6.20472	8.87335e-07	2.14763e-05	5.60153	UP
223565_at	MZB1	2.9898	7.96328	9.94084	7.09196e-11	1.58915e-08	14.9078	UP
203854_at	CFI	2.96946	6.69996	10.923	7.98123e-12	3.1909e-09	17.0448	UP
219669_at	CD177	-2.95311	10.4469	-6.17707	9.57145e-07	2.28225e-05	5.52677	DOWN
206172_at	IL13RA2	2.9523	5.17718	7.5189	2.64503e-08	1.3147e-06	9.07301	UP
205890_s_at	GABBR1 /// UBD	2.92672	8.15352	6.24369	7.9761e-07	1.96438e-05	5.70679	UP
212942_s_at	CEMIP	2.92544	5.55892	7.0705	8.58939e-08	3.35674e-06	7.90882	UP
202404_s_at	COL1A2	2.92391	9.05961	8.79611	1.05878e-09	1.13815e-07	12.2496	UP
209488_s_at	RBPMS	2.91756	7.18072	11.9225	9.7626e-13	6.35441e-10	19.0885	UP
213680_at	KRT6B	2.91712	6.19269	7.38241	3.77614e-08	1.75562e-06	8.72115	UP
213832_at	KCND3	2.91451	5.63997	16.5504	2.28381e-16	1.13516e-12	27.052	UP
201438_at	COL6A3	2.91303	8.97533	10.0131	6.01409e-11	1.3816e-08	15.0694	UP
202291_s_at	MGP	2.90956	7.31945	8.40403	2.78051e-09	2.33884e-07	11.2976	UP
211980_at	COL4A1	2.90665	8.6945	9.8502	8.72995e-11	1.86449e-08	14.7039	UP
202237_at	NNMT	2.90023	7.58665	9.34254	2.8514e-10	4.42213e-08	13.5412	UP
202376_at	SERPINA3	2.89961	6.96885	7.86558	1.08175e-08	6.55276e-07	9.95642	UP
201818_at	LPCAT1	2.88894	6.72377	19.3401	3.50976e-18	3.83792e-14	30.8875	UP
201012_at	ANXA1	2.88644	9.63206	10.9934	6.85578e-12	2.86137e-09	17.1931	UP
217546_at	MT1M	-2.88315	7.83462	-5.92058	1.93719e-06	4.02291e-05	4.83102	DOWN
230573_at	SGK2	-2.86539	6.47865	-12.7715	1.79418e-13	1.63495e-10	20.7259	DOWN
210738_s_at	SLC4A4	-2.85011	7.08364	-6.91847	1.28724e-07	4.59098e-06	7.50894	DOWN
229831_at	CNTN3	-2.84362	5.92814	-8.94018	7.46333e-10	8.98805e-08	12.5942	DOWN
32128_at	CCL18	2.83454	8.10972	6.44398	4.62087e-07	1.25694e-05	6.24592	UP
227458_at	CD274	2.80744	5.73991	10.1245	4.67026e-11	1.11994e-08	15.3173	UP
220435_at	SLC30A10	-2.79198	6.35971	-7.82377	1.20396e-08	7.0781e-07	9.85069	DOWN
231120_x_at	PKIB	-2.77992	7.19027	-6.31824	6.50702e-07	1.67501e-05	5.90782	DOWN
205267_at	POU2AF1	2.77296	8.52732	8.77127	1.1249e-09	1.19193e-07	12.1899	UP
223169_s_at	RHOU	-2.76963	6.28783	-9.15867	4.41432e-10	6.12571e-08	13.1112	DOWN
204533_at	CXCL10	2.76683	7.02066	6.88127	1.42173e-07	4.95746e-06	7.41071	UP
232629_at	PROK2	2.75197	4.44578	6.96135	1.14813e-07	4.19256e-06	7.62198	UP
205242_at	CXCL13	2.75172	7.04929	3.68888	0.000918566	0.00614344	-1.18757	UP
209792_s_at	KLK10	2.73411	5.81292	4.98753	2.58781e-05	0.000331976	2.2809	UP
216491_x_at	IGHM	2.72338	10.0131	7.71597	1.58821e-08	8.77122e-07	9.57704	UP
204959_at	MNDA	2.72273	6.33557	9.70925	1.20856e-10	2.37303e-08	14.3847	UP
204259_at	MMP7	2.71823	6.83374	6.71394	2.22701e-07	7.06685e-06	6.96715	UP
203477_at	COL15A1	2.70991	7.66262	8.10125	5.94157e-09	4.20252e-07	10.5482	UP
209071_s_at	RGS5	2.70397	8.19861	8.20993	4.51798e-09	3.37922e-07	10.8186	UP
205681_at	BCL2A1	2.69958	6.90127	6.94658	1.19423e-07	4.33247e-06	7.58307	UP
206632_s_at	APOBEC3B	-2.69507	7.7095	-10.3627	2.73394e-11	7.58771e-09	15.8417	DOWN
205799_s_at	SLC3A1	-2.68426	8.13209	-5.39286	8.36498e-06	0.00013226	3.39001	DOWN
243764_at	VSIG1	2.66953	4.45893	7.48696	2.87425e-08	1.40187e-06	8.99088	UP
209425_at	AMACR /// C1QTNF3-AMACR	-2.65353	7.26115	-10.925	7.94684e-12	3.1909e-09	17.0491	DOWN
219630_at	PDZK1IP1	2.64829	9.74714	14.0225	1.70095e-14	2.65713e-11	22.9851	UP
202998_s_at	LOXL2	2.64767	6.9636	8.95582	7.1864e-10	8.79501e-08	12.6314	UP
202310_s_at	COL1A1	2.64732	8.42348	7.44534	3.20358e-08	1.53915e-06	8.88367	UP
243296_at	NAMPT	2.64691	6.79403	6.52478	3.71136e-07	1.05907e-05	6.46246	UP
227628_at	GPX8	2.64525	6.6019	15.5774	1.12374e-15	3.84001e-12	25.5599	UP
221305_s_at	UGT1A8 /// UGT1A9	-2.64429	7.34444	-7.61823	2.04414e-08	1.07568e-06	9.32768	DOWN
205863_at	S100A12	2.6431	5.85278	5.44801	7.1751e-06	0.000117139	3.54096	UP
236313_at	CDKN2B	-2.64155	8.73145	-8.82747	9.8093e-10	1.08823e-07	12.3249	DOWN
203649_s_at	PLA2G2A	2.63988	11.7451	9.27216	3.36886e-10	4.96788e-08	13.3771	UP
202234_s_at	SLC16A1	-2.61769	6.373	-7.37856	3.81438e-08	1.76589e-06	8.71119	DOWN
219118_at	FKBP11	2.60488	8.70643	12.6153	2.43551e-13	2.11367e-10	20.4313	UP
210133_at	CCL11	2.60216	7.29558	6.67379	2.48123e-07	7.65151e-06	6.86033	UP
227506_at	SLC16A9	-2.602	8.12088	-7.6755	1.76291e-08	9.53398e-07	9.47393	DOWN
236045_x_at	DOC2B	2.59997	5.38268	11.5502	2.10608e-12	1.18434e-09	18.3422	UP
213338_at	TMEM158	2.59584	6.39581	10.5229	1.91496e-11	6.01727e-09	16.19	UP
202834_at	AGT	2.58997	6.52676	9.06702	5.49791e-10	7.29607e-08	12.8951	UP
213929_at	EXPH5	-2.58674	6.41337	-8.50552	2.16145e-09	1.92158e-07	11.5461	DOWN
209791_at	PADI2	-2.58272	9.1252	-9.01013	6.30398e-10	8.06016e-08	12.7604	DOWN
220724_at	CWH43	-2.5723	6.83834	-7.01851	9.86101e-08	3.71572e-06	7.77235	DOWN
234709_at	CAPN13	-2.55013	4.97059	-8.73176	1.23887e-09	1.29265e-07	12.0948	DOWN
205479_s_at	PLAU	2.53795	7.12138	7.81321	1.23698e-08	7.2411e-07	9.82396	UP
227051_at	BACE2	2.53038	5.81745	9.00794	6.33736e-10	8.07208e-08	12.7552	UP
208983_s_at	PECAM1	2.51952	7.46341	10.6122	1.5724e-11	5.2743e-09	16.3827	UP
229802_at	WISP1	2.51254	4.42737	6.05776	1.32786e-06	2.99139e-05	5.20363	UP
223062_s_at	PSAT1	2.51118	6.41605	8.62316	1.61692e-09	1.57984e-07	11.8323	UP
206026_s_at	TNFAIP6	2.50409	4.8083	5.50572	6.11147e-06	0.00010253	3.69886	UP
206754_s_at	CYP2B6 /// CYP2B7P	-2.49322	7.00839	-6.15899	1.00574e-06	2.3784e-05	5.47788	DOWN
241703_at	RUNDC3B	-2.49124	6.12178	-10.4534	2.2339e-11	6.67424e-09	16.0393	DOWN
227140_at	INHBA	2.4837	4.43571	4.93745	2.97541e-05	0.000372096	2.1441	UP
201667_at	GJA1	2.48341	8.6677	7.42744	3.35688e-08	1.59737e-06	8.83747	UP
225664_at	COL12A1	2.47343	6.42911	5.37098	8.89023e-06	0.000138878	3.33011	UP
214973_x_at	IGHD	2.46854	9.95373	8.76262	1.14888e-09	1.20799e-07	12.1692	UP
227048_at	LAMA1	-2.46443	7.40671	-6.70014	2.31124e-07	7.27921e-06	6.93046	DOWN
227475_at	FOXQ1	2.46003	6.52345	9.65403	1.37376e-10	2.52049e-08	14.2588	UP
213407_at	PHLPP2	-2.45223	8.42772	-10.5474	1.81416e-11	5.88343e-09	16.2429	DOWN
210397_at	DEFB1	-2.45217	6.66709	-8.70964	1.30775e-09	1.35419e-07	12.0415	DOWN
234764_x_at	IGLL5	2.45139	10.1258	8.32746	3.36537e-09	2.70193e-07	11.1092	UP
209949_at	NCF2	2.44557	5.95348	11.038	6.22924e-12	2.66081e-09	17.2866	UP
202112_at	VWF	2.44527	7.67073	10.6974	1.30427e-11	4.5349e-09	16.5654	UP
243669_s_at	PRAP1	-2.44382	7.75159	-6.2582	7.66613e-07	1.90434e-05	5.74593	DOWN
206467_x_at	RTEL1-TNFRSF6B /// TNFRSF6B	2.44048	7.34274	10.5332	1.87201e-11	5.95071e-09	16.2122	UP
202450_s_at	CTSK	2.42705	8.28038	9.44303	2.24978e-10	3.71622e-08	13.7742	UP
209822_s_at	VLDLR	-2.42631	5.18171	-9.36427	2.70867e-10	4.30514e-08	13.5917	DOWN
208607_s_at	SAA1 /// SAA2 /// SAA2-SAA4	2.42166	6.3325	11.4025	2.86977e-12	1.52335e-09	18.0413	UP
203936_s_at	MMP9	2.42032	7.57498	6.57474	3.2419e-07	9.45646e-06	6.59609	UP
236219_at	SLC35G1	-2.41552	5.76963	-10.8666	9.0195e-12	3.47283e-09	16.9255	DOWN
209278_s_at	TFPI2	2.40842	4.57814	5.71631	3.407e-06	6.37064e-05	4.27437	UP
211634_x_at	IGHM /// IGHV1-69 /// IGHV1-69-2	2.4073	9.81093	8.05691	6.64697e-09	4.55989e-07	10.4374	UP
209719_x_at	SERPINB3	2.40563	4.75045	4.7716	4.72222e-05	0.000542524	1.69188	UP
200629_at	WARS	2.39766	9.27559	9.3005	3.14984e-10	4.70539e-08	13.4433	UP
229721_x_at	DERL3	2.39744	8.08742	10.7008	1.29451e-11	4.5349e-09	16.5727	UP
202878_s_at	CD93	2.39359	7.55591	9.01209	6.27432e-10	8.05278e-08	12.7651	UP
227697_at	SOCS3	2.39357	7.39609	4.00414	0.000392386	0.00307008	-0.368288	UP
207251_at	MEP1B	-2.39107	5.43162	-4.71477	5.53121e-05	0.000617811	1.53725	DOWN
221730_at	COL5A2	2.38796	6.53378	7.25258	5.30911e-08	2.29648e-06	8.38438	UP
231577_s_at	GBP1	2.38777	8.92573	9.23762	3.65707e-10	5.28969e-08	13.2964	UP
224404_s_at	FCRL5	2.38773	5.08166	9.47285	2.09758e-10	3.50719e-08	13.843	UP
202478_at	TRIB2	2.38439	6.5475	9.06949	5.46549e-10	7.28843e-08	12.9009	UP
211639_x_at	SKAP2	2.38394	9.39614	8.65963	1.47832e-09	1.47764e-07	11.9206	UP
222859_s_at	DAPP1	2.37526	6.05158	14.9725	3.1507e-15	8.61322e-12	24.5872	UP
228293_at	DEPDC7	-2.37504	5.54741	-11.1479	4.92287e-12	2.24298e-09	17.516	DOWN
223217_s_at	NFKBIZ	2.3742	8.58683	7.85537	1.11038e-08	6.64225e-07	9.93062	UP
202504_at	TRIM29	2.37158	7.12359	10.1412	4.49658e-11	1.09755e-08	15.3544	UP
210037_s_at	NOS2	2.36691	7.28256	11.2476	3.9816e-12	1.9317e-09	17.7227	UP
207016_s_at	ALDH1A2	2.3651	5.19456	6.87241	1.45582e-07	5.05379e-06	7.38729	UP
222750_s_at	SRD5A3	2.36103	8.42747	15.2633	1.9115e-15	5.80619e-12	25.0594	UP
225987_at	STEAP4	2.35698	4.99392	7.53248	2.55323e-08	1.27837e-06	9.10792	UP
216541_x_at	IGHA1 /// IGHG1 /// IGHG3 /// IGHM /// IGHV1-69 /// IGHV1-69-2	2.35365	6.52721	8.95047	7.27987e-10	8.84504e-08	12.6187	UP
216557_x_at	IGHA1 /// IGHD /// IGHG1 /// IGHG3 /// IGHM /// IGHV3-21 /// IGHV3-48 /// IGHV3-71 /// IGHV4-31	2.35061	9.81817	9.19155	4.0812e-10	5.76588e-08	13.1884	UP
218756_s_at	DHRS11	-2.34822	9.44851	-7.89035	1.01539e-08	6.28452e-07	10.019	DOWN
201042_at	TGM2	2.34642	6.94393	9.7805	1.02501e-10	2.10686e-08	14.5464	UP
234366_x_at	IGLV@	2.34156	9.51403	7.57334	2.29627e-08	1.17226e-06	9.21274	UP
202888_s_at	ANPEP	-2.33807	8.99877	-4.76533	4.80545e-05	0.000550121	1.67479	DOWN
219134_at	ADGRL4	2.33771	5.35628	8.3188	3.43904e-09	2.73697e-07	11.0879	UP
234884_x_at	CYAT1 /// IGLL5 /// IGLV3-1	2.32771	8.63282	7.57836	2.2666e-08	1.16254e-06	9.22559	UP
204563_at	SELL	2.32561	6.65827	6.75475	1.9956e-07	6.48595e-06	7.07559	UP
211643_x_at	IGKC	2.3246	10.5877	8.63844	1.55732e-09	1.53694e-07	11.8693	UP
226621_at	OSMR	2.32076	6.76075	8.23312	4.26228e-09	3.22324e-07	10.8761	UP
226218_at	IL7R	2.31671	7.26918	7.0133	9.99868e-08	3.75724e-06	7.75865	UP
204059_s_at	ME1	2.31392	8.41223	8.32437	3.3915e-09	2.71097e-07	11.1016	UP
209921_at	SLC7A11	2.30797	6.35806	12.096	6.85984e-13	4.80848e-10	19.4304	UP
216853_x_at	IGLJ3 /// IGLL5 /// IGLV3-19	2.30497	9.43906	6.7994	1.77018e-07	5.90511e-06	7.19405	UP
213094_at	ADGRG6	2.30046	6.6019	7.68263	1.73076e-08	9.39717e-07	9.49211	UP
205943_at	TDO2	2.28709	5.5062	4.94633	2.90269e-05	0.00036509	2.16835	UP
215125_s_at	UGT1A1 /// UGT1A10 /// UGT1A3 /// UGT1A4 /// UGT1A5 /// UGT1A6 /// UGT1A7 /// UGT1A8 /// UGT1A9	-2.27969	8.85527	-8.31019	3.51387e-09	2.78033e-07	11.0666	DOWN
218723_s_at	RGCC	2.27425	7.00465	7.03534	9.42965e-08	3.5878e-06	7.81657	UP
238029_s_at	SLC16A14	2.27074	6.55402	6.4916	4.06055e-07	1.13418e-05	6.37362	UP
220834_at	MS4A12	-2.26922	10.9097	-3.43672	0.00179012	0.0104462	-1.82553	DOWN
224221_s_at	VAV3	-2.26873	7.28244	-6.62739	2.812e-07	8.41984e-06	6.73666	DOWN
204351_at	S100P	2.26608	11.2466	7.99867	7.7053e-09	5.11999e-07	10.2915	UP
216510_x_at	IGHA1 /// IGHG1 /// IGHM /// IGHV3-23 /// IGHV4-31 /// IGK /// ZCWPW2	2.26519	9.45304	7.69117	1.69304e-08	9.23442e-07	9.51389	UP
238143_at	LYPD8	-2.26442	10.6495	-5.4986	6.23358e-06	0.000104408	3.67939	DOWN
202464_s_at	PFKFB3	2.26389	7.54691	11.3925	2.9308e-12	1.54078e-09	18.0209	UP
205692_s_at	CD38	2.25918	6.66867	10.5915	1.64592e-11	5.48723e-09	16.338	UP
219049_at	CSGALNACT1	2.25743	5.61012	7.80395	1.26672e-08	7.36788e-07	9.80049	UP
208788_at	ELOVL5	2.257	7.9372	9.00976	6.30955e-10	8.06016e-08	12.7596	UP
229657_at	THRB	-2.25616	6.01528	-7.79696	1.28964e-08	7.45358e-07	9.78278	DOWN
222646_s_at	ERO1A	2.24634	8.89787	11.7977	1.26085e-12	7.83997e-10	18.8404	UP
211645_x_at	IGKV1-17	2.24598	11.3772	7.6978	1.66435e-08	9.11805e-07	9.53078	UP
229450_at	IFIT3	2.24476	7.81148	7.57636	2.27836e-08	1.16568e-06	9.22048	UP
205825_at	PCSK1	2.24074	6.74909	5.55639	5.30889e-06	9.14216e-05	3.83746	UP
218844_at	ACSF2	-2.23121	7.74373	-12.4974	3.07271e-13	2.54546e-10	20.207	DOWN
219155_at	PITPNC1	2.22917	7.31109	13.5224	4.27946e-14	5.57094e-11	22.1031	UP
207051_at	SLC17A4	-2.22908	7.09656	-7.788	1.31963e-08	7.58684e-07	9.76007	DOWN
209459_s_at	ABAT	-2.22499	7.22476	-8.57679	1.81254e-09	1.69984e-07	11.7197	DOWN
205159_at	CSF2RB	2.22436	7.61136	8.1948	4.69309e-09	3.48161e-07	10.781	UP
211633_x_at	IGHG1	2.2234	9.28854	8.07088	6.41596e-09	4.43694e-07	10.4723	UP
213479_at	NPTX2	2.22188	5.86378	3.91726	0.000496804	0.0037194	-0.59615	UP
1554485_s_at	TMEM37	-2.21593	8.774	-7.2583	5.22983e-08	2.27298e-06	8.39925	DOWN
222549_at	CLDN1	2.2109	5.63408	12.3236	4.34138e-13	3.41015e-10	19.873	UP
208782_at	FSTL1	2.20869	8.53231	8.3587	3.11296e-09	2.54792e-07	11.1862	UP
205569_at	LAMP3	2.20177	6.44642	6.47587	4.23761e-07	1.17327e-05	6.33146	UP
214768_x_at	IGKV2-28 /// IGKV2D-28	2.20125	10.6497	7.61457	2.06362e-08	1.08489e-06	9.3183	UP
233514_x_at	TEX11	-2.2002	5.4559	-8.99253	6.57714e-10	8.27466e-08	12.7186	DOWN
211881_x_at	IGLJ3	2.1973	10.1709	8.36096	3.09541e-09	2.53735e-07	11.1918	UP
215214_at	IGLV3-25	2.19458	9.16098	5.98549	1.61993e-06	3.48151e-05	5.00746	UP
207008_at	CXCR2	2.19402	5.98686	7.01106	1.00583e-07	3.77381e-06	7.75277	UP
219937_at	TRHDE	-2.18202	5.45047	-9.138	4.6379e-10	6.32362e-08	13.0626	DOWN
205119_s_at	FPR1	2.18122	6.95413	10.0302	5.78407e-11	1.33436e-08	15.1076	UP
211642_at	IGHV3-73	2.17534	5.21978	6.45397	4.49723e-07	1.23085e-05	6.27271	UP
214456_x_at	SAA1 /// SAA2	2.15882	7.4284	9.17257	4.27024e-10	6.00193e-08	13.1439	UP
226695_at	PRRX1	2.15843	5.53825	5.90913	1.99935e-06	4.11903e-05	4.79987	UP
213001_at	ANGPTL2	2.15471	6.70547	8.4683	2.37025e-09	2.06688e-07	11.4551	UP
210001_s_at	SOCS1	2.15406	6.02566	11.8527	1.12612e-12	7.24359e-10	18.95	UP
200665_s_at	SPARC	2.14949	9.20178	8.66173	1.47073e-09	1.47275e-07	11.9257	UP
203561_at	FCGR2A /// FCGR2C	2.14463	6.49566	7.74264	1.48282e-08	8.31521e-07	9.64488	UP
217762_s_at	RAB31	2.13184	7.55645	8.59867	1.7174e-09	1.63872e-07	11.7728	UP
203708_at	PDE4B	2.13162	6.73461	5.97424	1.67088e-06	3.57135e-05	4.97691	UP
201858_s_at	SRGN	2.12648	9.909	7.90315	9.82725e-09	6.1547e-07	10.0513	UP
214916_x_at	IGHA1 /// IGHA2 /// IGHG1 /// IGHG3 /// IGHJ4 /// IGHM /// IGHV3-23 /// IGHV4-31 /// IGK /// ZCWPW2	2.12415	10.347	7.92323	9.3366e-09	5.94247e-07	10.1018	UP
226603_at	SAMD9L	2.12383	7.78339	11.7974	1.26185e-12	7.83997e-10	18.8396	UP
212119_at	RHOQ	2.12093	7.73203	8.29849	3.61822e-09	2.83013e-07	11.0378	UP
205568_at	AQP9	2.12089	6.2476	7.34235	4.19385e-08	1.90764e-06	8.61745	UP
202760_s_at	AKAP2 /// PALM2-AKAP2	2.11829	6.85223	8.61488	1.65019e-09	1.59407e-07	11.8122	UP
217320_at	IGHV3-72	2.1165	6.20217	4.58139	8.0121e-05	0.000835454	1.17532	UP
211640_x_at	IGHV1-69	2.11421	7.45649	8.11584	5.72653e-09	4.0768e-07	10.5846	UP
216560_x_at	IGLV3-10	2.11203	10.0573	5.57958	4.97791e-06	8.66431e-05	3.90084	UP
211650_x_at	IGK	2.11127	9.5096	8.48208	2.29061e-09	2.00704e-07	11.4888	UP
201506_at	TGFBI	2.11028	9.52628	10.4989	2.01951e-11	6.23823e-09	16.138	UP
206385_s_at	ANK3	-2.10745	8.65724	-10.3815	2.62157e-11	7.35049e-09	15.8828	DOWN
204818_at	HSD17B2	-2.10346	9.84518	-8.71695	1.28456e-09	1.3327e-07	12.0591	DOWN
204017_at	KDELR3	2.10152	9.44435	13.2988	6.51666e-14	7.58082e-11	21.6998	UP
202626_s_at	LYN	2.09998	7.74093	12.0073	8.21217e-13	5.40964e-10	19.2561	UP
202628_s_at	SERPINE1	2.0993	5.71036	6.55148	3.45248e-07	9.97575e-06	6.5339	UP
226001_at	KLHL5	2.09795	6.16308	7.12796	7.37643e-08	2.97863e-06	8.05931	UP
214433_s_at	SELENBP1	-2.08729	11.2021	-8.39635	2.83419e-09	2.37304e-07	11.2787	DOWN
205990_s_at	WNT5A	2.08514	6.58025	5.74124	3.17973e-06	6.02814e-05	4.34241	UP
230238_at	SOWAHA	-2.07572	7.77614	-7.53749	2.52025e-08	1.26684e-06	9.12077	DOWN
226814_at	ADAMTS9	2.0699	6.39121	9.32594	2.96567e-10	4.55086e-08	13.5025	UP
226311_at	ADAMTS2	2.06709	4.96889	6.0871	1.22502e-06	2.80021e-05	5.28319	UP
238439_at	ANKRD22	2.064	8.56426	9.5146	1.90192e-10	3.27005e-08	13.9392	UP
203471_s_at	PLEK	2.06209	6.56698	8.37901	2.95925e-09	2.44776e-07	11.2361	UP
219181_at	LIPG	2.05168	6.45758	8.40652	2.76336e-09	2.33218e-07	11.3037	UP
214777_at	IGKV4-1	2.04889	11.0368	6.38782	5.38322e-07	1.42877e-05	6.09508	UP
203066_at	CHST15	2.0488	6.95479	7.48881	2.86039e-08	1.39885e-06	8.99565	UP
212912_at	RPS6KA2	2.04135	6.39499	9.08673	5.24391e-10	7.02722e-08	12.9417	UP
206049_at	SELP	2.04083	6.22843	8.43713	2.56086e-09	2.19459e-07	11.3788	UP
213905_x_at	BGN	2.03779	5.32774	6.69614	2.33628e-07	7.34871e-06	6.91982	UP
222943_at	GBA3	-2.03351	6.59998	-4.2558	0.000197051	0.001747	0.29912	DOWN
226594_at	ENTPD5	-2.03177	9.74724	-8.54011	1.98424e-09	1.82027e-07	11.6304	DOWN
215949_x_at	IGHM /// IGHV3-30 /// IGHV3-33	2.02843	8.78215	7.89344	1.0074e-08	6.24485e-07	10.0268	UP
221898_at	PDPN	2.02698	5.03327	8.01362	7.41824e-09	5.00114e-07	10.329	UP
229947_at	PI15	2.02666	5.18333	3.21021	0.00321911	0.0166027	-2.38231	UP
205074_at	SLC22A5	-2.02557	8.01919	-8.80782	1.02899e-09	1.11849e-07	12.2778	DOWN
228598_at	DPP10	-2.02491	3.77937	-13.5566	4.01431e-14	5.48706e-11	22.1643	DOWN
203571_s_at	ADIRF	-2.02466	8.5313	-8.32537	3.383e-09	2.70813e-07	11.1041	DOWN
209191_at	TUBB6	2.02114	7.09888	7.15141	6.93289e-08	2.83512e-06	8.12061	UP
202242_at	TSPAN7	-2.01628	8.77784	-9.31136	3.06979e-10	4.62259e-08	13.4686	DOWN
229816_at	WDR78	-2.01415	5.65388	-9.25246	3.53026e-10	5.13591e-08	13.3311	DOWN
209969_s_at	STAT1	2.01263	7.70991	9.6931	1.25465e-10	2.39853e-08	14.3479	UP
203887_s_at	THBD	2.00936	5.76333	7.14337	7.08191e-08	2.88742e-06	8.09958	UP
1553336_a_at	MIER3	-2.0086	5.98964	-6.73906	2.08155e-07	6.68282e-06	7.03391	DOWN
225842_at	PHLDA1	2.00827	6.89395	6.86957	1.46691e-07	5.08905e-06	7.37979	UP
228863_at	PCDH17	2.00816	4.51299	7.53738	2.52094e-08	1.26684e-06	9.1205	UP
236351_at	DPP10-AS1	-2.0067	6.18349	-14.168	1.30656e-14	2.10106e-11	23.2366	DOWN
209030_s_at	CADM1	2.0065	7.20137	10.1968	3.96639e-11	9.90238e-09	15.4773	UP
201315_x_at	IFITM2	2.00623	10.1469	12.2653	4.87883e-13	3.65411e-10	19.7602	UP
218638_s_at	SPON2	2.00251	6.94719	7.4968	2.80156e-08	1.37872e-06	9.01619	UP
231851_at	RAVER2	-2.00136	7.17958	-9.15359	4.46826e-10	6.18486e-08	13.0992	DOWN
228754_at	SLC6A6	1.99823	6.79891	9.67592	1.30568e-10	2.44479e-08	14.3088	UP
221218_s_at	TPK1	1.99739	8.24042	10.5864	1.66448e-11	5.50742e-09	16.3271	UP
203256_at	CDH3	1.98846	6.58803	8.1873	4.78258e-09	3.5384e-07	10.7624	UP
242871_at	PAQR5	-1.98518	8.08447	-8.86623	8.92753e-10	1.02761e-07	12.4177	DOWN
216401_x_at	IGKV1-37 /// IGKV1D-37	1.98032	11.2244	7.87491	1.05624e-08	6.42382e-07	9.97999	UP
205498_at	GHR	-1.97984	5.19346	-5.06826	2.06635e-05	0.000276364	2.5016	DOWN
222838_at	SLAMF7	1.97352	7.95715	7.85555	1.10985e-08	6.64225e-07	9.93109	UP
208920_at	SRI	-1.96976	8.35494	-8.81036	1.02266e-09	1.11485e-07	12.2838	DOWN
202731_at	PDCD4	-1.96797	9.68246	-8.29408	3.6583e-09	2.85739e-07	11.0269	DOWN
223587_s_at	AMN	-1.96483	7.70851	-5.85247	2.33785e-06	4.67657e-05	4.64562	DOWN
204532_x_at	UGT1A1 /// UGT1A10 /// UGT1A4 /// UGT1A6 /// UGT1A8 /// UGT1A9	-1.96381	9.32392	-8.62974	1.59099e-09	1.56171e-07	11.8482	DOWN
228706_s_at	CLDN23	-1.96273	8.04912	-6.12577	1.10165e-06	2.56201e-05	5.38796	DOWN
209474_s_at	ENTPD1	1.96185	5.93734	9.27906	3.31416e-10	4.92396e-08	13.3932	UP
207030_s_at	CSRP2	1.96165	6.6106	6.88836	1.39504e-07	4.87998e-06	7.42944	UP
219434_at	TREM1	1.95928	5.2963	6.76378	1.94776e-07	6.36163e-06	7.09957	UP
218772_x_at	TMEM38B	-1.9551	6.84731	-8.93248	7.60347e-10	9.09671e-08	12.5758	DOWN
227135_at	NAAA	-1.94162	9.21746	-8.92717	7.70184e-10	9.17329e-08	12.5632	DOWN
204719_at	ABCA8	-1.93804	6.06746	-6.01828	1.48012e-06	3.24043e-05	5.09651	DOWN
200884_at	CKB	-1.93684	10.5356	-6.79082	1.8114e-07	5.99506e-06	7.1713	DOWN
222802_at	EDN1	-1.93663	8.15324	-12.4795	3.18348e-13	2.59787e-10	20.1728	DOWN
201061_s_at	STOM	1.93655	9.53861	7.57623	2.27913e-08	1.16568e-06	9.22015	UP
1555465_at	MCOLN2	-1.93334	7.12734	-6.30446	6.75626e-07	1.72294e-05	5.87069	DOWN
219911_s_at	SLCO4A1	1.93254	6.70893	10.9826	7.01752e-12	2.90669e-09	17.1704	UP
217148_x_at	IGLV2-14	1.93248	11.6443	7.20477	6.02177e-08	2.53262e-06	8.25988	UP
221304_at	UGT1A8	-1.93117	5.62962	-7.34009	4.21882e-08	1.91539e-06	8.61159	DOWN
229723_at	TAGAP	1.9303	6.38663	5.38544	8.53948e-06	0.000134397	3.3697	UP
219195_at	PPARGC1A	-1.92674	6.32825	-7.86102	1.09445e-08	6.59464e-07	9.9449	DOWN
208747_s_at	C1S	1.92606	9.10277	6.99262	1.05641e-07	3.92121e-06	7.70427	UP
222449_at	PMEPA1	1.92406	7.99281	8.82675	9.82651e-10	1.08823e-07	12.3232	UP
220658_s_at	ARNTL2	1.924	4.80848	8.93517	7.55429e-10	9.05769e-08	12.5822	UP
234792_x_at	IGHA1 /// IGHV2-5 /// IGHV4-31	1.92261	7.25042	7.62332	2.01743e-08	1.06676e-06	9.34068	UP
206000_at	MEP1A	-1.92081	10.3331	-6.2258	8.37622e-07	2.05092e-05	5.65846	DOWN
204748_at	PTGS2	1.92025	5.24135	3.60007	0.00116364	0.00739877	-1.41422	UP
228195_at	C2orf88	-1.91912	8.53415	-5.67109	3.86179e-06	7.05439e-05	4.15091	DOWN
236430_at	TMED6	-1.91724	5.76314	-7.19619	6.15958e-08	2.58461e-06	8.23751	DOWN
212950_at	ADGRF5	1.91594	5.51699	7.2751	5.00366e-08	2.19739e-06	8.44295	UP
211368_s_at	CASP1	1.9133	10.13	9.62037	1.48566e-10	2.69861e-08	14.1819	UP
206641_at	TNFRSF17	1.91271	8.0567	6.71727	2.20714e-07	7.00786e-06	6.97601	UP
215034_s_at	TM4SF1	1.912	8.86564	5.51444	5.96516e-06	0.000100538	3.72271	UP
210675_s_at	PTPRR	-1.91134	7.55471	-6.03444	1.41575e-06	3.13766e-05	5.14039	DOWN
204269_at	PIM2	1.91044	6.98806	9.35794	2.74946e-10	4.33218e-08	13.577	UP
237515_at	TMEM56	-1.91037	5.95653	-6.63461	2.75773e-07	8.29822e-06	6.75592	DOWN
216542_x_at	IGHA1 /// IGHG1 /// IGHM /// IGHV3-20	1.90963	9.01985	8.65762	1.48565e-09	1.47956e-07	11.9158	UP
212014_x_at	CD44	1.90635	8.2143	10.4847	2.08419e-11	6.33072e-09	16.1072	UP
222162_s_at	ADAMTS1	1.89671	5.67901	6.81109	1.71555e-07	5.78997e-06	7.22504	UP
1555175_a_at	PBLD	-1.89567	7.3811	-4.86786	3.61208e-05	0.000435074	1.95416	DOWN
227354_at	PAG1	-1.89375	7.51082	-8.51532	2.10968e-09	1.90656e-07	11.57	DOWN
202007_at	NID1	1.89168	6.47221	6.50465	3.91935e-07	1.10516e-05	6.40859	UP
218857_s_at	ASRGL1	1.89105	9.21366	12.2827	4.71147e-13	3.57778e-10	19.7939	UP
213194_at	ROBO1	1.88705	6.87163	7.60231	2.13015e-08	1.10814e-06	9.28695	UP
240890_at	LOC643733	1.88688	6.15192	9.79658	9.87688e-11	2.04548e-08	14.5828	UP
208228_s_at	FGFR2	-1.88555	6.46603	-6.39805	5.23539e-07	1.39499e-05	6.12258	DOWN
1554522_at	CNNM2	-1.88496	5.715	-9.1165	4.88289e-10	6.5919e-08	13.0119	DOWN
207173_x_at	CDH11	1.88442	7.57635	7.53798	2.51702e-08	1.26684e-06	9.12204	UP
220645_at	NXPE4	-1.88257	9.23269	-6.12773	1.09575e-06	2.55153e-05	5.39327	DOWN
218358_at	CRELD2	1.87836	9.9828	15.4938	1.29334e-15	4.15961e-12	25.4276	UP
218810_at	ZC3H12A	1.87763	7.69958	5.2373	1.29003e-05	0.000187686	2.96415	UP
201162_at	IGFBP7	1.87301	9.76213	9.74645	1.10886e-10	2.22894e-08	14.4692	UP
209723_at	SERPINB9	1.8729	6.86328	7.11941	7.54528e-08	3.03337e-06	8.03694	UP
201195_s_at	SLC7A5	1.87031	6.64236	9.27215	3.36896e-10	4.96788e-08	13.3771	UP
206421_s_at	SERPINB7	1.86992	5.30606	3.66303	0.00098416	0.0065018	-1.25373	UP
218627_at	DRAM1	1.86807	6.68222	10.5296	1.88678e-11	5.96299e-09	16.2045	UP
209087_x_at	MCAM	1.86729	6.65471	8.26695	3.91553e-09	3.0115e-07	10.9598	UP
201289_at	CYR61	1.86706	6.4793	4.1666	0.000251744	0.00212968	0.0614164	UP
240422_at	FMO5	-1.86613	6.91533	-6.25486	7.73626e-07	1.91779e-05	5.73694	DOWN
238017_at	SDR16C5	1.86327	8.03575	7.17627	6.49211e-08	2.69587e-06	8.18554	UP
225355_at	NEURL1B	-1.8582	8.66216	-9.0473	5.76468e-10	7.54029e-08	12.8485	DOWN
215657_at	SLC26A3	-1.85647	6.96849	-4.67468	6.18326e-05	0.000678312	1.42834	DOWN
235044_at	CYYR1	1.85295	5.09098	9.02766	6.04352e-10	7.84033e-08	12.802	UP
212203_x_at	IFITM3	1.85291	11.236	13.0262	1.09603e-13	1.10973e-10	21.2004	UP
201649_at	UBE2L6	1.85105	8.52325	10.3137	3.05071e-11	8.22164e-09	15.7344	UP
206755_at	CYP2B6	-1.85076	5.48298	-5.18772	1.48114e-05	0.000209851	2.82845	DOWN
227962_at	ACOX1	-1.84978	8.77785	-9.41703	2.39176e-10	3.90838e-08	13.714	DOWN
201150_s_at	TIMP3	1.84313	6.74634	6.19583	9.09209e-07	2.19281e-05	5.57749	UP
1554966_a_at	FILIP1L	1.84095	6.40983	6.56601	3.31934e-07	9.63807e-06	6.57276	UP
230318_at	SERPINA1	1.84052	6.7068	6.90609	1.33051e-07	4.70844e-06	7.47626	UP
201601_x_at	IFITM1 /// IFITM2	1.83832	10.8927	8.67224	1.4333e-09	1.4499e-07	11.9511	UP
1552365_at	SCIN	-1.83779	8.08012	-5.13586	1.71149e-05	0.000236601	2.68652	DOWN
229390_at	FAM26F	1.83515	7.11701	5.49853	6.23486e-06	0.000104408	3.67919	UP
225016_at	APCDD1	1.83476	6.08125	6.45809	4.44714e-07	1.22123e-05	6.28378	UP
205349_at	GNA15	1.83067	5.7065	9.68616	1.27503e-10	2.42056e-08	14.3321	UP
235850_at	FAM162A	-1.82676	4.88043	-8.30213	3.5854e-09	2.81466e-07	11.0468	DOWN
233527_at	LOC101929340	-1.82577	4.84888	-12.6601	2.23059e-13	1.9993e-10	20.516	DOWN
238778_at	MPP7	-1.82395	6.14323	-6.04331	1.38165e-06	3.08712e-05	5.16445	DOWN
203767_s_at	STS	1.82233	8.19412	7.99757	7.72699e-09	5.11999e-07	10.2887	UP
235349_at	RMDN2	-1.8222	7.43562	-6.86399	1.48898e-07	5.15254e-06	7.36503	DOWN
230830_at	SLC51B	-1.81942	9.06027	-6.58277	3.17226e-07	9.30989e-06	6.61754	DOWN
207432_at	BEST2	-1.81833	7.58749	-6.98683	1.07282e-07	3.97401e-06	7.68904	DOWN
209309_at	AZGP1	1.81669	6.24652	7.27241	5.03922e-08	2.20946e-06	8.43595	UP
210164_at	GZMB	1.81517	5.87093	7.63461	1.95931e-08	1.04005e-06	9.36956	UP
205901_at	PNOC	1.8113	5.811	8.4163	2.69696e-09	2.29451e-07	11.3277	UP
209596_at	MXRA5	1.80805	7.69999	5.89098	2.10201e-06	4.28035e-05	4.75048	UP
220310_at	TUBAL3	-1.80721	8.47113	-6.35737	5.84856e-07	1.52562e-05	6.01318	DOWN
220736_at	SLC19A3	-1.80705	4.62849	-8.30814	3.53186e-09	2.79053e-07	11.0616	DOWN
221942_s_at	GUCY1A3	1.80358	6.02701	5.31305	1.0446e-05	0.000158121	3.17155	UP
201853_s_at	CDC25B	1.80027	7.79797	11.682	1.60122e-12	9.72739e-10	18.6084	UP
222528_s_at	SLC25A37	1.79994	6.37286	10.1531	4.37706e-11	1.07709e-08	15.3808	UP
225033_at	ST3GAL1	1.79921	5.27564	6.68532	2.40535e-07	7.45959e-06	6.89102	UP
235146_at	TMCC3	-1.79888	8.22584	-5.1409	1.68759e-05	0.00023383	2.70032	DOWN
201069_at	MMP2	1.79413	8.39106	5.78693	2.80209e-06	5.42317e-05	4.46703	UP
228955_at	LRP8	1.79296	4.66901	9.53422	1.81655e-10	3.13312e-08	13.9844	UP
240304_s_at	TMC5	1.79002	9.11881	8.51294	2.12211e-09	1.91228e-07	11.5642	UP
39248_at	AQP3	1.78836	7.5097	11.5812	1.97387e-12	1.1481e-09	18.4052	UP
212067_s_at	C1R	1.78782	8.55442	8.08891	6.12989e-09	4.29132e-07	10.5174	UP
227481_at	CNKSR3	-1.78246	6.95584	-7.69969	1.65624e-08	9.101e-07	9.5356	DOWN
219312_s_at	ZBTB10	-1.78145	6.01415	-5.78398	2.82504e-06	5.45984e-05	4.45899	DOWN
215223_s_at	LOC100129518 /// SOD2	1.78138	9.20091	9.50492	1.94554e-10	3.29327e-08	13.917	UP
204698_at	ISG20	1.78052	9.41062	9.96696	6.68105e-11	1.50945e-08	14.9663	UP
205185_at	SPINK5	1.77969	10.085	4.14369	0.000268053	0.00224403	0.00056321	UP
242601_at	HEPACAM2	-1.77666	9.40668	-6.637	2.74003e-07	8.26316e-06	6.76228	DOWN
227295_at	IKBIP	1.77405	5.4421	8.86368	8.983e-10	1.03182e-07	12.4116	UP
228058_at	ZG16B	1.77391	8.87517	11.3394	3.27782e-12	1.6749e-09	17.912	UP
209773_s_at	RRM2	1.77233	9.79239	8.83413	9.65188e-10	1.08139e-07	12.3408	UP
200986_at	SERPING1	1.77224	6.87201	6.90351	1.33971e-07	4.73489e-06	7.46944	UP
231009_at	PLA2G12B	-1.77192	6.0605	-7.09441	8.06195e-08	3.20339e-06	7.97147	DOWN
202803_s_at	ITGB2	1.76464	6.91465	6.84824	1.55306e-07	5.32708e-06	7.32338	UP
217478_s_at	HLA-DMA	1.76194	8.8359	8.43771	2.55716e-09	2.19459e-07	11.3802	UP
201809_s_at	ENG	1.75887	6.77835	7.77904	1.35035e-08	7.71475e-07	9.73734	UP
204639_at	ADA	1.75629	6.34819	11.2908	3.63292e-12	1.80572e-09	17.8119	UP
216207_x_at	IGKV1D-13	1.75017	11.8079	7.03441	9.45314e-08	3.59423e-06	7.81411	UP
228004_at	LINC00261	1.74898	7.94416	7.97015	8.28493e-09	5.40547e-07	10.2199	UP
205049_s_at	CD79A	1.74886	7.05792	8.69719	1.34823e-09	1.39256e-07	12.0115	UP
219584_at	PLA1A	1.74801	5.11917	6.96543	1.13573e-07	4.15635e-06	7.63271	UP
212097_at	CAV1	1.74729	8.31422	5.61991	4.45079e-06	7.89318e-05	4.01108	UP
217480_x_at	IGKV1OR1-1 /// IGKV1OR10-1 /// IGKV1OR2-1 /// IGKV1OR2-118	1.74624	10.9533	7.89459	1.00445e-08	6.23361e-07	10.0297	UP
202391_at	BASP1	1.74478	8.31058	6.27644	7.29345e-07	1.83006e-05	5.79514	UP
214446_at	ELL2	1.74227	6.58315	10.4886	2.06594e-11	6.33072e-09	16.1158	UP
204415_at	IFI6	1.74182	7.20188	9.41156	2.42277e-10	3.94241e-08	13.7013	UP
206978_at	CCR2	1.74092	5.24137	6.63541	2.75181e-07	8.2894e-06	6.75805	UP
215176_x_at	IGKV1-39 /// IGKV1D-39	1.74083	12.7348	6.80528	1.74248e-07	5.85556e-06	7.20964	UP
219888_at	SPAG4	1.73523	6.10694	7.21853	5.80722e-08	2.46897e-06	8.29574	UP
205414_s_at	ARHGAP44	-1.73335	8.00692	-8.71757	1.28261e-09	1.3327e-07	12.0606	DOWN
224414_s_at	CARD6	1.73223	5.30196	6.57613	3.22974e-07	9.43303e-06	6.5998	UP
221529_s_at	PLVAP	1.73038	7.67601	9.02613	6.06577e-10	7.84033e-08	12.7983	UP
204677_at	CDH5	1.72814	6.28528	7.33986	4.22139e-08	1.91539e-06	8.61098	UP
200660_at	S100A11	1.72791	10.1681	13.9256	2.02994e-14	3.08298e-11	22.8164	UP
203052_at	C2	1.72764	7.33424	10.6659	1.3973e-11	4.80488e-09	16.498	UP
217360_x_at	IGHA1 /// IGHG1 /// IGHG3 /// IGHM /// IGHV3-30 /// IGHV3-33 /// IGHV4-31	1.72716	7.39824	8.95765	7.15465e-10	8.79057e-08	12.6358	UP
217767_at	C3	1.72432	8.04717	4.35109	0.000151552	0.00140927	0.554284	UP
219410_at	TMEM45A	1.7239	5.70961	6.67995	2.44042e-07	7.5512e-06	6.87672	UP
211549_s_at	HPGD	-1.72166	8.22179	-7.10669	7.80387e-08	3.1167e-06	8.00363	DOWN
201185_at	HTRA1	1.72124	6.8058	7.71887	1.57639e-08	8.72359e-07	9.58442	UP
204457_s_at	GAS1	1.71976	4.85599	3.24324	0.00295754	0.0155469	-2.30219	UP
201852_x_at	COL3A1	1.71891	10.799	6.58951	3.11494e-07	9.15642e-06	6.63556	UP
205464_at	SCNN1B	-1.71854	6.92492	-4.96616	2.74666e-05	0.000348754	2.2225	DOWN
212012_at	PXDN	1.71738	7.69696	7.45685	3.10882e-08	1.50022e-06	8.91335	UP
226974_at	NEDD4L	-1.71695	7.04513	-6.30886	6.67572e-07	1.70558e-05	5.88254	DOWN
221731_x_at	VCAN	1.71511	7.11163	7.18889	6.27942e-08	2.62885e-06	8.21846	UP
217378_x_at	IGKV1OR2-108	1.71393	11.888	7.23147	5.61257e-08	2.40115e-06	8.32944	UP
206294_at	HSD3B2	-1.70642	4.35575	-4.65627	6.50798e-05	0.00070544	1.37834	DOWN
224392_s_at	OPN3	-1.70625	6.53376	-7.46023	3.08158e-08	1.49102e-06	8.92204	DOWN
206584_at	LY96	1.70431	7.67337	5.7723	2.91785e-06	5.61343e-05	4.42713	UP
232707_at	ISX	-1.70396	8.34794	-6.92081	1.27923e-07	4.56837e-06	7.51511	DOWN
210785_s_at	THEMIS2	1.70282	5.93414	8.48376	2.2811e-09	2.00192e-07	11.4929	UP
207734_at	LAX1	1.70182	6.56075	8.92631	7.71781e-10	9.17329e-08	12.5611	UP
225706_at	GLCCI1	1.69706	7.55812	8.30182	3.58814e-09	2.81466e-07	11.046	UP
201108_s_at	THBS1	-1.69586	7.85811	-7.3564	4.04227e-08	1.8433e-06	8.65384	DOWN
212387_at	TCF4	1.69364	7.00466	6.86648	1.47909e-07	5.12156e-06	7.37161	UP
227572_at	USP30	-1.69285	6.99818	-13.1554	8.55743e-14	9.17406e-11	21.4382	DOWN
202638_s_at	ICAM1	1.69022	6.11236	7.41517	3.46619e-08	1.63939e-06	8.8058	UP
204446_s_at	ALOX5	1.69014	7.62603	6.76283	1.95272e-07	6.37402e-06	7.09705	UP
225623_at	CIPC	-1.68939	7.45741	-9.75501	1.08713e-10	2.20145e-08	14.4886	DOWN
213060_s_at	CHI3L2	1.68701	5.60897	6.11652	1.12998e-06	2.61343e-05	5.3629	UP
206198_s_at	CEACAM7	-1.68431	11.7449	-4.67609	6.15914e-05	0.000676342	1.43216	DOWN
231925_at	P2RY1	-1.6841	6.57244	-6.91986	1.28249e-07	4.57704e-06	7.51259	DOWN
234419_x_at	IGHA1 /// IGHG1 /// IGHG3 /// IGHM /// IGHV3-11 /// IGHV4-31	1.68174	6.84667	7.43647	3.27863e-08	1.56695e-06	8.86078	UP
235391_at	FAM92A1	1.68072	5.5103	10.1515	4.39306e-11	1.07709e-08	15.3772	UP
215565_at	LOC101929272	1.67815	6.22842	9.00202	6.42836e-10	8.15477e-08	12.7412	UP
200600_at	MSN	1.67671	8.73595	7.14923	6.97288e-08	2.84722e-06	8.11492	UP
228592_at	MS4A1	1.67467	7.03559	3.05846	0.0047327	0.0225188	-2.74534	UP
219693_at	AGPAT4	1.67448	4.98733	12.4984	3.06696e-13	2.54546e-10	20.2088	UP
223553_s_at	DOK3	1.67383	5.16167	6.44701	4.58302e-07	1.24727e-05	6.25404	UP
237056_at	INSC	1.67311	4.87465	7.07328	8.52636e-08	3.33939e-06	7.9161	UP
202957_at	HCLS1	1.6708	7.81689	6.64896	2.65305e-07	8.0901e-06	6.79416	UP
210147_at	ART3	1.6707	4.51656	7.31398	4.51785e-08	2.0247e-06	8.5439	UP
205270_s_at	LCP2	1.67066	6.81637	8.54868	1.94271e-09	1.79089e-07	11.6513	UP
227014_at	ASPHD2	1.66948	6.8147	10.4626	2.18869e-11	6.57508e-09	16.0593	UP
229427_at	SEMA5A	-1.6694	6.93021	-9.67204	1.3175e-10	2.4585e-08	14.2999	DOWN
219197_s_at	SCUBE2	-1.66922	5.55304	-5.87613	2.18996e-06	4.43697e-05	4.71006	DOWN
202295_s_at	CTSH	1.66619	9.41922	7.044	9.21536e-08	3.52589e-06	7.83929	UP
223427_s_at	EPB41L4B	-1.66469	9.21428	-6.69273	2.35784e-07	7.36662e-06	6.91074	DOWN
226322_at	TMTC1	1.66281	5.09587	7.66293	1.82106e-08	9.77534e-07	9.44186	UP
209156_s_at	COL6A2	1.66085	8.15602	5.34185	9.64116e-06	0.000148529	3.25037	UP
203355_s_at	PSD3	-1.66048	7.04288	-5.08171	1.99032e-05	0.000267698	2.53838	DOWN
204103_at	CCL4	1.6603	7.40475	4.40143	0.000131882	0.00125337	0.68956	UP
227231_at	KIAA1211	-1.65888	6.13594	-6.11863	1.12346e-06	2.60275e-05	5.36861	DOWN
223969_s_at	RETNLB	-1.65326	9.32441	-3.89203	0.000531931	0.00394083	-0.662047	DOWN
210139_s_at	PMP22	1.65282	8.63126	7.28501	4.87505e-08	2.1489e-06	8.46868	UP
234219_at	LOC101928820	-1.65267	6.0559	-3.67348	0.00095711	0.00635458	-1.22701	DOWN
209485_s_at	OSBPL1A	-1.65176	6.93071	-7.6575	1.84679e-08	9.89936e-07	9.428	DOWN
211766_s_at	PNLIPRP2	-1.65119	5.15433	-3.30905	0.00249592	0.0135691	-2.14144	DOWN
202465_at	PCOLCE	1.64884	7.0493	6.52906	3.66858e-07	1.04906e-05	6.47392	UP
212345_s_at	CREB3L2	1.64856	8.51915	9.77556	1.03675e-10	2.11509e-08	14.5352	UP
205922_at	VNN2	1.64844	5.8862	6.60247	3.00774e-07	8.8747e-06	6.67017	UP
208335_s_at	ACKR1	1.64745	6.61397	7.32127	4.43225e-08	1.99625e-06	8.56281	UP
226769_at	FIBIN	1.64106	4.5001	6.55123	3.45481e-07	9.97575e-06	6.53324	UP
203570_at	LOXL1	1.64098	5.65495	5.21127	1.38707e-05	0.000199521	2.8929	UP
220376_at	LRRC19	-1.63966	9.13782	-7.00547	1.02091e-07	3.81534e-06	7.73806	DOWN
205009_at	TFF1	1.63864	11.6279	5.39637	8.2835e-06	0.000131314	3.39964	UP
202766_s_at	FBN1	1.63786	6.77461	6.59206	3.09362e-07	9.10354e-06	6.64235	UP
225799_at	LINC00152 /// MIR4435-2HG	1.63728	7.73961	7.97301	8.22478e-09	5.37906e-07	10.2271	UP
225457_s_at	OLMALINC /// PP7080 /// SLC9A3	-1.63722	9.14715	-3.63353	0.00106461	0.00690809	-1.32905	DOWN
225944_at	NLN	-1.6358	6.61855	-10.0395	5.66377e-11	1.31215e-08	15.1283	DOWN
210538_s_at	BIRC3	1.63486	8.86178	7.81377	1.23521e-08	7.23851e-07	9.82537	UP
213428_s_at	COL6A1	1.63441	8.64128	6.51313	3.83035e-07	1.08612e-05	6.43128	UP
214022_s_at	IFITM1	1.6342	10.7972	9.15177	4.48773e-10	6.19315e-08	13.095	UP
214601_at	TPH1	-1.63329	5.30375	-4.52243	9.43523e-05	0.000955374	1.01583	DOWN
221781_s_at	DNAJC10	1.63305	7.15353	10.5355	1.86226e-11	5.95071e-09	16.2173	UP
203761_at	SLA	1.63287	7.44854	7.15789	6.81516e-08	2.79325e-06	8.13753	UP
235965_at	BHLHA15	1.63258	6.52073	9.342	2.85507e-10	4.42213e-08	13.5399	UP
223732_at	SLC23A1	-1.6325	5.08403	-5.27835	1.15062e-05	0.000170905	3.07653	DOWN
229152_at	FDCSP	1.63169	6.24512	2.83024	0.00833556	0.0350224	-3.27397	UP
205476_at	CCL20	1.6273	9.30412	3.3146	0.00246032	0.0134142	-2.12782	UP
242317_at	HIGD1A	-1.62671	8.88298	-6.80616	1.7384e-07	5.84545e-06	7.21196	DOWN
213170_at	GPX7	1.62598	5.23924	9.13884	4.62862e-10	6.32362e-08	13.0645	UP
211655_at	IGLC1	1.62556	5.90163	4.83295	3.98084e-05	0.000469382	1.85899	UP
200795_at	SPARCL1	1.62498	9.47801	6.85717	1.51637e-07	5.22417e-06	7.34701	UP
206478_at	KIAA0125	1.62291	4.86822	6.48116	4.17723e-07	1.16315e-05	6.34564	UP
219551_at	EAF2	1.62245	7.669	7.45912	3.09054e-08	1.49403e-06	8.91917	UP
207500_at	CASP5	1.62161	8.69035	6.67746	2.45682e-07	7.58478e-06	6.8701	UP
202887_s_at	DDIT4	1.62058	8.83899	7.00268	1.0285e-07	3.83846e-06	7.73074	UP
202083_s_at	SEC14L1	1.61741	5.90492	8.59897	1.71612e-09	1.63872e-07	11.7736	UP
208966_x_at	IFI16	1.61643	8.56728	9.55514	1.72984e-10	3.04112e-08	14.0324	UP
209546_s_at	APOL1	1.61538	7.28961	8.53077	2.03059e-09	1.85904e-07	11.6077	UP
206623_at	PDE6A	-1.61514	5.48917	-8.51609	2.10565e-09	1.90656e-07	11.5719	DOWN
233604_at	FLJ22763	-1.6141	7.40665	-5.06375	2.0925e-05	0.000279315	2.48926	DOWN
213629_x_at	MT1F	-1.6118	10.0819	-6.64152	2.7068e-07	8.21277e-06	6.77434	DOWN
223366_at	ZNF704	-1.61099	7.1907	-8.06531	6.50709e-09	4.48079e-07	10.4584	DOWN
204670_x_at	HLA-DRB1 /// HLA-DRB4 /// LOC105369230	1.60958	11.1005	7.11193	7.69626e-08	3.07597e-06	8.01735	UP
206628_at	SLC5A1	1.60786	7.08932	9.72981	1.15237e-10	2.3079e-08	14.4314	UP
213293_s_at	TRIM22	1.60689	8.61286	7.21494	5.86251e-08	2.48475e-06	8.28637	UP
219947_at	CLEC4A	1.60545	4.98224	8.3563	3.13162e-09	2.55936e-07	11.1803	UP
218218_at	APPL2	-1.60372	9.04005	-7.69094	1.69403e-08	9.23442e-07	9.51331	DOWN
200832_s_at	SCD	1.60239	8.99103	6.52912	3.66795e-07	1.04906e-05	6.47409	UP
1568592_at	LOC100419583 /// TRIM69	1.60157	8.40211	8.79881	1.05182e-09	1.13429e-07	12.2561	UP
231008_at	UNC5CL	1.59954	5.66234	7.06791	8.64867e-08	3.37279e-06	7.90203	UP
206375_s_at	HSPB3	-1.59824	4.61975	-4.16951	0.000249745	0.00211572	0.0691448	DOWN
200771_at	LAMC1	1.5982	7.66346	6.43122	4.78394e-07	1.29422e-05	6.21166	UP
226649_at	PANK1	-1.59808	8.44212	-5.25278	1.23554e-05	0.000181303	3.00655	DOWN
203817_at	GUCY1B3	1.59721	5.34343	5.62195	4.42561e-06	7.86383e-05	4.01667	UP
213358_at	MTCL1	1.59528	4.98192	9.02711	6.05151e-10	7.84033e-08	12.8007	UP
205916_at	S100A7	1.59528	4.60307	3.15326	0.00372299	0.0186115	-2.51956	UP
220565_at	CCR10	1.59472	4.84844	7.90979	9.66218e-09	6.08617e-07	10.068	UP
213620_s_at	ICAM2	1.59307	7.93838	8.15602	5.17451e-09	3.76218e-07	10.6846	UP
209480_at	HLA-DQB1	1.5904	5.41614	2.56454	0.0157386	0.057112	-3.85957	NOT
225671_at	SPNS2	1.58991	6.50968	9.67724	1.30169e-10	2.44479e-08	14.3118	UP
225520_at	MTHFD1L	1.58934	5.89732	8.08491	6.19219e-09	4.32386e-07	10.5074	UP
213069_at	HEG1	1.58903	7.10334	7.89981	9.9115e-09	6.17914e-07	10.0428	UP
204562_at	IRF4	1.58886	7.03479	6.5212	3.74745e-07	1.0677e-05	6.4529	UP
204595_s_at	STC1	1.58885	5.49737	5.82568	2.51742e-06	4.96179e-05	4.57265	UP
222753_s_at	SPCS3	1.586	8.16878	9.25226	3.53197e-10	5.13591e-08	13.3306	UP
213131_at	OLFM1	1.58557	6.15199	6.16328	9.93981e-07	2.35774e-05	5.48948	UP
214453_s_at	IFI44	1.58099	5.36975	7.70865	1.61843e-08	8.91116e-07	9.55842	UP
229146_at	C7orf31	-1.58095	6.25102	-8.46481	2.39082e-09	2.0815e-07	11.4466	DOWN
222456_s_at	LIMA1	-1.57897	7.29845	-4.223	0.000215644	0.00187437	0.211577	DOWN
210413_x_at	SERPINB3 /// SERPINB4	1.57852	5.31692	4.57503	8.15459e-05	0.000847145	1.15812	UP
206211_at	SELE	1.57515	4.37095	4.3887	0.000136603	0.00129195	0.655325	UP
211964_at	COL4A2	1.57346	9.08621	6.90844	1.32217e-07	4.69352e-06	7.48247	UP
1558324_a_at	TMEM72	-1.57259	6.5807	-6.16692	9.84111e-07	2.33839e-05	5.49934	DOWN
206513_at	AIM2	1.57148	5.54956	6.19324	9.15669e-07	2.2045e-05	5.5705	UP
205019_s_at	VIPR1	-1.5714	8.3099	-7.19838	6.12418e-08	2.57371e-06	8.24321	DOWN
206209_s_at	CA4	-1.57035	10.8516	-4.43412	0.000120488	0.00116514	0.777536	DOWN
212354_at	SULF1	1.56872	6.48879	5.88361	2.14524e-06	4.3554e-05	4.73041	UP
223122_s_at	SFRP2	1.56636	4.25828	3.42423	0.00184958	0.0107102	-1.85664	UP
207080_s_at	PYY	-1.56582	8.66894	-4.45644	0.000113273	0.0011087	0.837687	DOWN
216325_x_at	RTEL1-TNFRSF6B	1.56275	6.0842	10.385	2.60124e-11	7.33108e-09	15.8904	UP
209210_s_at	FERMT2	1.56203	7.04359	5.75727	3.04175e-06	5.80885e-05	4.38614	UP
209821_at	IL33	1.56163	5.01296	5.31472	1.03976e-05	0.000157702	3.17611	UP
204237_at	GULP1	-1.56155	6.94672	-6.52984	3.66081e-07	1.04892e-05	6.47601	DOWN
213010_at	PRKCDBP	1.5615	5.90367	6.51147	3.84762e-07	1.08943e-05	6.42684	UP
230000_at	RNF213	1.56101	5.28771	5.7248	3.32786e-06	6.24831e-05	4.29753	UP
208399_s_at	EDN3	-1.55857	7.75497	-7.1863	6.32257e-08	2.64199e-06	8.21169	DOWN
209626_s_at	OSBPL3	1.55846	5.55855	9.19214	4.07538e-10	5.76588e-08	13.1898	UP
206481_s_at	LDB2	1.55581	5.39188	6.57803	3.21314e-07	9.39458e-06	6.60489	UP
200998_s_at	CKAP4	1.55504	8.28666	9.71873	1.18232e-10	2.35066e-08	14.4062	UP
212276_at	LPIN1	1.55501	6.92785	10.9495	7.53745e-12	3.07545e-09	17.1007	UP
204972_at	OAS2	1.55336	5.9805	7.70215	1.64578e-08	9.05261e-07	9.54186	UP
238465_at	SETD9	-1.55307	6.63941	-5.39767	8.2536e-06	0.000130915	3.40319	DOWN
223220_s_at	PARP9	1.55282	8.38364	8.95157	7.26057e-10	8.84124e-08	12.6213	UP
211742_s_at	EVI2B	1.55164	8.14816	7.22742	5.6728e-08	2.41993e-06	8.31889	UP
231769_at	FBXO6	1.55049	7.49947	8.95466	7.20652e-10	8.79501e-08	12.6286	UP
228167_at	KLHL6	1.55025	5.58146	6.18845	9.27762e-07	2.22964e-05	5.55755	UP
213524_s_at	G0S2	1.54977	7.23529	6.12481	1.10457e-06	2.5677e-05	5.38535	UP
210982_s_at	HLA-DRA	1.5461	11.3009	8.39791	2.82321e-09	2.36747e-07	11.2826	UP
207158_at	APOBEC1	1.54124	6.8927	4.21046	0.0002232	0.00192788	0.178154	UP
1552362_a_at	LEAP2	-1.54112	6.00046	-6.00236	1.54641e-06	3.36317e-05	5.05328	DOWN
206034_at	SERPINB8	1.53987	6.82102	8.9057	8.11273e-10	9.45765e-08	12.512	UP
221253_s_at	BLOC1S5-TXNDC5 /// TXNDC5	1.53977	11.0593	11.1202	5.22309e-12	2.34076e-09	17.4583	UP
221796_at	NTRK2	-1.53965	4.60291	-5.24653	1.25728e-05	0.000183752	2.98942	DOWN
203634_s_at	CPT1A	-1.5386	5.63635	-5.96398	1.71878e-06	3.65516e-05	4.94902	DOWN
204464_s_at	EDNRA	1.53598	4.968	4.48506	0.000104646	0.00103933	0.91488	UP
204547_at	RAB40B	-1.53521	7.93828	-10.784	1.0793e-11	4.06972e-09	16.7503	DOWN
204396_s_at	GRK5	1.53475	6.72243	6.60441	2.99206e-07	8.84753e-06	6.67533	UP
210146_x_at	LILRB2	1.53297	4.2589	4.95043	2.86975e-05	0.000362029	2.17954	UP
225269_s_at	RBMS1	1.53258	7.28979	6.31463	6.57145e-07	1.68445e-05	5.89808	UP
207840_at	CD160	-1.53116	5.40496	-8.51107	2.13194e-09	1.91228e-07	11.5596	DOWN
213119_at	SLC36A1	-1.52881	8.36742	-10.2193	3.77017e-11	9.58663e-09	15.527	DOWN
229560_at	TLR8	1.5253	5.4736	6.56321	3.34458e-07	9.7062e-06	6.56528	UP
1566472_s_at	RETSAT	-1.52522	8.67643	-6.43979	4.67384e-07	1.2682e-05	6.23466	DOWN
214511_x_at	FCGR1B	1.52466	4.7536	7.5043	2.74741e-08	1.35573e-06	9.03548	UP
214476_at	TFF2	1.52401	6.85723	3.99829	0.000398683	0.00311044	-0.383675	UP
242020_s_at	ZBP1	1.52303	5.02295	8.17599	4.92064e-09	3.61608e-07	10.7343	UP
212646_at	RFTN1	1.52302	7.63132	6.21665	8.58853e-07	2.09022e-05	5.63375	UP
209312_x_at	HLA-DRB1 /// HLA-DRB4 /// HLA-DRB5 /// LOC105369230	1.52301	11.4018	7.49104	2.84385e-08	1.39451e-06	9.00139	UP
208510_s_at	PPARG	-1.52277	8.95473	-7.60943	2.09125e-08	1.09416e-06	9.30516	DOWN
211748_x_at	PTGDS	1.52231	8.53609	3.84746	0.000600012	0.004348	-0.778122	UP
202510_s_at	TNFAIP2	1.52227	6.33573	5.86569	2.25398e-06	4.53742e-05	4.68164	UP
227629_at	PRLR	-1.52051	5.67718	-7.03741	9.37802e-08	3.57811e-06	7.82199	DOWN
202211_at	ARFGAP3	1.51784	8.66425	9.54847	1.75703e-10	3.05941e-08	14.0171	UP
205006_s_at	NMT2	-1.51763	5.84055	-10.2726	3.34464e-11	8.74967e-09	15.6443	DOWN
218309_at	CAMK2N1	-1.5174	10.831	-8.59142	1.74831e-09	1.66022e-07	11.7553	DOWN
213831_at	HLA-DQA1	1.51521	6.4325	1.7509	0.0904746	0.20826	-5.40088	NOT
228503_at	RPS6KA6	-1.51491	5.3749	-8.15968	5.12695e-09	3.74754e-07	10.6937	DOWN
1554246_at	C1orf210	-1.51208	7.88862	-6.17082	9.73665e-07	2.31659e-05	5.50987	DOWN
204472_at	GEM	1.51179	6.41802	4.6329	6.94446e-05	0.000742885	1.31493	UP
204363_at	F3	1.51152	8.31965	6.96684	1.13146e-07	4.14482e-06	7.63643	UP
208121_s_at	PTPRO	-1.51135	6.5256	-5.16101	1.59559e-05	0.000223232	2.75536	DOWN
1560010_a_at	SATB2-AS1	-1.51005	6.2402	-8.25007	4.08474e-09	3.12792e-07	10.9181	DOWN
223385_at	CYP2S1	-1.50965	7.23568	-8.45636	2.4415e-09	2.11552e-07	11.4259	DOWN
202743_at	PIK3R3	1.50928	6.37418	8.00898	7.50622e-09	5.0418e-07	10.3173	UP
218681_s_at	SDF2L1	1.50865	8.65929	11.7604	1.36158e-12	8.36452e-10	18.7658	UP
215894_at	PTGDR	-1.50795	5.8223	-5.71197	3.44823e-06	6.43529e-05	4.26252	DOWN
213716_s_at	SECTM1	-1.50735	8.77893	-8.01902	7.31726e-09	4.94525e-07	10.3425	DOWN
209512_at	HSDL2	-1.50522	7.28645	-6.70029	2.31032e-07	7.27921e-06	6.93086	DOWN
1555058_a_at	LPGAT1	1.50482	5.93559	7.52308	2.61638e-08	1.30283e-06	9.08378	UP
212792_at	DPY19L1	1.50384	7.14467	10.1546	4.36227e-11	1.07709e-08	15.3841	UP
1555716_a_at	CXADR	-1.50329	6.97033	-7.1002	7.93916e-08	3.1638e-06	7.98664	DOWN
215702_s_at	CFTR	-1.50319	7.00481	-5.0892	1.94922e-05	0.00026321	2.55885	DOWN
227647_at	KCNE3	1.50215	9.29734	9.838	8.97833e-11	1.91008e-08	14.6764	UP
216876_s_at	IL17A	1.49928	3.92455	7.59034	2.19725e-08	1.13656e-06	9.2563	UP
203085_s_at	TGFB1	1.495	6.26819	6.27314	7.35937e-07	1.839e-05	5.78626	UP
200782_at	ANXA5	1.4937	9.82363	11.0881	5.59459e-12	2.48686e-09	17.3913	UP
207610_s_at	ADGRE2	1.49176	4.52629	8.95829	7.14359e-10	8.79057e-08	12.6373	UP
1554899_s_at	FCER1G	1.49126	7.44419	5.68461	3.71983e-06	6.82718e-05	4.18781	UP
207238_s_at	PTPRC	1.48851	7.87436	5.48972	6.3893e-06	0.00010644	3.6551	UP
214085_x_at	GLIPR1	1.48843	7.24569	5.68707	3.6945e-06	6.79209e-05	4.19454	UP
229310_at	KLHL29	1.48726	5.1614	6.92319	1.27112e-07	4.55429e-06	7.52139	UP
209619_at	CD74	1.48655	11.3393	7.92865	9.20846e-09	5.89546e-07	10.1155	UP
229402_at	SAMD13	-1.48557	7.80965	-6.68648	2.3979e-07	7.44915e-06	6.89409	DOWN
227099_s_at	C11orf96	1.48494	8.18408	4.19293	0.000234204	0.0020077	0.131459	UP
203988_s_at	FUT8	1.48487	7.67275	9.7034	1.22505e-10	2.37303e-08	14.3713	UP
200755_s_at	CALU	1.48483	8.09047	13.1785	8.18942e-14	8.95513e-11	21.4805	UP
205903_s_at	KCNN3	1.4839	5.1398	9.07164	5.43735e-10	7.26863e-08	12.906	UP
227983_at	RILPL2	1.48185	7.28006	9.10546	5.01367e-10	6.75179e-08	12.9859	UP
203591_s_at	CSF3R	1.48143	5.21145	6.74193	2.06553e-07	6.65245e-06	7.04154	UP
216517_at	IGKV1D-8	1.48122	6.24043	6.47801	4.2131e-07	1.1693e-05	6.33719	UP
223991_s_at	GALNT2	1.48061	6.7622	11.629	1.78724e-12	1.05072e-09	18.5017	UP
200788_s_at	PEA15	1.48003	8.63562	8.84156	9.4791e-10	1.07302e-07	12.3586	UP
206390_x_at	PF4	1.47912	7.00487	9.0633	5.54726e-10	7.32601e-08	12.8863	UP
220421_at	BTNL8	-1.47546	8.00363	-2.13786	0.0410336	0.11728	-4.72049	NOT
205624_at	CPA3	1.47508	8.83837	4.27995	0.000184378	0.00165368	0.363692	UP
230147_at	F2RL2	1.47412	3.95794	5.48176	6.53237e-06	0.000108361	3.63331	UP
201422_at	IFI30	1.47381	10.1995	8.58494	1.77649e-09	1.67754e-07	11.7395	UP
207076_s_at	ASS1	1.4737	12.0063	9.68226	1.28661e-10	2.42709e-08	14.3232	UP
200845_s_at	PRDX6	-1.47358	11.2181	-8.34512	3.22023e-09	2.60453e-07	11.1527	DOWN
209368_at	EPHX2	-1.47052	8.32226	-7.35747	4.031e-08	1.83969e-06	8.6566	DOWN
223502_s_at	TNFSF13B	1.47048	7.0819	5.11889	1.7944e-05	0.000246133	2.64008	UP
220622_at	LRRC31	-1.46986	7.91114	-5.90348	2.03073e-06	4.16371e-05	4.78451	DOWN
1552701_a_at	CARD16	1.46958	9.10262	9.31377	3.05234e-10	4.62259e-08	13.4742	UP
205379_at	CBR3	1.46875	6.573	10.4158	2.42865e-11	7.02575e-09	15.9576	UP
223503_at	TMEM163	1.46833	4.1334	4.05959	0.000337351	0.00271365	-0.22213	UP
217028_at	CXCR4	1.46771	7.84925	3.60524	0.00114778	0.00731492	-1.40108	UP
213603_s_at	RAC2	1.467	9.18132	7.32295	4.41279e-08	1.99067e-06	8.56716	UP
202655_at	MANF	1.46459	9.55682	13.8073	2.52207e-14	3.72687e-11	22.609	UP
212263_at	QKI	1.46435	6.05949	6.36705	5.69637e-07	1.49305e-05	6.03923	UP
211372_s_at	IL1R2	-1.46399	8.91886	-6.52523	3.70677e-07	1.05882e-05	6.46368	DOWN
216985_s_at	STX3	-1.46377	7.26069	-7.76197	1.4109e-08	7.96816e-07	9.69399	DOWN
201563_at	SORD	1.46281	8.66234	9.01648	6.20836e-10	7.98687e-08	12.7755	UP
202613_at	CTPS1	1.46218	6.03117	8.13107	5.51061e-09	3.94765e-07	10.6225	UP
238025_at	MLKL	1.46107	7.80802	8.68981	1.37285e-09	1.40827e-07	11.9936	UP
212190_at	SERPINE2	1.45769	7.89829	5.40835	8.01193e-06	0.000127937	3.43243	UP
229553_at	PGM2L1	1.45692	6.40199	7.99484	7.78067e-09	5.14399e-07	10.2819	UP
235371_at	GXYLT2	-1.45546	5.78865	-6.7533	2.00337e-07	6.4967e-06	7.07174	DOWN
204575_s_at	MMP19	1.45421	5.49041	6.32221	6.4369e-07	1.66008e-05	5.91852	UP
203773_x_at	BLVRA	1.45383	7.09572	6.88898	1.39274e-07	4.87504e-06	7.43107	UP
225646_at	CTSC	1.45339	8.39306	6.38457	5.43111e-07	1.44079e-05	6.08633	UP
207558_s_at	PITX2	-1.45336	3.51649	-2.73162	0.0105863	0.0421442	-3.49531	DOWN
223539_s_at	SERF1A /// SERF1B	-1.45316	7.83357	-9.71601	1.1898e-10	2.35393e-08	14.4	DOWN
209960_at	HGF	1.4531	4.31555	5.29937	1.08519e-05	0.00016298	3.13407	UP
203548_s_at	LPL	1.45167	4.14552	6.34495	6.05002e-07	1.57292e-05	5.97974	UP
215672_s_at	AHCYL2	-1.4497	8.52932	-6.50369	3.92958e-07	1.10747e-05	6.40601	DOWN
1559884_at	CDKN2B-AS1	-1.44961	3.8972	-9.44825	2.22235e-10	3.68202e-08	13.7862	DOWN
215193_x_at	HLA-DRB1 /// HLA-DRB3 /// HLA-DRB4 /// LOC105369230	1.44939	11.0827	7.13982	7.14865e-08	2.91246e-06	8.09031	UP
208850_s_at	THY1	1.44883	6.68369	6.6672	2.52569e-07	7.76234e-06	6.84278	UP
224927_at	PPP1R18	1.44865	7.14091	6.10189	1.17628e-06	2.7045e-05	5.32327	UP
213435_at	SATB2	-1.44833	9.79476	-5.6949	3.61523e-06	6.67779e-05	4.21592	DOWN
205595_at	DSG3	1.44832	5.19816	4.42625	0.000123139	0.00118595	0.756342	UP
220075_s_at	CDHR5	-1.44807	8.56679	-5.5852	4.90079e-06	8.5498e-05	3.91622	DOWN
1552519_at	ACVR1C	-1.44794	7.09718	-5.70731	3.49298e-06	6.50029e-05	4.24981	DOWN
204115_at	GNG11	1.44776	7.27865	6.35271	5.92329e-07	1.54291e-05	6.00064	UP
204279_at	PSMB9	1.44737	9.30931	6.98148	1.08821e-07	4.02014e-06	7.67496	UP
235199_at	RNF125	-1.44681	7.34774	-5.3063	1.06443e-05	0.000160545	3.15306	DOWN
219615_s_at	KCNK5	-1.44653	7.19612	-8.37574	2.98345e-09	2.46034e-07	11.2281	DOWN
221773_at	ELK3	1.44557	7.37498	5.53541	5.62756e-06	9.59124e-05	3.78007	UP
217384_x_at	IGHV3-53 /// IGHV3-66 /// IGHV3-72	1.44521	6.02482	8.15611	5.17334e-09	3.76218e-07	10.6849	UP
1569040_s_at	ANKRD36BP2	1.44396	4.05356	4.88755	3.41931e-05	0.000416557	2.00788	UP
209606_at	CYTIP	1.44385	6.80713	6.28597	7.10611e-07	1.79292e-05	5.82084	UP
36936_at	TSTA3	1.44218	9.42759	13.2034	7.80978e-14	8.74094e-11	21.5261	UP
225207_at	PDK4	-1.44209	7.83718	-5.4555	7.02711e-06	0.000115067	3.56146	DOWN
211395_x_at	FCGR2C	1.44168	6.82774	7.21655	5.83769e-08	2.47615e-06	8.29056	UP
219418_at	NHEJ1	-1.44165	7.72186	-8.38356	2.92586e-09	2.42555e-07	11.2473	DOWN
212488_at	COL5A1	1.44079	7.28461	5.16052	1.59781e-05	0.000223428	2.75399	UP
209406_at	BAG2	1.44068	5.01432	7.04845	9.10701e-08	3.49913e-06	7.85098	UP
212741_at	MAOA	-1.43941	10.8288	-7.5283	2.58114e-08	1.2888e-06	9.09718	DOWN
211906_s_at	SERPINB4	1.43938	3.57188	3.67933	0.000942276	0.00627514	-1.21202	UP
1563253_s_at	ERBB3	-1.43736	6.33531	-8.51252	2.12434e-09	1.91228e-07	11.5631	DOWN
244033_at	CEP128	1.43735	4.78917	8.03078	7.10226e-09	4.8298e-07	10.372	UP
220041_at	PIGZ	-1.43636	8.49907	-5.48308	6.50847e-06	0.00010803	3.63691	DOWN
222906_at	FLVCR1	-1.43611	5.82636	-4.86042	3.68765e-05	0.00044196	1.93389	DOWN
205098_at	CCR1	1.43537	6.05767	7.26139	5.18741e-08	2.25993e-06	8.4073	UP
226834_at	CLMP	1.43465	5.42078	4.49542	0.000101685	0.00101453	0.942861	UP
1555745_a_at	LYZ	1.43441	9.59866	2.65381	0.012751	0.048542	-3.66669	UP
203416_at	CD53	1.43259	8.74594	6.43446	4.742e-07	1.28351e-05	6.22036	UP
204015_s_at	DUSP4	1.42973	6.05859	6.57462	3.24295e-07	9.45646e-06	6.59577	UP
220495_s_at	TXNDC15	1.42927	8.94087	9.89334	7.90677e-11	1.70871e-08	14.8011	UP
209392_at	ENPP2	1.42926	8.25434	5.94683	1.80194e-06	3.79072e-05	4.90241	UP
213624_at	SMPDL3A	-1.42844	10.5865	-7.55582	2.40307e-08	1.22108e-06	9.16782	DOWN
219033_at	PARP8	1.42789	6.76326	5.92585	1.90925e-06	3.97974e-05	4.84535	UP
231628_s_at	SERPINB6	1.42782	5.48527	1.79652	0.0827748	0.195898	-5.32618	NOT
220351_at	ACKR4	1.42773	4.75324	5.08455	1.97464e-05	0.000265986	2.54614	UP
229546_at	FAM84A /// LOC653602	-1.42677	6.23102	-4.868	3.61066e-05	0.000435022	1.95455	DOWN
207847_s_at	MUC1	1.42663	9.38473	6.71987	2.19173e-07	6.97109e-06	6.98293	UP
1553079_at	TRIM40	1.42611	5.08474	4.13682	0.000273147	0.00228179	-0.017684	UP
215563_s_at	MST1L	-1.4259	4.27839	-4.61993	7.19915e-05	0.000765338	1.27976	DOWN
219736_at	TRIM36	-1.42302	7.31196	-5.16853	1.5625e-05	0.000219332	2.77594	DOWN
207895_at	NAALADL1	-1.41927	5.46541	-12.8168	1.64259e-13	1.52218e-10	20.8109	DOWN
213258_at	TFPI	1.41821	6.95118	4.38236	0.000139016	0.0013116	0.638284	UP
229764_at	TPRG1	1.41633	4.27959	4.87381	3.55268e-05	0.000429455	1.9704	UP
218051_s_at	NT5DC2	1.41605	6.44781	9.69958	1.23594e-10	2.37941e-08	14.3627	UP
210619_s_at	HYAL1	1.41389	6.17092	5.46877	6.77267e-06	0.000111535	3.59776	UP
214347_s_at	DDC	-1.41136	6.95915	-6.132	1.083e-06	2.5281e-05	5.40481	DOWN
214240_at	GAL	1.41092	4.87829	5.55481	5.33234e-06	9.17386e-05	3.83312	UP
217967_s_at	FAM129A	1.41031	6.63101	4.48288	0.00010528	0.00104505	0.908997	UP
227417_at	2020-03-02	-1.40999	5.75772	-8.97429	6.87293e-10	8.57939e-08	12.6753	DOWN
203932_at	HLA-DMB	1.40986	9.10778	6.65484	2.61128e-07	7.98946e-06	6.80985	UP
206633_at	CHRNA1	-1.40923	4.23465	-8.24105	4.17826e-09	3.17298e-07	10.8957	DOWN
229084_at	CNTN4	-1.4079	5.2985	-5.63023	4.32514e-06	7.72297e-05	4.03928	DOWN
202422_s_at	ACSL4	1.40606	4.18912	5.58979	4.83883e-06	8.45519e-05	3.92875	UP
205153_s_at	CD40	1.40566	6.11267	7.85216	1.11953e-08	6.68232e-07	9.92252	UP
219614_s_at	SLC6A20	1.40522	4.41487	8.66674	1.45276e-09	1.4601e-07	11.9378	UP
203729_at	EMP3	1.40372	7.79922	6.51796	3.78051e-07	1.076e-05	6.44422	UP
208296_x_at	TNFAIP8	1.40156	7.99138	7.72055	1.56958e-08	8.71327e-07	9.5887	UP
213155_at	LOC339166 /// WSCD1	-1.40064	6.26375	-6.50279	3.9392e-07	1.10961e-05	6.4036	DOWN
219655_at	SUGCT	-1.39998	6.26385	-6.79225	1.80448e-07	5.97761e-06	7.17508	DOWN
241370_at	LOC286052 /// TMEM65	-1.3999	6.05881	-8.88334	8.56451e-10	9.92086e-08	12.4586	DOWN
223809_at	RGS18	1.39921	4.98781	8.0813	6.24903e-09	4.35243e-07	10.4983	UP
203608_at	ALDH5A1	-1.39892	6.9774	-7.60717	2.10353e-08	1.09848e-06	9.29938	DOWN
202267_at	LAMC2	1.39859	7.22756	5.50607	6.10544e-06	0.00010246	3.69983	UP
229937_x_at	LILRB1	1.3977	5.3674	5.96299	1.72349e-06	3.66091e-05	4.94632	UP
220293_at	CATSPERB	1.39762	4.95624	7.76995	1.38227e-08	7.85612e-07	9.71425	UP
224917_at	MIR21 /// VMP1	1.3972	9.0731	7.13768	7.18914e-08	2.9246e-06	8.08473	UP
236273_at	NBPF1	-1.39657	5.6336	-7.03818	9.35897e-08	3.57348e-06	7.82401	DOWN
205530_at	ETFDH	-1.39508	7.24042	-7.05558	8.9363e-08	3.45539e-06	7.86969	DOWN
203675_at	NUCB2	1.39377	8.88936	9.50105	1.96328e-10	3.30284e-08	13.908	UP
213592_at	APLNR	1.39231	6.96663	9.89051	7.95831e-11	1.71307e-08	14.7947	UP
223282_at	TSHZ1	-1.39216	7.37621	-7.31709	4.48118e-08	2.01157e-06	8.55195	DOWN
201849_at	BNIP3	1.39167	6.63882	6.23241	8.22607e-07	2.01867e-05	5.67632	UP
205044_at	GABRP	1.39034	4.00721	9.2061	3.94208e-10	5.63357e-08	13.2225	UP
205237_at	FCN1	1.3898	4.97899	6.95678	1.16222e-07	4.23065e-06	7.60992	UP
227226_at	MRAP2	1.38784	7.47814	6.51732	3.78705e-07	1.0773e-05	6.44251	UP
1552903_at	B4GALNT2	-1.38758	5.53052	-4.04533	0.000350734	0.00279743	-0.259771	DOWN
201641_at	BST2	1.38743	7.22992	6.12717	1.09743e-06	2.55437e-05	5.39175	UP
214247_s_at	DKK3	1.38712	7.85141	6.18026	9.48818e-07	2.27031e-05	5.53539	UP
211224_s_at	ABCB11	-1.387	4.91576	-6.80113	1.762e-07	5.8886e-06	7.19863	DOWN
228176_at	S1PR3	1.38686	5.56306	4.14089	0.000270121	0.00225927	-0.00688563	UP
212624_s_at	CHN1	1.38593	6.36012	5.10651	1.85739e-05	0.000253059	2.60621	UP
242323_at	CASP6 /// PLA2G12A	-1.38521	7.88352	-8.09306	6.06584e-09	4.25738e-07	10.5277	DOWN
204199_at	RALGPS1	-1.38424	6.63563	-6.53322	3.62742e-07	1.04164e-05	6.48507	DOWN
214279_s_at	NDRG2	-1.38402	7.99182	-5.66599	3.91683e-06	7.12891e-05	4.13697	DOWN
201516_at	SRM	1.3833	7.42515	10.2986	3.15503e-11	8.45594e-09	15.7015	UP
209301_at	CA2	-1.38255	12.5527	-5.51761	5.91283e-06	9.98714e-05	3.73139	DOWN
219180_s_at	PEX26	-1.3823	7.23729	-7.24056	5.4797e-08	2.35519e-06	8.35312	DOWN
236235_at	ITCH	-1.38142	5.37751	-6.40795	5.09635e-07	1.36791e-05	6.14917	DOWN
203814_s_at	NQO2	1.38084	7.76416	8.26688	3.91618e-09	3.0115e-07	10.9597	UP
201744_s_at	LUM	1.38001	9.72537	6.06646	1.29647e-06	2.92912e-05	5.22724	UP
221087_s_at	APOL3	1.37975	6.1093	6.70113	2.30514e-07	7.27257e-06	6.93308	UP
228835_at	TMEM59	-1.37973	6.87718	-8.69569	1.3532e-09	1.39334e-07	12.0078	DOWN
218698_at	APIP	1.37944	9.74879	8.288	3.71442e-09	2.88846e-07	11.0119	UP
224916_at	TMEM173	1.37811	7.11671	7.31932	4.45503e-08	2.00476e-06	8.55774	UP
208337_s_at	NR5A2	-1.37761	6.29335	-5.03744	2.25172e-05	0.000296016	2.41732	DOWN
205404_at	HSD11B1	1.37722	4.54377	5.20523	1.41062e-05	0.000202058	2.87636	UP
220330_s_at	SAMSN1	1.3764	7.28974	5.55772	5.28934e-06	9.11711e-05	3.84109	UP
1553559_at	TMEM171	-1.3762	8.42941	-6.71143	2.24207e-07	7.10737e-06	6.96049	DOWN
227860_at	CPXM1	1.37599	5.39568	10.409	2.46572e-11	7.09545e-09	15.9427	UP
226961_at	PRR15	-1.3757	9.09718	-7.49273	2.83138e-08	1.39089e-06	9.00573	DOWN
230784_at	PRAC1	1.37546	9.65079	1.56614	0.128102	0.266695	-5.68724	NOT
229526_at	AQP11	-1.37491	6.704	-7.36603	3.94161e-08	1.80936e-06	8.67876	DOWN
225973_at	TAP2	1.37342	7.53201	5.89541	2.07646e-06	4.23463e-05	4.76254	UP
244084_at	AIFM3	-1.37322	7.11321	-8.85405	9.19568e-10	1.05183e-07	12.3885	DOWN
218706_s_at	GRAMD3	-1.37102	8.71972	-6.2925	6.98039e-07	1.76937e-05	5.83847	DOWN
227677_at	JAK3	1.36899	5.99967	5.9019	2.03962e-06	4.1774e-05	4.7802	UP
209668_x_at	CES2	-1.36823	10.7255	-7.54703	2.45854e-08	1.24463e-06	9.14527	DOWN
219454_at	EGFL6	1.36714	4.45394	3.92796	0.000482598	0.00363595	-0.568157	UP
206214_at	PLA2G7	1.36685	7.01627	5.81839	2.56867e-06	5.04158e-05	4.55278	UP
212930_at	ATP2B1	-1.36677	7.52592	-6.90259	1.34301e-07	4.74347e-06	7.46701	DOWN
209545_s_at	RIPK2	1.36533	7.64666	7.89517	1.00295e-08	6.23142e-07	10.0311	UP
209955_s_at	FAP	1.36405	5.46582	4.67442	6.18779e-05	0.000678399	1.42762	UP
226249_at	SNX30	-1.36359	7.29673	-6.89246	1.37984e-07	4.83916e-06	7.44027	DOWN
1557119_a_at	ZNF575	-1.36247	7.35419	-11.0824	5.66263e-12	2.49681e-09	17.3795	DOWN
235085_at	SGK223	-1.36144	7.88284	-10.2597	3.44337e-11	8.88047e-09	15.6158	DOWN
210534_s_at	B9D1	1.36121	5.46142	12.9147	1.35872e-13	1.32657e-10	20.9936	UP
224728_at	ATPAF1	-1.36116	6.32079	-10.3742	2.66455e-11	7.43288e-09	15.8668	DOWN
239370_at	LINC01133	-1.36031	8.63742	-6.15131	1.02714e-06	2.41647e-05	5.45709	DOWN
213369_at	CDHR1	-1.35986	6.55069	-6.36862	5.67211e-07	1.48883e-05	6.04344	DOWN
210815_s_at	CALCRL	1.35911	5.33001	5.99476	1.5791e-06	3.40883e-05	5.03264	UP
230951_at	EPB41L5	-1.35796	5.54339	-4.96081	2.78788e-05	0.000353005	2.2079	DOWN
220812_s_at	HHLA2	-1.35732	7.67648	-7.16431	6.70061e-08	2.76287e-06	8.15429	DOWN
203986_at	FAM47E-STBD1 /// STBD1	-1.35726	7.6948	-8.23421	4.25066e-09	3.2189e-07	10.8788	DOWN
215388_s_at	CFH /// CFHR1	1.35636	7.34105	5.90498	2.02234e-06	4.15526e-05	4.78859	UP
200982_s_at	ANXA6	1.3563	7.28476	7.61309	2.07154e-08	1.08801e-06	9.31452	UP
205326_at	RAMP3	1.35618	6.82512	9.56437	1.69291e-10	2.98581e-08	14.0536	UP
230788_at	GCNT2	-1.35614	6.48217	-5.64725	4.12572e-06	7.42508e-05	4.08578	DOWN
211868_x_at	IGH /// IGHA1 /// IGHA2 /// IGHD /// IGHD3-3 /// IGHG1 /// IGHG2 /// IGHG3 /// IGHJ5 /// IGHM /// IGHV3-21 /// IGHV3-48 /// IGHV3-71 /// IGHV4-31	1.35586	9.2226	8.28692	3.72449e-09	2.88846e-07	11.0092	UP
242019_at	CERS6	-1.35433	6.04566	-5.17393	1.53918e-05	0.000216669	2.79071	DOWN
229693_at	TMEM220	-1.35417	7.58057	-5.27706	1.15475e-05	0.000171378	3.07301	DOWN
201251_at	PKM	1.35376	9.74499	9.38791	2.5617e-10	4.10736e-08	13.6465	UP
226372_at	CHST11	1.35287	6.09258	5.6778	3.79066e-06	6.94319e-05	4.16923	UP
211138_s_at	KMO	1.35252	4.7617	6.42363	4.88369e-07	1.31794e-05	6.19127	UP
205412_at	ACAT1	-1.35233	10.2057	-10.7763	1.09765e-11	4.08257e-09	16.7338	DOWN
209081_s_at	COL18A1	1.3522	6.5016	7.59619	2.16419e-08	1.12265e-06	9.27128	UP
202023_at	EFNA1	-1.35171	9.32502	-7.87098	1.0669e-08	6.48144e-07	9.97007	DOWN
226158_at	KLHL24	-1.35143	6.24017	-6.69223	2.36103e-07	7.36811e-06	6.9094	DOWN
226380_at	PTPN21	-1.35139	6.83373	-7.83818	1.16033e-08	6.88078e-07	9.88716	DOWN
229276_at	IGSF9	-1.35058	6.55302	-8.16275	5.08746e-09	3.72365e-07	10.7014	DOWN
201105_at	LGALS1	1.35006	10.0865	6.08478	1.23286e-06	2.81448e-05	5.27689	UP
213432_at	MUC5B	1.34944	8.19194	5.82924	2.4928e-06	4.9221e-05	4.58234	UP
203021_at	SLPI	1.34903	9.56181	5.36325	9.08357e-06	0.000141253	3.30895	UP
202499_s_at	SLC2A3	1.34831	5.18889	4.52868	9.27327e-05	0.000941009	1.03271	UP
205380_at	PDZK1	-1.34823	3.8865	-5.21575	1.36986e-05	0.000197425	2.90517	DOWN
227870_at	IGDCC4	1.34817	4.58769	4.9226	3.10117e-05	0.000385005	2.10354	UP
215049_x_at	CD163	1.34734	7.19525	5.64852	4.1112e-06	7.40626e-05	4.08925	UP
211116_at	SLC9A2	-1.34715	5.60983	-5.91389	1.97327e-06	4.0805e-05	4.81282	DOWN
203921_at	CHST2	1.34667	6.78369	7.6731	1.77387e-08	9.5836e-07	9.46781	UP
228155_at	FAM213A	-1.34472	9.86381	-5.40448	8.09873e-06	0.000129096	3.42183	DOWN
213943_at	TWIST1	1.34337	4.28915	3.82543	0.000636734	0.00456809	-0.83533	UP
202286_s_at	TACSTD2	1.34194	5.69823	3.50626	0.00149125	0.00905432	-1.65135	UP
211478_s_at	DPP4	-1.34143	5.70478	-5.46716	6.80292e-06	0.000111948	3.59337	DOWN
1558080_s_at	DNAJC3	1.34099	8.55509	5.08323	1.98192e-05	0.000266901	2.54253	UP
222830_at	GRHL1	1.34076	4.18883	6.9773	1.10037e-07	4.04863e-06	7.66398	UP
225290_at	ETNK1	-1.34034	8.53853	-4.56442	8.39837e-05	0.000867034	1.12938	DOWN
227702_at	CYP4X1	1.33771	4.04028	6.39258	5.31394e-07	1.41382e-05	6.10787	UP
227780_s_at	ECSCR	1.33747	5.9713	6.5782	3.21167e-07	9.39458e-06	6.60534	UP
203562_at	FEZ1	1.33398	5.95211	6.79855	1.77423e-07	5.91181e-06	7.19179	UP
220122_at	MCTP1	1.33362	5.04384	4.55296	8.66955e-05	0.000889821	1.09837	UP
205619_s_at	MEOX1	1.33232	5.11419	7.24509	5.41479e-08	2.33481e-06	8.3649	UP
202202_s_at	LAMA4	1.3322	6.3949	5.99997	1.55663e-06	3.37598e-05	5.04679	UP
221969_at	PAX5	1.33132	5.49345	4.70675	5.65586e-05	0.000629805	1.51547	UP
208451_s_at	C4A /// C4B /// C4B_2	1.33096	6.62046	4.49585	0.000101565	0.00101371	0.944005	UP
36920_at	MTM1	-1.32935	7.25331	-5.30596	1.06543e-05	0.000160607	3.15214	DOWN
214142_at	ZG16	-1.32868	12.5279	-4.56732	8.33111e-05	0.000861554	1.13722	DOWN
208130_s_at	TBXAS1	1.32781	6.4515	7.69908	1.65884e-08	9.10612e-07	9.53405	UP
219386_s_at	SLAMF8	1.32694	5.97687	5.71156	3.45217e-06	6.43749e-05	4.2614	UP
202590_s_at	PDK2	-1.32619	7.13063	-10.3548	2.78241e-11	7.63216e-09	15.8245	DOWN
203798_s_at	VSNL1	1.32497	4.68537	5.02059	2.35999e-05	0.000307733	2.37126	UP
1557078_at	SLFN5	1.32414	4.83271	5.68897	3.67513e-06	6.76102e-05	4.19973	UP
228869_at	SNX20	1.32343	5.58064	6.90674	1.3282e-07	4.70638e-06	7.47797	UP
207052_at	HAVCR1	-1.32341	4.31959	-5.51602	5.93902e-06	0.000100159	3.72704	DOWN
224928_at	SETD7	1.32335	8.33074	10.3134	3.05257e-11	8.22164e-09	15.7338	UP
211896_s_at	DCN	1.3229	9.10881	4.98114	2.6343e-05	0.000336598	2.26345	UP
241994_at	XDH	1.32267	10.0226	6.24632	7.91901e-07	1.95296e-05	5.71388	UP
203335_at	PHYH	-1.32203	9.66449	-7.63531	1.95581e-08	1.0392e-06	9.37133	DOWN
219076_s_at	PXMP2	-1.32155	8.8714	-9.93807	7.13698e-11	1.59271e-08	14.9015	DOWN
224710_at	RAB34	1.31943	7.36021	6.32966	6.30748e-07	1.63209e-05	5.93858	UP
226051_at	SELM	1.31915	8.05032	6.90172	1.34613e-07	4.74837e-06	7.46472	UP
202262_x_at	DDAH2	-1.31785	8.35717	-9.79495	9.91407e-11	2.04548e-08	14.5791	DOWN
219970_at	GIPC2	-1.31664	7.76082	-5.51655	5.93032e-06	0.000100074	3.72848	DOWN
210889_s_at	FCGR2B	1.31664	6.18115	6.25276	7.7809e-07	1.92445e-05	5.73126	UP
225275_at	EDIL3	-1.3162	10.0889	-9.23599	3.67127e-10	5.29622e-08	13.2926	DOWN
204220_at	GMFG	1.31369	7.43023	7.17881	6.44871e-08	2.68124e-06	8.19217	UP
238327_at	ODF3B	1.31289	5.84585	8.45534	2.44765e-09	2.11749e-07	11.4234	UP
218898_at	FAM57A	1.31211	7.10898	7.35882	4.01671e-08	1.83627e-06	8.66011	UP
203989_x_at	F2R	1.31197	5.88025	6.49697	4.00185e-07	1.12093e-05	6.38801	UP
206059_at	ZNF91	-1.3104	9.61899	-6.71057	2.24727e-07	7.11462e-06	6.9582	DOWN
210314_x_at	TNFSF13	1.30944	8.67537	12.3946	3.76818e-13	3.02978e-10	20.0099	UP
201170_s_at	BHLHE40	1.30901	9.31549	3.58722	0.00120397	0.00760304	-1.44683	UP
216598_s_at	CCL2	1.30766	7.61575	3.58	0.00122724	0.00772587	-1.46514	UP
209741_x_at	SCAPER	-1.30733	5.88956	-6.85761	1.51462e-07	5.22341e-06	7.34815	DOWN
201811_x_at	SH3BP5	1.30714	7.76409	5.99694	1.56962e-06	3.3934e-05	5.03858	UP
1552478_a_at	IRF6	-1.30608	7.02421	-5.03691	2.25507e-05	0.000296314	2.41586	DOWN
219243_at	GIMAP4	1.3053	7.06217	6.66338	2.55184e-07	7.83391e-06	6.8326	UP
213994_s_at	SPON1	-1.30484	7.08341	-4.07878	0.000320135	0.00260119	-0.171431	DOWN
241592_at	LOC105369890	-1.30479	4.14714	-5.68678	3.69751e-06	6.79535e-05	4.19374	DOWN
221011_s_at	LBH	1.30462	6.4266	5.0295	2.30213e-05	0.000301555	2.39561	UP
228969_at	AGR2	1.30462	10.6984	8.2198	4.40729e-09	3.31388e-07	10.8431	UP
208677_s_at	BSG	-1.30403	10.4003	-7.08405	8.28619e-08	3.26869e-06	7.94435	DOWN
204264_at	CPT2	-1.30348	8.09221	-5.75241	3.08292e-06	5.87109e-05	4.37288	DOWN
211564_s_at	PDLIM4	1.30286	4.92709	6.6041	2.99456e-07	8.85015e-06	6.67451	UP
209917_s_at	TP53TG1	-1.3015	7.17317	-6.39837	5.23088e-07	1.39499e-05	6.12343	DOWN
208306_x_at	HLA-DRB1	1.30137	11.1451	7.4065	3.54563e-08	1.66838e-06	8.7834	UP
228232_s_at	VSIG2	-1.29871	9.02388	-6.06733	1.29339e-06	2.92336e-05	5.22959	DOWN
236769_at	LOC158402	-1.29724	6.27562	-4.77919	4.62356e-05	0.000533714	1.71253	DOWN
204951_at	RHOH	1.29689	6.33523	7.4054	3.5558e-08	1.6713e-06	8.78057	UP
218802_at	CCDC109B	1.29681	6.71227	8.06569	6.50083e-09	4.48079e-07	10.4593	UP
227013_at	LATS2	1.29619	7.02408	7.73963	1.49432e-08	8.354e-07	9.63724	UP
210762_s_at	DLC1	1.29609	6.32501	5.28178	1.13967e-05	0.000169647	3.08593	UP
203543_s_at	KLF9	-1.29596	7.27458	-4.15651	0.0002588	0.00218094	0.0346124	DOWN
204079_at	TPST2	1.29557	7.1768	7.85864	1.10113e-08	6.6086e-07	9.93888	UP
221538_s_at	PLXNA1	1.29544	7.06448	8.8372	9.57994e-10	1.08139e-07	12.3482	UP
232231_at	RUNX2	1.29479	6.57219	4.75071	5.00498e-05	0.000568087	1.635	UP
213537_at	HLA-DPA1	1.29437	6.4038	4.7746	4.68299e-05	0.00053881	1.70004	UP
237338_at	B3GNT8	-1.29382	5.97908	-10.4038	2.49452e-11	7.14073e-09	15.9314	DOWN
229245_at	PLEKHA6	-1.29048	6.91517	-7.51672	2.66006e-08	1.31858e-06	9.06741	DOWN
212501_at	CEBPB	1.2894	9.76482	7.18584	6.33014e-08	2.64199e-06	8.21051	UP
229030_at	CAPN8	1.28939	7.13861	5.40104	8.17662e-06	0.000130034	3.41241	UP
229440_at	RBM47	-1.28919	7.79801	-4.72392	5.39217e-05	0.000604709	1.56214	DOWN
1553102_a_at	CCDC69	1.28846	4.86692	7.5687	2.3241e-08	1.18535e-06	9.20084	UP
219313_at	GRAMD1C	-1.28844	6.27159	-4.84624	3.83621e-05	0.000455175	1.89522	DOWN
212902_at	SEC24A	1.28837	7.40135	9.13812	4.63659e-10	6.32362e-08	13.0628	UP
209365_s_at	ECM1	1.28719	6.59329	6.38299	5.45451e-07	1.44559e-05	6.08208	UP
207993_s_at	CHP1	-1.28568	8.07254	-5.05587	2.13897e-05	0.000283911	2.46771	DOWN
208450_at	LGALS2	-1.28452	8.96478	-4.88498	3.44385e-05	0.000418893	2.00087	DOWN
207014_at	GABRA2	-1.2845	4.39645	-4.39064	0.000135876	0.00128552	0.660517	DOWN
207456_at	HNF4G	-1.28433	6.12355	-5.07052	2.05336e-05	0.000274964	2.50778	DOWN
220014_at	PRR16	1.28426	4.31042	4.49657	0.000101361	0.0010124	0.945972	UP
210735_s_at	CA12	-1.28374	10.2152	-5.81761	2.57418e-06	5.04999e-05	4.55067	DOWN
229625_at	GBP5	1.28363	5.54363	6.40644	5.11734e-07	1.37095e-05	6.14511	UP
222853_at	FLRT3	1.28347	6.07258	3.59922	0.00116625	0.00741193	-1.41637	UP
206337_at	CCR7	1.2833	5.6859	4.46808	0.000109681	0.0010807	0.869086	UP
243278_at	FOXP2	-1.28324	4.2795	-6.46183	4.40226e-07	1.21134e-05	6.2938	DOWN
207980_s_at	CITED2	-1.28317	7.4285	-4.64274	6.75714e-05	0.000726685	1.34164	DOWN
228617_at	XAF1	1.28298	7.11062	6.18003	9.49405e-07	2.27072e-05	5.53478	UP
214835_s_at	SUCLG2	-1.28295	10.2523	-5.90804	2.00539e-06	4.12663e-05	4.79689	DOWN
201578_at	PODXL	1.28295	7.23943	8.78671	1.08331e-09	1.15458e-07	12.2271	UP
235489_at	RHOJ	1.28289	4.45346	4.66661	6.32364e-05	0.000689285	1.40641	UP
204393_s_at	ACPP	1.28271	5.86307	8.10388	5.90218e-09	4.18007e-07	10.5547	UP
217198_x_at	IGH /// IGHA2 /// IGHD /// IGHG1 /// IGHV4-31 /// IGHV4-61 /// LOC102723407	1.28093	6.9222	6.78439	1.84292e-07	6.07298e-06	7.15425	UP
229415_at	CYCS	-1.28082	6.76888	-5.90911	1.99943e-06	4.11903e-05	4.79983	DOWN
226490_at	NHSL1	-1.2805	8.99788	-6.79001	1.81535e-07	6.00086e-06	7.16915	DOWN
238725_at	IRF1	1.28017	8.70922	7.49174	2.83871e-08	1.39324e-06	9.00317	UP
229568_at	MOB3B	-1.28005	8.01939	-5.71193	3.44863e-06	6.43529e-05	4.26241	DOWN
203044_at	CHSY1	1.27989	7.73501	6.94636	1.19495e-07	4.33247e-06	7.58247	UP
217591_at	SKIL	1.27852	6.97033	5.56172	5.23092e-06	9.03921e-05	3.85202	UP
226459_at	PIK3AP1	1.27848	8.07386	9.41651	2.39471e-10	3.90838e-08	13.7128	UP
222088_s_at	SLC2A14 /// SLC2A3	1.27772	5.38165	4.47122	0.000108733	0.0010731	0.877542	UP
209695_at	PTP4A3	1.27772	5.7776	4.49343	0.000102249	0.00101904	0.937468	UP
213106_at	ATP8A1	-1.27694	8.22179	-7.29361	4.76614e-08	2.11174e-06	8.49102	DOWN
232181_at	PPARGC1B	-1.27685	7.08114	-6.94062	1.21338e-07	4.37608e-06	7.56734	DOWN
202488_s_at	FXYD3	-1.27633	10.8058	-6.5017	3.95089e-07	1.11121e-05	6.40067	DOWN
213113_s_at	SLC43A3	1.27597	6.25945	8.89863	8.25291e-10	9.60059e-08	12.4951	UP
213664_at	SLC1A1	-1.27566	9.05388	-5.38915	8.45166e-06	0.000133245	3.37987	DOWN
228772_at	HNMT	-1.2751	6.59323	-7.89835	9.94859e-09	6.1952e-07	10.0391	DOWN
208769_at	EIF4EBP2	-1.27475	6.49594	-7.46969	3.00648e-08	1.46245e-06	8.94643	DOWN
208018_s_at	HCK	1.27466	7.28173	5.41259	7.91807e-06	0.00012684	3.44402	UP
201761_at	MTHFD2	1.27174	9.3482	10.8738	8.87891e-12	3.44294e-09	16.9408	UP
210041_s_at	PGM3	1.27165	7.40466	8.22856	4.31132e-09	3.25133e-07	10.8648	UP
1554878_a_at	ABCD3	-1.27134	8.14234	-4.07064	0.000327329	0.00264471	-0.192943	DOWN
1559977_a_at	SLC25A34	-1.2711	6.35777	-8.09629	6.0165e-09	4.22817e-07	10.5358	DOWN
227959_at	ANKRD9	-1.27087	7.52128	-7.77503	1.36433e-08	7.77026e-07	9.72716	DOWN
221463_at	CCL24	1.27083	7.02718	7.22857	5.65553e-08	2.41756e-06	8.3219	UP
227314_at	ITGA2	1.27038	8.02801	4.96513	2.75452e-05	0.000349509	2.2197	UP
228964_at	PRDM1	1.27028	7.72678	4.10365	0.000299097	0.00246009	-0.105613	UP
203868_s_at	VCAM1	1.2697	7.29382	3.72775	0.000827851	0.00564514	-1.08775	UP
224355_s_at	MS4A8	-1.26895	7.03783	-5.35033	9.41612e-06	0.000145637	3.2736	DOWN
218862_at	ASB13	-1.26839	7.99099	-11.2089	4.32287e-12	2.05524e-09	17.6426	DOWN
226811_at	FAM46C	1.26734	9.52327	7.82771	1.19187e-08	7.02973e-07	9.86066	UP
203836_s_at	MAP3K5	1.26726	7.46549	9.30563	3.11177e-10	4.66126e-08	13.4552	UP
212999_x_at	HLA-DQB1 /// HLA-DQB2	1.26646	6.5158	3.96335	0.000438412	0.00336376	-0.475452	UP
231814_at	MUC12	-1.26455	6.53079	-3.28111	0.00268277	0.014372	-2.20987	DOWN
205111_s_at	PLCE1	-1.26354	7.85949	-7.01263	1.00164e-07	3.7613e-06	7.7569	DOWN
217014_s_at	AZGP1 /// AZGP1P1	1.26255	6.03236	6.28957	7.0366e-07	1.78279e-05	5.83054	UP
225354_s_at	SH3BGRL2	-1.26226	9.79349	-7.34483	4.16675e-08	1.89689e-06	8.62386	DOWN
228568_at	MYZAP	-1.26168	6.76063	-9.31204	3.06488e-10	4.62259e-08	13.4701	DOWN
1557257_at	BCL10	-1.26101	5.2228	-1.82339	0.0785073	0.188511	-5.28147	NOT
211582_x_at	LST1	1.26022	6.76625	6.48127	4.17596e-07	1.16315e-05	6.34593	UP
205842_s_at	JAK2	1.26018	6.88069	8.58683	1.76822e-09	1.67552e-07	11.7441	UP
226117_at	TIFA	1.25919	7.17781	6.30189	6.80384e-07	1.73346e-05	5.86376	UP
211163_s_at	TNFRSF10C	1.25803	4.16399	7.32822	4.35218e-08	1.96495e-06	8.58083	UP
213817_at	IRAK3	1.25719	3.68323	5.43274	7.48647e-06	0.000121461	3.49916	UP
221698_s_at	CLEC7A	1.25647	6.48418	8.38664	2.90356e-09	2.41632e-07	11.2549	UP
223845_at	VSIG10	-1.25575	5.82057	-9.50903	1.92691e-10	3.2923e-08	13.9264	DOWN
203140_at	BCL6	1.25523	6.96886	5.25003	1.24507e-05	0.00018226	2.99901	UP
210105_s_at	FYN	1.25514	7.69759	6.22667	8.35614e-07	2.04692e-05	5.66083	UP
206150_at	CD27	1.25467	7.34083	6.33261	6.25694e-07	1.62055e-05	5.94652	UP
205016_at	TGFA	-1.25434	7.99654	-5.68943	3.67041e-06	6.75462e-05	4.20099	DOWN
232158_x_at	NIPAL1	-1.25303	7.0843	-6.44735	4.57881e-07	1.24706e-05	6.25495	DOWN
218458_at	GMCL1	-1.25272	7.81122	-6.47988	4.19174e-07	1.16472e-05	6.34221	DOWN
224436_s_at	NIPSNAP3A	-1.25184	8.69463	-5.92975	1.88882e-06	3.94467e-05	4.85596	DOWN
205499_at	SRPX2	1.25161	5.05365	8.59125	1.74904e-09	1.66022e-07	11.7548	UP
202912_at	ADM	1.25121	10.144	5.64774	4.12012e-06	7.41743e-05	4.08712	UP
220005_at	P2RY13	1.25096	5.1433	4.91178	3.19604e-05	0.000394901	2.07402	UP
205114_s_at	CCL3 /// CCL3L1 /// CCL3L3	1.25024	6.69031	2.64854	0.0129114	0.0490333	-3.67818	UP
201668_x_at	MARCKS	-1.25016	8.13685	-6.50019	3.96709e-07	1.11403e-05	6.39663	DOWN
1555888_at	UBR5-AS1	-1.25004	5.13608	-7.32125	4.43246e-08	1.99625e-06	8.56276	DOWN
200637_s_at	PTPRF	-1.24956	7.93783	-6.58499	3.1533e-07	9.25922e-06	6.62347	DOWN
201426_s_at	VIM	1.24759	11.015	6.0871	1.22504e-06	2.80021e-05	5.28318	UP
220303_at	PDZD3	-1.24689	6.94869	-8.55347	1.91986e-09	1.77735e-07	11.663	DOWN
223509_at	CLDN2	1.246	5.16889	7.63667	1.94893e-08	1.03655e-06	9.37481	UP
1553148_a_at	SNX13	-1.24528	6.31558	-5.70305	3.53447e-06	6.55835e-05	4.23818	DOWN
226382_at	CAMK1D	-1.24517	7.33611	-6.28003	7.22222e-07	1.81709e-05	5.80483	DOWN
234488_s_at	GMCL1 /// GMCL1P1	-1.24456	5.39972	-5.34937	9.44134e-06	0.000145944	3.27097	DOWN
226771_at	ATP8B2	1.24389	6.11403	5.79575	2.73456e-06	5.31316e-05	4.49108	UP
212338_at	MYO1D	-1.24265	9.32979	-6.61474	2.90976e-07	8.6651e-06	6.70289	DOWN
1560089_at	SLC25A25-AS1	-1.24188	8.69593	-6.50798	3.88413e-07	1.09711e-05	6.41751	DOWN
41037_at	TEAD4	1.24117	5.03914	8.77387	1.11777e-09	1.18779e-07	12.1962	UP
200989_at	HIF1A	1.24058	11.4613	11.5229	2.22957e-12	1.23133e-09	18.2868	UP												RNA polymerase II distal enhancer sequence-specific binding // inferred from direct assay /// 0004871 // signal transducer activity // inferred from electronic annotation /// 0005515 // protein binding // inferred from physical interaction /// 0008134 // transcription factor binding // inferred from physical interaction /// 0019899 // enzyme binding // inferred from physical interaction /// 00199…
201792_at	AEBP1	1.24056	6.96392	5.80738	2.64805e-06	5.17079e-05	4.52277	UP
219667_s_at	BANK1	1.24032	5.04518	3.74115	0.000798644	0.00548566	-1.05324	UP
210895_s_at	CD86	1.23965	6.19409	6.57812	3.21241e-07	9.39458e-06	6.60512	UP
202307_s_at	TAP1	1.23894	8.87338	7.89576	1.00147e-08	6.22926e-07	10.0326	UP
202842_s_at	DNAJB9	1.23837	9.30825	7.37605	3.83955e-08	1.77453e-06	8.70469	UP
225328_at	FBXO32	-1.23758	6.98688	-5.55484	5.3318e-06	9.17386e-05	3.83322	DOWN
203528_at	SEMA4D	1.23692	6.11383	6.75284	2.00584e-07	6.50086e-06	7.07052	UP
218854_at	DSE	1.23664	6.41218	5.13306	1.7249e-05	0.000237854	2.67885	UP
221541_at	CRISPLD2	1.23658	6.91614	5.09045	1.94243e-05	0.000262488	2.56228	UP
231021_at	SLC6A19	-1.23564	7.07181	-5.67567	3.81309e-06	6.97027e-05	4.16341	DOWN
203404_at	ARMCX2	1.23547	6.28919	6.29362	6.95912e-07	1.76614e-05	5.84148	UP
218656_s_at	LHFP	1.23459	5.87403	4.98583	2.60016e-05	0.000333092	2.27624	UP
1552296_at	BEST4	-1.23373	5.92965	-2.82073	0.00853126	0.0356665	-3.29551	DOWN
222532_at	SRPRB	1.23352	7.66586	8.6578	1.48499e-09	1.47956e-07	11.9162	UP
212481_s_at	TPM4	1.23301	7.85341	8.62264	1.61899e-09	1.57984e-07	11.831	UP
208792_s_at	CLU	1.23296	7.53514	3.26829	0.00277288	0.0147622	-2.24116	UP
227134_at	SYTL1	1.23266	6.71882	7.121	7.51372e-08	3.02344e-06	8.04108	UP
204166_at	SBNO2	1.23162	7.06319	9.60747	1.531e-10	2.75469e-08	14.1524	UP
223987_at	CHRDL2	1.23152	4.70585	5.4168	7.8259e-06	0.00012577	3.45554	UP
222062_at	IL27RA	1.23112	5.02091	7.22829	5.65976e-08	2.41756e-06	8.32116	UP
1554300_a_at	SVOPL	-1.23093	4.01817	-4.4297	0.00012197	0.00117635	0.765632	DOWN
215813_s_at	PTGS1	1.23072	6.51319	4.98191	2.62868e-05	0.000336272	2.26554	UP
227586_at	TMEM170A	-1.23009	8.68982	-9.3725	2.65653e-10	4.23458e-08	13.6108	DOWN
205684_s_at	DENND4C	-1.22986	7.30794	-5.47752	6.60989e-06	0.000109315	3.6217	DOWN
213895_at	EMP1	-1.2296	5.80429	-3.55588	0.00130815	0.00813043	-1.52621	DOWN
213380_x_at	LOC102724562 /// LOC105369252 /// MST1 /// MST1L /// MST1P2	-1.22945	6.36001	-4.40387	0.000130996	0.00124669	0.696122	DOWN
223093_at	ANKH	-1.22915	6.59148	-6.04553	1.37324e-06	3.07334e-05	5.17048	DOWN
229357_at	ADAMTS5	1.22915	4.10546	6.07294	1.2736e-06	2.887e-05	5.24481	UP
216573_at	IGLL5 /// IGLV1-40 /// IGLV1-44 /// IGLV1-50	1.2287	5.51533	6.96672	1.13182e-07	4.14482e-06	7.63612	UP
212681_at	EPB41L3	-1.22854	6.86912	-4.86588	3.63202e-05	0.000436665	1.94878	DOWN
203910_at	ARHGAP29	1.22848	6.10623	4.71596	5.51292e-05	0.000616272	1.54049	UP
204875_s_at	GMDS	1.22748	10.8167	7.9683	8.32384e-09	5.42439e-07	10.2152	UP
1555434_a_at	SLC39A14	-1.22665	7.4188	-6.50996	3.86339e-07	1.09333e-05	6.4228	DOWN
201923_at	PRDX4	1.22618	10.5482	13.5305	4.21502e-14	5.57094e-11	22.1176	UP
224829_at	CPEB4	1.226	6.43806	5.49395	6.31466e-06	0.000105486	3.66667	UP
230364_at	CHPT1	-1.226	6.6559	-6.327	6.35331e-07	1.64085e-05	5.93143	DOWN
229053_at	SYT17	-1.22585	4.14529	-9.82734	9.20118e-11	1.92749e-08	14.6523	DOWN
202502_at	ACADM	-1.22502	9.66127	-11.1745	4.65127e-12	2.15516e-09	17.5712	DOWN
223315_at	NTN4	-1.22496	5.99001	-6.89638	1.36547e-07	4.8011e-06	7.45062	DOWN
227654_at	FAM65C	1.22474	5.10904	5.08819	1.95468e-05	0.000263817	2.55611	UP
209083_at	CORO1A	1.22447	8.01713	5.02858	2.30803e-05	0.000302038	2.3931	UP
223170_at	TMEM98	-1.22405	9.63575	-9.60729	1.53164e-10	2.75469e-08	14.152	DOWN
219315_s_at	TMEM204	1.22387	6.02146	6.28275	7.16877e-07	1.80613e-05	5.81217	UP
227184_at	PTAFR	1.22351	7.08658	6.87757	1.43588e-07	4.99725e-06	7.40092	UP
223423_at	GPR160	-1.22269	10.4039	-8.58395	1.78082e-09	1.6782e-07	11.7371	DOWN
203434_s_at	MME	1.22144	3.94111	3.47687	0.00161113	0.00961157	-1.72512	UP
241114_s_at	ACAA2	-1.22109	6.79346	-6.88514	1.40711e-07	4.9176e-06	7.42093	DOWN
208037_s_at	MADCAM1	1.22045	7.84199	5.61422	4.52163e-06	8.00066e-05	3.99552	UP
223322_at	RASSF5	1.21956	7.88543	7.25713	5.24583e-08	2.27812e-06	8.39623	UP
210946_at	PLPP1	-1.21951	9.8218	-10.0808	5.15559e-11	1.21501e-08	15.2204	DOWN
225827_at	AGO2	1.21946	6.76692	4.69937	5.77316e-05	0.000640389	1.4954	UP
210119_at	KCNJ15	1.21932	4.4586	5.28798	1.12015e-05	0.000167334	3.10291	UP
223130_s_at	MYLIP	-1.21898	7.98855	-9.92601	7.33669e-11	1.61098e-08	14.8745	DOWN
222553_x_at	OXR1	-1.21831	7.21949	-7.80162	1.27433e-08	7.38855e-07	9.79458	DOWN
218542_at	CEP55	1.21793	7.01087	5.09524	1.91665e-05	0.000259582	2.57539	UP
203979_at	CYP27A1	-1.2168	7.66362	-7.54083	2.49848e-08	1.25959e-06	9.12934	DOWN
225442_at	DDR2	1.21661	6.08785	3.95735	0.000445615	0.00340731	-0.49119	UP
224940_s_at	PAPPA	1.21614	5.30819	4.4528	0.000114418	0.00111771	0.827886	UP
219505_at	CECR1	1.21605	8.17524	5.46052	6.92982e-06	0.000113712	3.57518	UP
227678_at	XRCC6BP1	-1.21549	7.41586	-6.28705	7.08501e-07	1.79005e-05	5.82377	DOWN
212295_s_at	SLC7A1	1.21455	9.47328	8.54806	1.94566e-09	1.79089e-07	11.6498	UP
205288_at	CDC14A	-1.2135	3.8605	-9.35904	2.74233e-10	4.33218e-08	13.5795	DOWN
225344_at	NCOA7	1.21085	10.6503	4.21833	0.000218427	0.00189413	0.199131	UP
219023_at	AP1AR	-1.20955	7.31701	-4.96434	2.76063e-05	0.00035008	2.21753	DOWN
209211_at	KLF5	-1.20945	9.70651	-6.72774	2.14585e-07	6.86107e-06	7.00384	DOWN
208092_s_at	FAM49A	1.20873	5.32703	6.81052	1.71821e-07	5.7918e-06	7.2235	UP
1552670_a_at	PPP1R3B	-1.20859	5.85026	-4.75427	4.95555e-05	0.000563646	1.64471	DOWN
236798_at	LINC00888	1.20836	5.59993	8.15636	5.17004e-09	3.76218e-07	10.6855	UP
201389_at	ITGA5	1.20799	7.1009	6.09553	1.19698e-06	2.74518e-05	5.30604	UP
219371_s_at	KLF2	1.20582	8.15366	3.06917	0.00460675	0.0220211	-2.72001	UP
224739_at	PIM3	1.20566	8.83135	6.31333	6.59468e-07	1.68803e-05	5.8946	UP
226936_at	CENPW	1.204	8.52886	6.73426	2.10857e-07	6.76163e-06	7.02116	UP
227856_at	C4orf32	1.20347	7.02629	6.02289	1.46147e-06	3.21681e-05	5.10903	UP
223268_at	C11orf54	-1.20231	9.50877	-6.31619	6.5435e-07	1.67965e-05	5.9023	DOWN
226863_at	FAM110C	-1.19986	8.54062	-4.86697	3.62098e-05	0.000435593	1.95176	DOWN
204895_x_at	MUC4	1.19945	8.09115	4.95312	2.84826e-05	0.000359817	2.1869	UP
212482_at	RMND5A	-1.19903	8.5827	-7.82878	1.18862e-08	7.02047e-07	9.86336	DOWN
1562969_at	DNMBP	-1.19843	4.12806	-7.79397	1.29959e-08	7.50316e-07	9.77519	DOWN
205160_at	PEX11A	-1.19827	7.79595	-8.13066	5.51625e-09	3.94765e-07	10.6215	DOWN
201340_s_at	ENC1	1.198	5.96994	5.1942	1.45462e-05	0.000207059	2.84619	UP
223054_at	DNAJB11	1.19799	9.66201	10.8552	9.24478e-12	3.53467e-09	16.9014	UP
216950_s_at	FCGR1A /// FCGR1C	1.19744	5.38185	8.31595	3.46359e-09	2.75249e-07	11.0809	UP
213921_at	SST	-1.19646	8.87551	-2.41504	0.0222257	0.0740851	-4.17317	NOT
238440_at	CLYBL	-1.19536	7.26728	-5.28428	1.13176e-05	0.0001687	3.09277	DOWN
218717_s_at	P3H2	1.19499	7.95033	3.27769	0.00270654	0.0144625	-2.21823	UP
209409_at	GRB10	1.19449	6.37465	7.13446	7.25076e-08	2.94091e-06	8.07629	UP
204924_at	TLR2	1.19389	6.21295	8.29128	3.68404e-09	2.87339e-07	11.02	UP
201130_s_at	CDH1	-1.19388	8.64689	-4.35274	0.000150864	0.00140471	0.558712	DOWN
209499_x_at	TNFSF12-TNFSF13 /// TNFSF13	1.1934	8.38439	9.31686	3.03005e-10	4.61471e-08	13.4814	UP
206272_at	RAB4A /// SPHAR	-1.19183	6.96573	-5.56999	5.11218e-06	8.85047e-05	3.87463	DOWN
205154_at	LRRN2	-1.19166	5.3002	-9.05036	5.72245e-10	7.503e-08	12.8557	DOWN
216450_x_at	HSP90B1	1.19143	6.91158	4.86117	3.68003e-05	0.000441373	1.93592	UP
206420_at	IGSF6	1.1906	5.35253	5.24677	1.25644e-05	0.000183678	2.99008	UP
226360_at	ZNRF3	-1.18928	7.01761	-7.75002	1.45491e-08	8.17548e-07	9.66365	DOWN
220750_s_at	P3H1	1.18869	6.47245	9.12392	4.79686e-10	6.49179e-08	13.0294	UP
229437_at	MIR155HG	1.18795	4.19311	4.60626	7.47758e-05	0.000790023	1.24271	UP
205440_s_at	NPY1R	-1.1879	4.07466	-3.90213	0.000517585	0.00385124	-0.63568	DOWN
206953_s_at	ADGRL2	1.18671	5.57305	3.97601	0.000423591	0.0032744	-0.442234	UP
218831_s_at	FCGRT	-1.18603	9.06146	-8.60896	1.67443e-09	1.61178e-07	11.7978	DOWN
1555812_a_at	ARHGDIB	1.18597	9.02235	6.16973	9.76564e-07	2.32247e-05	5.50694	UP
208789_at	PTRF	1.18592	7.12322	5.11091	1.83472e-05	0.000250658	2.61827	UP
202364_at	MXI1	-1.18517	10.7029	-5.9538	1.76765e-06	3.73151e-05	4.92137	DOWN
225177_at	RAB11FIP1	-1.18478	9.22243	-8.7925	1.06812e-09	1.14509e-07	12.241	DOWN
206247_at	MICB	1.18472	5.96469	6.1019	1.17623e-06	2.7045e-05	5.32331	UP
239805_at	SLC13A2	-1.18461	5.81979	-4.69937	5.7731e-05	0.000640389	1.49541	DOWN
204468_s_at	TIE1	1.18437	4.62538	6.77937	1.8679e-07	6.13011e-06	7.14094	UP
209633_at	PPP2R3A	-1.1837	7.43044	-7.21818	5.81253e-08	2.46931e-06	8.29483	DOWN
204158_s_at	TCIRG1	1.18307	8.0237	8.79976	1.0494e-09	1.13391e-07	12.2584	UP
224151_s_at	AK3	-1.18284	7.40225	-5.99745	1.56745e-06	3.39044e-05	5.03995	DOWN
222816_s_at	ZCCHC2	1.18272	6.34177	3.49662	0.0015296	0.00923434	-1.67558	UP
223299_at	SEC11C	1.18208	9.29799	11.5522	2.09729e-12	1.18434e-09	18.3463	UP
229254_at	MFSD4	-1.182	8.92647	-2.75045	0.0101168	0.0406957	-3.4534	DOWN
229838_at	LOC105376575 /// NUCB2	1.18056	5.19491	7.31243	4.53633e-08	2.02717e-06	8.53986	UP
229468_at	CDK3 /// TEN1-CDK3	-1.18043	6.78356	-7.87816	1.04752e-08	6.40029e-07	9.98818	DOWN
204858_s_at	TYMP	1.1801	7.18526	6.76063	1.96433e-07	6.40426e-06	7.0912	UP
219493_at	SHCBP1	1.179	5.54204	6.21718	8.57607e-07	2.0888e-05	5.63518	UP
235315_at	TSC22D1	-1.1782	5.59179	-5.4265	7.61744e-06	0.000123074	3.4821	DOWN
204205_at	APOBEC3G	1.17802	7.46864	6.97966	1.09349e-07	4.03148e-06	7.67017	UP
202273_at	PDGFRB	1.17782	6.23136	5.92044	1.93795e-06	4.02291e-05	4.83063	UP
214866_at	PLAUR	1.17699	7.36581	7.78275	1.33757e-08	7.67381e-07	9.74673	UP
224701_at	PARP14	1.17587	7.27952	6.07822	1.25527e-06	2.8561e-05	5.25911	UP
220088_at	C5AR1	1.17587	6.18081	5.8506	2.34991e-06	4.69252e-05	4.64054	UP
229114_at	GAB1	-1.17537	6.98621	-5.93595	1.85683e-06	3.89273e-05	4.87281	DOWN
209276_s_at	GLRX	1.17484	10.3074	8.13083	5.51387e-09	3.94765e-07	10.6219	UP
213325_at	PVRL3	-1.17456	7.96949	-6.12008	1.11901e-06	2.59685e-05	5.37253	DOWN
229686_at	P2RY8	1.17454	5.53611	6.75437	1.99762e-07	6.48595e-06	7.07458	UP
202768_at	FOSB	-1.1742	6.67581	-1.35973	0.184332	0.343705	-5.97495	NOT
206110_at	HIST1H3H	-1.17397	5.64047	-5.20894	1.39608e-05	0.000200553	2.88654	DOWN
234973_at	SLC38A5	1.17343	6.30643	9.13601	4.66012e-10	6.33811e-08	13.0579	UP
203857_s_at	PDIA5	1.17286	8.84743	11.163	4.76639e-12	2.18994e-09	17.5474	UP
206181_at	SLAMF1	1.17227	4.85955	6.36223	5.77166e-07	1.5106e-05	6.02626	UP
230043_at	MUC20	-1.17225	6.07002	-4.31284	0.000168409	0.00153616	0.451733	DOWN
235306_at	GIMAP8	1.17165	5.42021	5.31611	1.03576e-05	0.000157174	3.17991	UP
221345_at	FFAR2	1.17155	5.02481	6.3386	6.15559e-07	1.59733e-05	5.96265	UP
223657_at	FAM167B	1.17148	5.97176	7.86592	1.08082e-08	6.55276e-07	9.95727	UP
218404_at	SNX10	1.16774	6.94308	4.65467	6.53691e-05	0.000707734	1.374	UP
205076_s_at	MTMR11	-1.16753	9.62621	-6.9345	1.23333e-07	4.43343e-06	7.55122	DOWN
227088_at	PDE5A	-1.16729	7.34209	-6.69468	2.34548e-07	7.36582e-06	6.91593	DOWN
230061_at	TM4SF18	1.16717	4.02319	5.71139	3.45378e-06	6.43829e-05	4.26094	UP
226517_at	BCAT1	1.16716	4.86684	4.80484	4.305e-05	0.000502296	1.78238	UP
208438_s_at	FGR	1.16664	5.27647	5.34841	9.46665e-06	0.00014627	3.26834	UP
243501_at	ATP5F1	-1.16651	5.51656	-6.68014	2.43915e-07	7.5512e-06	6.87723	DOWN
202748_at	GBP2	1.16501	8.80603	6.94999	1.18343e-07	4.29641e-06	7.59205	UP
242794_at	MAML3	-1.16472	6.73996	-6.50205	3.94713e-07	1.11121e-05	6.40161	DOWN
212414_s_at	GLYR1 /// SEPT6	1.16464	6.71548	5.38141	8.63577e-06	0.000135717	3.35867	UP
204379_s_at	FGFR3	-1.16383	7.40548	-6.49607	4.01163e-07	1.1225e-05	6.3856	DOWN
204923_at	SASH3	1.16374	6.98948	5.42808	7.58398e-06	0.000122751	3.48643	UP
1564323_at	LOC101928405	-1.1636	4.27159	-4.80617	4.28906e-05	0.000500543	1.78601	DOWN
212415_at	2020-09-06	1.16253	6.4547	6.41982	4.93445e-07	1.32902e-05	6.18106	UP
218084_x_at	FXYD5	1.1621	7.51536	6.26557	7.51319e-07	1.87303e-05	5.76583	UP
222033_s_at	FLT1	1.16199	6.34272	8.21511	4.45951e-09	3.34005e-07	10.8314	UP
221739_at	MYDGF	1.16124	9.61758	12.0656	7.29664e-13	4.9868e-10	19.3706	UP
210118_s_at	IL1A	1.16098	4.60418	4.1602	0.000256198	0.00216233	0.0444125	UP
1555326_a_at	ADAM9	1.16065	7.99685	5.32548	1.00906e-05	0.000154008	3.20557	UP
1555383_a_at	POF1B	-1.16047	8.96144	-4.46709	0.000109984	0.0010831	0.8664	DOWN
219099_at	TIGAR	1.16023	7.79679	7.75152	1.44932e-08	8.15244e-07	9.66745	UP
235591_at	SSTR1	-1.16001	5.75514	-7.42702	3.36048e-08	1.59769e-06	8.83641	DOWN
204774_at	EVI2A	1.15969	6.94221	4.8871	3.42359e-05	0.000416986	2.00665	UP
218087_s_at	SORBS1	-1.15926	5.73335	-3.32007	0.0024257	0.0132592	-2.11437	DOWN
203467_at	PMM1	-1.15858	7.03479	-9.72044	1.17765e-10	2.34993e-08	14.4101	DOWN
207212_at	SLC9A3	-1.15836	5.61944	-3.64812	0.00102407	0.00670705	-1.29184	DOWN
221276_s_at	SYNC	-1.15834	5.05721	-6.73294	2.11603e-07	6.77763e-06	7.01767	DOWN
235763_at	SLC44A5	-1.15773	4.36296	-2.29873	0.0288737	0.0903181	-4.40845	NOT
235153_at	RNF183	1.15698	5.10342	6.19327	9.1561e-07	2.2045e-05	5.57056	UP
229088_at	ENPP1	-1.15689	4.44501	-9.06771	5.4888e-10	7.29607e-08	12.8968	DOWN
227194_at	FAM3B	1.15663	5.3142	2.40248	0.0228692	0.0756701	-4.19894	NOT
239725_at	PGAP1	-1.15609	4.56061	-5.61333	4.53273e-06	8.01511e-05	3.99311	DOWN
235964_x_at	SAMHD1	1.15604	7.4011	6.68778	2.38947e-07	7.43565e-06	6.89757	UP
231880_at	STRIP2	1.15567	4.25453	3.90697	0.000510838	0.0038085	-0.623025	UP
204745_x_at	MT1G	-1.15421	11.2914	-4.94609	2.90464e-05	0.000365168	2.16769	DOWN
204971_at	CSTA	1.15386	6.19134	5.41432	7.87997e-06	0.000126419	3.44876	UP
210930_s_at	ERBB2	-1.15346	5.39812	-7.47314	2.97959e-08	1.45066e-06	8.95531	DOWN
206580_s_at	EFEMP2	1.15318	6.7661	6.69303	2.35595e-07	7.36662e-06	6.91153	UP
221045_s_at	PER3	-1.15195	5.76554	-3.75234	0.000775034	0.00535782	-1.02441	DOWN
202953_at	C1QB	1.15087	8.08968	4.22151	0.000216528	0.00187945	0.207607	UP
219955_at	L1TD1	1.1507	6.83741	2.8658	0.00764067	0.0327245	-3.19307	UP
202388_at	RGS2	1.15032	9.50786	4.71641	5.50592e-05	0.000615615	1.54173	UP
200670_at	XBP1	1.14974	10.3407	10.428	2.36341e-11	6.91014e-09	15.9842	UP
208534_s_at	LOC102724229 /// RASA4 /// RASA4B /// RASA4CP	1.14912	5.89138	8.8604	9.05499e-10	1.03791e-07	12.4037	UP
1561387_a_at	NXPE1	-1.14816	7.97511	-4.41981	0.000125351	0.00120196	0.739011	DOWN
215446_s_at	LOX	1.1481	4.64094	4.87046	3.58596e-05	0.000432833	1.96127	UP
225687_at	FAM83D	1.14778	7.27065	5.46711	6.8039e-06	0.000111948	3.59323	UP
205771_s_at	AKAP7	-1.14775	8.14605	-4.70966	5.61032e-05	0.000625626	1.52337	DOWN
232914_s_at	SYTL2	-1.1453	9.57107	-6.34966	5.97276e-07	1.55431e-05	5.99243	DOWN
226435_at	PAPLN	1.14526	5.32674	4.74741	5.05107e-05	0.000572248	1.62603	UP
227234_at	IPO5P1	-1.14495	5.16052	-6.85206	1.53727e-07	5.28616e-06	7.33349	DOWN
215946_x_at	IGLL3P	1.14492	11.1827	8.82651	9.8324e-10	1.08823e-07	12.3226	UP
204933_s_at	TNFRSF11B	1.14313	5.72064	3.87604	0.000555437	0.0040807	-0.703737	UP
225922_at	FNIP2	-1.14177	9.58723	-6.12432	1.10606e-06	2.57008e-05	5.38401	DOWN
225380_at	PKDCC	-1.14171	8.00289	-5.8658	2.25334e-06	4.53742e-05	4.68193	DOWN
218546_at	C1orf115	-1.14137	8.93913	-6.71138	2.24238e-07	7.10737e-06	6.96036	DOWN
236263_at	SHH	1.14115	6.15725	6.24393	7.97092e-07	1.96399e-05	5.70743	UP
216191_s_at	TRDV3	-1.14073	4.93173	-4.25054	0.00019992	0.00176635	0.285084	DOWN
210933_s_at	FSCN1	1.14069	4.31169	6.64053	2.71405e-07	8.22109e-06	6.7717	UP
219593_at	SLC15A3	1.1404	6.34896	6.19461	9.12235e-07	2.19817e-05	5.57421	UP
219091_s_at	MMRN2	1.1403	4.6772	5.49216	6.34618e-06	0.000105915	3.66177	UP
203726_s_at	LAMA3	1.1395	8.83866	4.75106	5.00007e-05	0.000567647	1.63596	UP
228601_at	HAGLR	-1.1393	8.46706	-6.59683	3.05396e-07	9.00135e-06	6.6551	DOWN
202946_s_at	BTBD3	-1.13877	8.18752	-6.59495	3.06951e-07	9.03746e-06	6.65008	DOWN
219263_at	RNF128	-1.13843	9.45447	-9.60763	1.5304e-10	2.75469e-08	14.1528	DOWN
221823_at	C5orf30	-1.13754	8.51915	-4.71176	5.57759e-05	0.000622229	1.52909	DOWN
229367_s_at	GIMAP6	1.1374	6.36945	5.43565	7.42597e-06	0.00012073	3.50714	UP
223782_s_at	TINAG	-1.13659	5.95219	-5.52399	5.80902e-06	9.84868e-05	3.74882	DOWN
1552703_s_at	CARD16 /// CASP1	1.13658	8.71904	5.76022	3.01705e-06	5.76773e-05	4.39417	UP
227346_at	IKZF1	1.13656	6.46476	4.74302	5.11311e-05	0.00057796	1.6141	UP
207761_s_at	METTL7A	-1.13649	10.7105	-7.97113	8.26413e-09	5.39834e-07	10.2223	DOWN
221245_s_at	FZD5	-1.13642	9.49218	-4.93605	2.98704e-05	0.000373209	2.14028	DOWN
218657_at	RAPGEFL1	-1.13594	7.72356	-8.33201	3.32738e-09	2.68232e-07	11.1205	DOWN
202370_s_at	CBFB	1.13552	8.25207	8.49049	2.24339e-09	1.97516e-07	11.5094	UP
209925_at	OCLN	-1.13499	7.6272	-5.27683	1.15549e-05	0.000171443	3.07238	DOWN
218736_s_at	PALMD	1.1349	4.99374	6.19187	9.19122e-07	2.21184e-05	5.56678	UP
207505_at	PRKG2	-1.13447	4.86165	-7.01087	1.00635e-07	3.77381e-06	7.75226	DOWN
218888_s_at	NETO2	-1.13411	7.33014	-2.99361	0.00556814	0.0255743	-2.89776	DOWN
235158_at	TMEM209	-1.13364	6.85013	-6.63149	2.78109e-07	8.34557e-06	6.74758	DOWN
208025_s_at	HMGA2	-1.13348	5.62055	-7.58427	2.23213e-08	1.15172e-06	9.24074	DOWN												bending // inferred from mutant phenotype /// 0031492 // nucleosomal DNA binding // inferred from direct assay /// 0035497 // cAMP response element binding // inferred from direct assay /// 0035500 // MH2 domain binding // inferred from direct assay /// 0035501 // MH1 domain binding // inferred from direct assay /// 0046332 // SMAD binding // inferred from physical interaction /// 0051575 // 5'-d…
205547_s_at	TAGLN	1.13254	8.82412	2.89044	0.00719152	0.0312582	-3.13668	UP
205874_at	ITPKA	-1.13235	6.64743	-7.72747	1.54185e-08	8.58458e-07	9.60631	DOWN
204318_s_at	GTSE1	1.13198	5.64024	8.02583	7.19192e-09	4.8847e-07	10.3596	UP
205773_at	CPEB3	-1.13148	5.06921	-5.50411	6.13888e-06	0.000102895	3.69446	DOWN
203961_at	NEBL	1.13132	7.70639	5.44019	7.33288e-06	0.000119394	3.51956	UP
218541_s_at	C8orf4	1.13122	8.17537	2.13998	0.0408473	0.116873	-4.71648	NOT
229337_at	USP2	-1.1298	6.28514	-4.05255	0.000343894	0.00275615	-0.240718	DOWN
224759_s_at	TMEM263	1.12941	8.90807	7.51075	2.70163e-08	1.33555e-06	9.05209	UP
1554835_a_at	B3GNT5	-1.12938	8.23434	-2.97745	0.00579715	0.0263935	-2.93548	DOWN
200661_at	CTSA	-1.12931	10.4037	-10.0873	5.08064e-11	1.20253e-08	15.2348	DOWN
210002_at	GATA6	-1.12928	9.37852	-5.82903	2.49423e-06	4.9221e-05	4.58177	DOWN
206398_s_at	CD19	1.12866	5.74014	4.18482	0.000239477	0.00204277	0.109862	UP
219909_at	MMP28	-1.12832	5.96052	-5.3743	8.80834e-06	0.000137875	3.33921	DOWN
235281_x_at	AHNAK	-1.12825	5.87366	-5.69497	3.61447e-06	6.67779e-05	4.21612	DOWN
224791_at	ASAP1	1.12794	6.92903	5.3002	1.08267e-05	0.000162757	3.13636	UP
223519_at	ZAK	1.12692	4.95822	4.76117	4.8614e-05	0.000555132	1.66346	UP
200825_s_at	HYOU1	1.12631	9.11107	9.1324	4.70046e-10	6.37712e-08	13.0494	UP
230925_at	APBB1IP	1.12559	7.6093	5.38744	8.49199e-06	0.000133765	3.37519	UP
204328_at	TMC6	1.12548	6.89539	10.1363	4.54731e-11	1.10492e-08	15.3434	UP
212573_at	ENDOD1	-1.12531	8.67923	-5.2678	1.18492e-05	0.000175002	3.04766	DOWN
210448_s_at	P2RX5	1.12512	6.61231	5.05435	2.14807e-05	0.000284786	2.46355	UP
215777_at	IGLV4-60	1.12479	7.01187	3.96519	0.000436231	0.00334985	-0.470634	UP
210143_at	ANXA10	1.1241	4.49671	1.99287	0.0557044	0.146813	-4.98753	NOT
232103_at	BPNT1	-1.12402	7.81213	-4.74265	5.11839e-05	0.00057823	1.61309	DOWN
205866_at	FCN3	1.12286	4.90246	7.00433	1.024e-07	3.82428e-06	7.73507	UP
223449_at	SEMA6A	-1.12283	8.09208	-6.89213	1.38105e-07	4.84032e-06	7.4394	DOWN
203186_s_at	S100A4	1.12253	9.18205	4.92585	3.07316e-05	0.00038231	2.11243	UP
232087_at	CXorf23	-1.12225	5.90239	-5.23038	1.31512e-05	0.000190777	2.94523	DOWN
243042_at	FAM73A	-1.12218	5.34283	-4.86116	3.68008e-05	0.000441373	1.9359	DOWN
232277_at	SLC28A3	1.12181	4.07876	5.13127	1.7335e-05	0.000238803	2.67397	UP
207431_s_at	DEGS1	1.12173	7.95948	6.8485	1.55197e-07	5.32669e-06	7.32407	UP
224336_s_at	DUSP16	-1.12156	7.01643	-8.19782	4.65759e-09	3.45997e-07	10.7885	DOWN
212582_at	OSBPL8	1.12133	9.03139	5.44854	7.16454e-06	0.000117001	3.54241	UP
227620_at	SLC44A1	-1.1211	7.07738	-8.84596	9.37827e-10	1.06656e-07	12.3692	DOWN
226748_at	LYSMD2	1.11944	8.2763	8.25204	4.06463e-09	3.11688e-07	10.9229	UP
210896_s_at	ASPH	1.11932	9.36667	8.67706	1.41643e-09	1.44447e-07	11.9628	UP
225382_at	ZNF275	1.11881	5.73977	5.8105	2.62533e-06	5.13193e-05	4.53127	UP
240106_at	GNPTAB	-1.11846	5.78549	-6.32929	6.31373e-07	1.63267e-05	5.9376	DOWN
205003_at	DOCK4	1.11826	6.03796	4.85254	3.76951e-05	0.000449407	1.91239	UP
208998_at	UCP2	1.11771	8.7815	5.47516	6.65339e-06	0.000109835	3.61524	UP
201954_at	ARPC1B	1.11732	10.2265	10.7807	1.08709e-11	4.07102e-09	16.7433	UP
226671_at	LAMP2	-1.11719	6.74549	-5.99763	1.56667e-06	3.39044e-05	5.04044	DOWN
224559_at	MALAT1	1.11712	6.95181	2.967	0.00595003	0.0269504	-2.95982	UP
235245_at	TMEM92	1.11644	7.09842	9.45814	2.17128e-10	3.61936e-08	13.8091	UP
205896_at	SLC22A4	-1.11635	5.95502	-4.83892	3.9152e-05	0.00046314	1.87527	DOWN
220987_s_at	AKIP1 /// NUAK2	-1.11608	7.88645	-6.30914	6.67057e-07	1.70506e-05	5.8833	DOWN
217145_at	IGK /// IGKC /// IGKJ3 /// IGKV1-33 /// IGKV1D-33 /// IGKV2-29 /// IGKV3D-15	1.11484	4.57676	4.69752	5.80297e-05	0.000643173	1.49037	UP
209732_at	CLEC2B	1.1144	8.37005	5.17652	1.5281e-05	0.000215435	2.7978	UP
201753_s_at	ADD3	-1.11412	10.3699	-10.0002	6.19345e-11	1.40509e-08	15.0406	DOWN
230170_at	OSM	1.11391	4.84047	5.13322	1.72412e-05	0.000237839	2.6793	UP
212989_at	SGMS1	1.11215	6.75925	6.16024	1.00229e-06	2.37231e-05	5.48126	UP
228360_at	LYPD6B	1.11197	5.24032	8.05355	6.70382e-09	4.59312e-07	10.429	UP
228776_at	GJC1	1.11116	3.87363	4.32732	0.000161822	0.00148563	0.490518	UP
230011_at	MEI1	1.11048	5.89305	7.41888	3.43269e-08	1.62527e-06	8.8154	UP
209879_at	SELPLG	1.11023	6.73153	7.94506	8.83139e-09	5.69406e-07	10.1568	UP
202207_at	ARL4C	1.11019	6.89402	3.5423	0.001356	0.00837542	-1.56054	UP
227070_at	GLT8D2	1.10996	5.69082	4.48245	0.000105403	0.0010459	0.90785	UP
205534_at	PCDH7	1.10896	4.74794	5.22627	1.33027e-05	0.000192235	2.93397	UP
203697_at	FRZB	-1.10821	7.33669	-5.91087	1.98974e-06	4.1037e-05	4.80462	DOWN
227055_at	METTL7B	-1.10798	8.28913	-5.40789	8.02232e-06	0.000128027	3.43115	DOWN
208456_s_at	RRAS2	-1.10788	6.8943	-6.35868	5.82787e-07	1.52167e-05	6.01669	DOWN
219920_s_at	GMPPB	1.10786	8.28742	12.3065	4.49254e-13	3.45957e-10	19.8399	UP
227062_at	NEAT1	1.10739	6.23185	2.98321	0.00571453	0.0260999	-2.92205	UP
202761_s_at	SYNE2	-1.10723	8.18499	-6.20734	8.81001e-07	2.13609e-05	5.60861	DOWN
201037_at	PFKP	1.10671	9.48915	9.70226	1.22829e-10	2.37303e-08	14.3687	UP
212655_at	ZCCHC14	-1.10544	7.10009	-8.00642	7.55513e-09	5.05067e-07	10.3109	DOWN
204944_at	PTPRG	1.10488	5.75409	5.13111	1.73429e-05	0.000238847	2.67352	UP
213241_at	PLXNC1	1.10464	6.86606	5.08577	1.96792e-05	0.000265342	2.54949	UP
227646_at	EBF1	1.10416	5.85296	4.53821	9.03138e-05	0.000920508	1.05849	UP
224694_at	ANTXR1	1.10406	7.54295	3.54326	0.00135253	0.00835591	-1.5581	UP
218559_s_at	MAFB	1.10374	8.3051	5.3866	8.51184e-06	0.000134001	3.37289	UP
225283_at	ARRDC4	-1.10371	8.31718	-7.10198	7.90179e-08	3.15238e-06	7.9913	DOWN
209581_at	PLA2G16	1.10313	6.62469	5.89809	2.06118e-06	4.20975e-05	4.76983	UP
209016_s_at	KRT7	1.10288	5.32597	7.31283	4.53156e-08	2.02717e-06	8.5409	UP
239350_at	MARVELD3	-1.1008	7.45777	-6.01854	1.47907e-06	3.24043e-05	5.09721	DOWN
219213_at	JAM2	1.10076	5.93374	6.10369	1.17046e-06	2.69339e-05	5.32816	UP
225847_at	NCEH1	-1.10018	7.49123	-6.29878	6.86181e-07	1.74579e-05	5.85539	DOWN
219506_at	C1orf54	1.09987	7.74826	5.91505	1.96696e-06	4.07361e-05	4.81598	UP
224630_at	ERLEC1	1.09913	9.56985	12.073	7.18773e-13	4.97455e-10	19.3852	UP
222885_at	EMCN	1.09898	6.49091	4.89395	3.35883e-05	0.000411021	2.02535	UP
228416_at	ACVR2A	-1.09886	5.88855	-6.2826	7.17165e-07	1.80613e-05	5.81177	DOWN
219489_s_at	NXN	1.09835	6.75808	5.08246	1.98616e-05	0.000267377	2.54043	UP
202283_at	SERPINF1	1.09798	8.5244	4.66393	6.37086e-05	0.000693188	1.39914	UP
213385_at	CHN2 /// LOC101928168	-1.09778	7.01303	-7.19729	6.14179e-08	2.57913e-06	8.24037	DOWN
208964_s_at	FADS1	1.09737	5.88436	6.78797	1.82531e-07	6.03013e-06	7.16374	UP
213733_at	MYO1F	1.09723	6.63235	6.72379	2.16876e-07	6.91815e-06	6.99335	UP
212791_at	C1orf216	1.0966	4.98856	8.00595	7.56422e-09	5.05067e-07	10.3097	UP
217143_s_at	TRDC	-1.09644	6.57414	-4.53976	8.99269e-05	0.000916962	1.06268	DOWN
213181_s_at	MOCS1	-1.09644	5.10376	-7.12446	7.4452e-08	3.00197e-06	8.05013	DOWN
201952_at	ALCAM	1.09643	8.32132	8.42194	2.65938e-09	2.26838e-07	11.3416	UP
215465_at	ABCA12	1.09625	3.67224	4.09672	0.000304814	0.00249636	-0.123949	UP
213125_at	OLFML2B	1.09611	5.30916	5.28505	1.12933e-05	0.000168383	3.09489	UP
227867_at	TRABD2A	-1.096	8.26431	-8.96162	7.08642e-10	8.76584e-08	12.6452	DOWN
223194_s_at	SLC22A23	-1.09528	9.08635	-6.80431	1.74702e-07	5.86363e-06	7.20706	DOWN
209933_s_at	CD300A	1.09528	7.13081	5.62329	4.40917e-06	7.84737e-05	4.02033	UP
220974_x_at	SFXN3	1.09514	6.42923	8.02137	7.27388e-09	4.92202e-07	10.3484	UP
203343_at	UGDH	-1.09421	10.317	-8.09968	5.96526e-09	4.2084e-07	10.5442	DOWN
213541_s_at	ERG	1.09401	4.54487	6.47142	4.2891e-07	1.18438e-05	6.31952	UP
216218_s_at	PLCL2	-1.09376	6.4927	-8.105	5.88555e-09	4.17912e-07	10.5575	DOWN
208885_at	LCP1	1.09371	8.40399	5.60714	4.61127e-06	8.13032e-05	3.97619	UP
201215_at	PLS3	1.09347	8.59509	6.78421	1.84383e-07	6.07298e-06	7.15376	UP
200827_at	PLOD1	1.09304	7.15232	8.00997	7.48745e-09	5.03538e-07	10.3198	UP
232054_at	PCDH20	-1.09251	5.8834	-2.2039	0.035575	0.105595	-4.59435	NOT
213502_x_at	GUSBP11	1.092	9.58243	7.771	1.37855e-08	7.84308e-07	9.71692	UP
239761_at	GCNT1	-1.09169	6.77287	-6.03028	1.43206e-06	3.1661e-05	5.12909	DOWN
211719_x_at	FN1	1.09149	9.51803	2.61056	0.0141258	0.0526003	-3.76065	NOT
204249_s_at	LMO2	1.0908	6.61219	7.42606	3.36891e-08	1.59969e-06	8.83393	UP
226733_at	PFKFB2	-1.09069	7.55442	-4.51558	9.6162e-05	0.000970047	0.997301	DOWN
216910_at	XPNPEP2	-1.09004	5.01523	-8.01156	7.45713e-09	5.02116e-07	10.3238	DOWN
223492_s_at	LRRFIP1	1.08988	5.58777	5.97755	1.6557e-06	3.54585e-05	4.98591	UP
217562_at	BRINP3	-1.08947	4.25488	-3.28104	0.00268325	0.0143731	-2.21004	DOWN
223535_at	NUDT12	-1.08909	6.84042	-4.34378	0.000154638	0.00143157	0.534676	DOWN
203759_at	ST3GAL4	1.08826	7.237	3.84779	0.000599478	0.00434528	-0.777265	UP
228507_at	PDE3A	-1.08816	8.38665	-4.82733	4.04366e-05	0.00047566	1.84367	DOWN
207777_s_at	SP140	1.08814	4.82803	5.75888	3.02826e-06	5.78715e-05	4.39051	UP
217911_s_at	BAG3	1.08789	8.37845	9.26228	3.44882e-10	5.05937e-08	13.3541	UP
201466_s_at	JUN	-1.08779	7.91136	-2.62533	0.0136415	0.0512259	-3.72867	NOT
223235_s_at	SMOC2	1.08739	7.2685	4.48746	0.000103952	0.0010339	0.921361	UP
213215_at	AP3S2 /// C15orf38-AP3S2	-1.0873	7.01221	-6.86843	1.47137e-07	5.10128e-06	7.37679	DOWN
202366_at	ACADS	-1.08648	8.00745	-8.17727	4.90477e-09	3.60926e-07	10.7375	DOWN
228234_at	TICAM2 /// TMED7-TICAM2	1.08629	6.61227	6.27988	7.22517e-07	1.81709e-05	5.80443	UP
226237_at	COL8A1	1.0846	3.89451	3.13986	0.00385207	0.0190979	-2.55169	UP
214211_at	FTH1	-1.08451	11.0664	-8.91121	8.00515e-10	9.39231e-08	12.5251	DOWN
202018_s_at	LTF	1.08363	5.64599	2.88091	0.00736222	0.0317853	-3.15852	UP
91826_at	EPS8L1	1.08327	7.86984	9.39397	2.52534e-10	4.06098e-08	13.6606	UP
209610_s_at	SLC1A4	1.08295	7.09077	7.04162	9.27367e-08	3.54572e-06	7.83306	UP
207536_s_at	TNFRSF9	1.08193	4.92343	4.63576	6.88946e-05	0.000738302	1.3227	UP
204130_at	HSD11B2	-1.08189	10.1815	-4.24949	0.0002005	0.00176983	0.282269	DOWN
202948_at	IL1R1	1.08116	7.97563	4.89561	3.34331e-05	0.000409488	2.02989	UP
224908_s_at	TTL	1.08095	5.92582	8.90787	8.07028e-10	9.42826e-08	12.5171	UP
206092_x_at	RTEL1 /// RTEL1-TNFRSF6B	1.07983	6.53622	7.63293	1.96786e-08	1.04357e-06	9.36526	UP
225332_at	OIP5-AS1	-1.07981	6.90211	-5.4266	7.61534e-06	0.000123074	3.48237	DOWN
210962_s_at	AKAP9	-1.07975	9.56172	-7.29796	4.71194e-08	2.09111e-06	8.50232	DOWN
212701_at	TLN2	-1.07947	5.86924	-12.0081	8.19988e-13	5.40964e-10	19.2576	DOWN
1554026_a_at	MYO10	-1.079	5.11489	-2.44113	0.0209408	0.0708414	-4.11931	NOT
202095_s_at	BIRC5	1.07882	7.46978	5.73595	3.22667e-06	6.09599e-05	4.32797	UP
205999_x_at	CYP3A4	-1.0788	6.5186	-4.37402	0.000142258	0.00133757	0.615852	DOWN
218158_s_at	APPL1	-1.07796	6.85086	-5.63799	4.23304e-06	7.59074e-05	4.06049	DOWN
1552281_at	SLC39A5	-1.07777	8.46871	-7.35956	4.00896e-08	1.83576e-06	8.66202	DOWN
210072_at	CCL19	1.07771	7.49355	1.9076	0.0663312	0.166513	-5.13795	NOT
212154_at	SDC2	1.07669	6.24506	4.80112	4.3498e-05	0.000506677	1.77225	UP
224560_at	TIMP2	1.07642	8.45436	4.27557	0.000186616	0.00167047	0.35197	UP
210473_s_at	ADGRA3	-1.07636	8.34847	-7.65015	1.8822e-08	1.00596e-06	9.40923	DOWN
241937_s_at	WDR4	1.07614	6.34653	7.33261	4.3023e-08	1.94725e-06	8.59222	UP
1563357_at	TNF	1.07579	3.93474	3.67653	0.000949345	0.00631453	-1.21919	UP
226763_at	SESTD1	1.07531	6.88243	5.52129	5.85271e-06	9.91009e-05	3.74145	UP
229817_at	ZNF608	-1.07512	6.12557	-10.3533	2.79183e-11	7.63216e-09	15.8212	DOWN
205732_s_at	NCOA2	-1.07491	5.38323	-4.72069	5.44089e-05	0.000608967	1.55335	DOWN
202375_at	SEC24D	1.07397	7.08977	5.06533	2.08329e-05	0.000278221	2.49359	UP
225458_at	PP7080 /// SLC9A3	-1.07395	8.95739	-2.4482	0.0206049	0.0700286	-4.10467	NOT
238681_at	GDPD1	-1.07393	4.78116	-5.01946	2.36745e-05	0.000308558	2.36817	DOWN
202804_at	ABCC1	1.07391	7.54246	6.60295	3.00388e-07	8.86811e-06	6.67143	UP
202558_s_at	HSPA13	1.07371	7.62886	5.50526	6.11926e-06	0.000102629	3.69761	UP
209369_at	ANXA3	1.07363	9.45301	7.83871	1.15876e-08	6.87896e-07	9.88849	UP
223681_s_at	INADL	-1.07337	7.49263	-5.49177	6.35309e-06	0.000105998	3.6607	DOWN
221653_x_at	APOL2	1.0733	7.33424	8.03419	7.04109e-09	4.79416e-07	10.3805	UP
213418_at	HSPA6	1.07313	5.07492	5.1722	1.54663e-05	0.000217495	2.78596	UP
204783_at	MLF1	-1.07307	4.2643	-3.80883	0.000665856	0.00474028	-0.878379	DOWN
218700_s_at	RAB29	1.07277	5.13697	5.33236	9.89924e-06	0.000151821	3.2244	UP
215434_x_at	LOC102724250 /// NBPF1 /// NBPF10 /// NBPF19	-1.07204	7.01796	-6.79017	1.81457e-07	6.00086e-06	7.16957	DOWN
202623_at	EAPP	-1.07163	9.68969	-9.92643	7.32968e-11	1.61098e-08	14.8754	DOWN
242354_at	LOC102724362	-1.07154	7.52171	-8.7891	1.07701e-09	1.15011e-07	12.2328	DOWN
233814_at	EFNA5	-1.07128	5.52045	-7.91618	9.50586e-09	6.00154e-07	10.0841	DOWN
228437_at	CNIH4	-1.07122	6.26282	-6.8164	1.6913e-07	5.72227e-06	7.2391	DOWN
211682_x_at	UGT2B28	-1.0711	5.96334	-4.76042	4.87146e-05	0.000555808	1.66144	DOWN
242873_at	LOC101928100	1.0709	5.26655	7.21307	5.89139e-08	2.49312e-06	8.28151	UP
226825_s_at	TMEM165	1.07054	9.3144	8.22434	4.35726e-09	3.28145e-07	10.8543	UP
235780_at	PRKACB	-1.06925	6.67571	-5.83277	2.46857e-06	4.89019e-05	4.59197	DOWN
210367_s_at	PTGES	1.06908	6.00594	4.34085	0.000155896	0.00144101	0.526801	UP
229309_at	ADRB1	-1.06895	3.89757	-6.52932	3.66595e-07	1.04906e-05	6.47463	DOWN
227342_s_at	MYEOV	1.06882	6.64685	5.36559	9.02443e-06	0.000140516	3.31538	UP
207677_s_at	NCF4	1.06829	6.628	5.85956	2.29246e-06	4.6047e-05	4.66495	UP
229358_at	IHH	-1.06812	7.37887	-6.28689	7.08816e-07	1.79005e-05	5.82333	DOWN
241365_at	SATB1	-1.06804	4.62456	-6.08042	1.24769e-06	2.8412e-05	5.2651	DOWN
204912_at	IL10RA	1.06792	6.4958	5.18694	1.48437e-05	0.000210253	2.82631	UP
204994_at	MX2	1.06782	6.40985	4.32003	0.000165107	0.00151058	0.47098	UP
202260_s_at	STXBP1	1.06769	6.07192	6.56978	3.28571e-07	9.55565e-06	6.58282	UP
201718_s_at	EPB41L2	1.06754	8.50084	5.37324	8.83438e-06	0.000138203	3.33631	UP
220468_at	ARL14	-1.06726	9.76553	-3.44296	0.0017611	0.0103181	-1.80996	DOWN
213839_at	CLMN	-1.0672	7.98753	-4.76613	4.79476e-05	0.000549128	1.67696	DOWN
218574_s_at	LMCD1	1.06666	6.19182	6.06266	1.31008e-06	2.95741e-05	5.21694	UP
224840_at	FKBP5	1.06638	9.34613	5.23596	1.29483e-05	0.000188179	2.9605	UP
202266_at	TDP2	-1.06619	12.0053	-6.44813	4.56906e-07	1.24657e-05	6.25706	DOWN
228181_at	SLC30A1	-1.06581	7.0029	-4.21057	0.000223133	0.00192761	0.178443	DOWN
228186_s_at	RSPO3	1.06455	4.91979	3.00592	0.00539952	0.0249488	-2.86896	UP
227682_at	SPPL2A	-1.06454	8.56391	-4.77319	4.70145e-05	0.000540706	1.69619	DOWN
218193_s_at	GOLT1B	1.06383	8.5803	10.2599	3.44139e-11	8.88047e-09	15.6164	UP
1555594_a_at	MBNL1	-1.06275	6.57099	-5.16027	1.59892e-05	0.000223525	2.75331	DOWN
209310_s_at	CASP4	1.06263	7.33466	7.26323	5.16238e-08	2.25262e-06	8.41208	UP
211048_s_at	PDIA4	1.06234	9.62875	10.3931	2.55445e-11	7.23651e-09	15.9081	UP
226912_at	ZDHHC23	-1.06222	6.74806	-7.48177	2.91333e-08	1.41967e-06	8.97753	DOWN
204192_at	CD37	1.06099	6.44206	3.48712	0.00156829	0.0094105	-1.69942	UP
225303_at	KIRREL	1.06022	4.38353	5.38142	8.63547e-06	0.000135717	3.35871	UP
205467_at	CASP10	1.06008	6.9696	8.46275	2.40311e-09	2.08887e-07	11.4415	UP
226390_at	STARD4	1.0595	7.63302	9.34702	2.82138e-10	4.39484e-08	13.5516	UP
204961_s_at	NCF1 /// NCF1B /// NCF1C	1.0595	5.97127	5.94228	1.82468e-06	3.8348e-05	4.89004	UP
222235_s_at	CSGALNACT2	1.05897	5.85295	4.94437	2.9186e-05	0.000366501	2.16299	UP
227727_at	MRGPRF	1.05875	5.80251	4.51975	9.50575e-05	0.000960856	1.00857	UP
219959_at	MOCOS	1.05866	6.83618	4.92789	3.05578e-05	0.000380606	2.11799	UP
209885_at	RHOD	1.058	5.50391	6.8049	1.74425e-07	5.85792e-06	7.20863	UP
212268_at	SERPINB1	1.05754	10.5454	7.33854	4.23592e-08	1.92039e-06	8.60759	UP
222416_at	ALDH18A1	-1.05725	9.70407	-9.40374	2.46782e-10	4.0038e-08	13.6832	DOWN
225745_at	LRP6	-1.05724	7.05256	-6.42027	4.92847e-07	1.32806e-05	6.18226	DOWN
223234_at	MAD2L2	1.05688	6.37271	8.95809	7.14702e-10	8.79057e-08	12.6368	UP
225460_at	SEC22C	1.05686	7.50879	11.1804	4.59336e-12	2.14651e-09	17.5835	UP
234092_s_at	TM6SF2	-1.05576	5.73768	-6.38792	5.38175e-07	1.42877e-05	6.09535	DOWN
231747_at	CYSLTR1	1.05544	5.6665	6.05634	1.33304e-06	3.00182e-05	5.19979	UP
213222_at	PLCB1	1.0554	5.8805	4.636	6.88498e-05	0.00073811	1.32333	UP
204033_at	TRIP13	1.05496	6.42221	5.25243	1.23675e-05	0.000181382	3.0056	UP
219910_at	FICD	1.05486	6.70201	7.15154	6.93046e-08	2.83512e-06	8.12095	UP
235174_s_at	LINC01003	-1.05449	7.376	-3.96081	0.00044145	0.00338232	-0.48212	DOWN
208244_at	BMP3	-1.05419	4.97854	-6.8237	1.65857e-07	5.63946e-06	7.25842	DOWN
224989_at	SMIM14	-1.05405	9.09482	-6.16259	9.95861e-07	2.36118e-05	5.48762	DOWN
201720_s_at	LAPTM5	1.05402	9.16142	5.48466	6.47997e-06	0.000107655	3.64123	UP
206917_at	GNA13	-1.05356	7.01487	-4.33359	0.000159045	0.00146517	0.507353	DOWN
206928_at	ZNF124	-1.05325	5.99974	-5.66489	3.92875e-06	7.14824e-05	4.13397	DOWN
1557359_at	LINC01268	-1.05291	4.84104	-9.93283	7.22306e-11	1.59887e-08	14.8898	DOWN
203706_s_at	FZD7	-1.0525	5.92553	-4.44552	0.000116746	0.00113639	0.808264	DOWN
209218_at	SQLE	1.05114	7.8344	4.63028	6.99513e-05	0.000747136	1.30783	UP
219684_at	RTP4	1.0502	7.34856	6.54328	3.52991e-07	1.01738e-05	6.51199	UP
202073_at	OPTN	-1.04996	7.86447	-5.16255	1.58877e-05	0.000222391	2.75957	DOWN
202897_at	SIRPA	1.04975	6.73586	5.17305	1.54296e-05	0.000217138	2.7883	UP
206417_at	CNGA1	-1.04974	5.43229	-5.4942	6.31032e-06	0.000105478	3.66734	DOWN
204122_at	TYROBP	1.04971	7.95459	5.10152	1.88338e-05	0.000255899	2.59258	UP
232543_x_at	ARHGAP9	1.04866	6.58165	4.29189	0.000178418	0.00160952	0.395619	UP
223165_s_at	IP6K2	-1.04814	8.44969	-8.28494	3.743e-09	2.89871e-07	11.0043	DOWN
225119_at	CHMP4B	-1.04761	8.91883	-4.65142	6.59623e-05	0.000713027	1.36518	DOWN
201431_s_at	DPYSL3	1.04751	5.7683	4.25264	0.000198767	0.00176009	0.290697	UP
205259_at	NR3C2	-1.04722	9.66876	-5.22966	1.31777e-05	0.000190996	2.94325	DOWN
236884_at	RIMKLA	-1.04718	5.27219	-7.0895	8.16736e-08	3.23254e-06	7.95862	DOWN
205236_x_at	SOD3	1.04705	6.77969	6.53688	3.59168e-07	1.03247e-05	6.49485	UP
204326_x_at	MT1X	-1.04684	10.2096	-4.66019	6.43745e-05	0.000699876	1.38898	DOWN
236513_at	PRELID2	-1.04663	7.1031	-3.08309	0.00444781	0.0214052	-2.68702	DOWN
221589_s_at	ALDH6A1	-1.04629	7.76223	-4.88954	3.40037e-05	0.000415082	2.01332	DOWN
234390_x_at	IGHV3-54	1.04576	4.77109	7.95337	8.64624e-09	5.61059e-07	10.1777	UP
226474_at	NLRC5	1.04545	7.38201	7.11501	7.63375e-08	3.05994e-06	8.02541	UP
210772_at	FPR2	1.04363	4.46865	5.20662	1.40517e-05	0.000201488	2.88017	UP
204613_at	PLCG2	1.04339	7.55527	5.51474	5.9602e-06	0.000100485	3.72353	UP
211835_at	IGKV1-5	1.04322	5.84454	6.02786	1.44163e-06	3.17698e-05	5.12252	UP
206184_at	CRKL	-1.04258	6.16025	-6.91069	1.31426e-07	4.67213e-06	7.4884	DOWN
219165_at	PDLIM2	-1.04234	6.88531	-7.37486	3.85147e-08	1.77704e-06	8.70163	DOWN
204268_at	S100A2	1.04163	5.14367	7.85912	1.09978e-08	6.60774e-07	9.9401	UP
218872_at	TESC	1.04153	5.94714	6.78681	1.83101e-07	6.04168e-06	7.16066	UP
225140_at	KLF3	-1.04132	8.0794	-4.29841	0.000175243	0.00158659	0.413068	DOWN
215933_s_at	HHEX	1.04109	5.0203	5.42553	7.63803e-06	0.000123334	3.47944	UP
203185_at	RASSF2	1.04032	6.45442	4.58259	7.98548e-05	0.000833376	1.17857	UP
228841_at	LYRM7	-1.04006	8.2738	-8.18499	4.81042e-09	3.55419e-07	10.7567	DOWN
204767_s_at	FEN1	1.03871	7.90828	6.73943	2.07943e-07	6.68282e-06	7.03492	UP
227722_at	RPS23	-1.03826	7.2778	-4.8398	3.90569e-05	0.000462116	1.87765	DOWN
206263_at	FMO4	-1.03806	6.51373	-5.65481	4.04009e-06	7.31673e-05	4.10644	DOWN
203973_s_at	CEBPD	1.03776	9.17279	6.36603	5.71228e-07	1.4965e-05	6.03647	UP
205221_at	HGD	1.03774	7.89207	7.92193	9.36756e-09	5.94828e-07	10.0986	UP
230047_at	ARHGAP42	-1.03751	6.5177	-5.26518	1.19361e-05	0.000176143	3.04048	DOWN
205051_s_at	KIT	1.03694	7.14088	4.4018	0.000131749	0.00125233	0.690543	UP
1558703_at	SLC46A1	-1.03686	5.96205	-3.56174	0.00128804	0.00803279	-1.51139	DOWN
204179_at	MB	-1.03618	6.67924	-4.04558	0.000350497	0.00279595	-0.259117	DOWN
206698_at	XK	-1.03571	8.73884	-6.65332	2.62205e-07	8.01344e-06	6.80578	DOWN
211665_s_at	SOS2	-1.03542	6.46957	-4.86591	3.63175e-05	0.000436665	1.94885	DOWN
202369_s_at	TRAM2	1.03503	8.69534	7.94989	8.72334e-09	5.63769e-07	10.1689	UP
235296_at	EIF5A2	1.03462	4.21455	4.91647	3.1546e-05	0.000390663	2.0868	UP
220176_at	NUBPL	-1.03402	6.39728	-5.25908	1.21405e-05	0.000178628	3.0238	DOWN
238805_at	C11orf52 /// HSPB2-C11orf52	-1.03396	5.66409	-6.15438	1.01853e-06	2.40345e-05	5.4654	DOWN
222411_s_at	SSR3	1.03364	10.3496	10.7135	1.25893e-11	4.46961e-09	16.5999	UP
40562_at	GNA11	-1.03331	10.1798	-6.69252	2.3592e-07	7.36662e-06	6.91017	DOWN
206924_at	IL11	1.03319	3.66033	3.35752	0.00220107	0.0122737	-2.02212	UP
212298_at	NRP1	1.03298	5.97047	4.36787	0.000144691	0.00135629	0.599351	UP
230991_at	LOC102724156	-1.03296	5.96909	-7.66448	1.81376e-08	9.75098e-07	9.44583	DOWN
212923_s_at	PXDC1	1.03253	6.26789	5.97615	1.66211e-06	3.55539e-05	4.9821	UP
222435_s_at	UBE2J1	1.03193	9.42431	9.20564	3.94633e-10	5.63357e-08	13.2215	UP
226150_at	PLPP5	1.03163	8.92606	9.02691	6.05445e-10	7.84033e-08	12.8002	UP
202665_s_at	WIPF1	1.03158	6.05861	6.66249	2.55797e-07	7.84832e-06	6.83023	UP
218885_s_at	GALNT12	-1.03138	10.1735	-4.88645	3.42977e-05	0.000417553	2.00488	DOWN
209762_x_at	SP110	1.03136	7.56802	7.6436	1.91432e-08	1.02013e-06	9.39251	UP
213499_at	CLCN2	-1.0312	6.92777	-6.04535	1.37392e-06	3.07361e-05	5.16998	DOWN
227211_at	PHF19	1.03112	6.51701	8.24818	4.10416e-09	3.13401e-07	10.9134	UP
226722_at	FAM20C	1.03066	6.25859	5.13573	1.71209e-05	0.000236624	2.68617	UP
226743_at	SLFN11	1.03045	4.94247	5.84294	2.40018e-06	4.77372e-05	4.61967	UP
203166_at	CFDP1	-1.02976	9.85201	-9.82852	9.17627e-11	1.92749e-08	14.655	DOWN
205786_s_at	ITGAM	1.02845	5.84729	5.81853	2.56765e-06	5.04158e-05	4.55317	UP
204821_at	BTN3A3	1.02782	7.39356	4.75573	4.93544e-05	0.000561827	1.64868	UP
228494_at	PPP1R9A	-1.0276	6.40202	-4.95561	2.82859e-05	0.000357596	2.1937	DOWN
222546_s_at	EPS8L2	-1.02729	5.60595	-6.65868	2.58443e-07	7.91619e-06	6.82006	DOWN
204797_s_at	EML1	1.02687	4.84943	4.47357	0.000108028	0.00106769	0.883881	UP
203665_at	HMOX1	-1.02677	8.55744	-5.09185	1.93488e-05	0.000261855	2.5661	DOWN
228045_at	SUGT1	-1.02673	5.611	-5.0672	2.07247e-05	0.00027698	2.4987	DOWN
209642_at	BUB1	1.02622	6.15739	4.51494	9.63331e-05	0.000971594	0.995568	UP
203367_at	DUSP14	1.02575	5.32391	7.03816	9.35935e-08	3.57348e-06	7.82397	UP
203851_at	IGFBP6	1.02519	6.56412	5.01861	2.37309e-05	0.000309146	2.36584	UP
205064_at	SPRR1B	1.02467	3.52692	2.27546	0.0304032	0.0936981	-4.45458	NOT
229889_at	LRRC75A	-1.02354	7.18415	-6.51608	3.79983e-07	1.07981e-05	6.43919	DOWN
217858_s_at	ARMCX3	1.02291	7.88264	9.3103	3.0775e-10	4.62259e-08	13.4661	UP
204785_x_at	IFNAR2	1.02289	8.06073	7.54667	2.46086e-08	1.24466e-06	9.14434	UP
227522_at	CMBL	-1.0209	10.8565	-8.11682	5.71238e-09	4.07203e-07	10.587	DOWN
205506_at	VIL1	-1.02083	9.61685	-6.48108	4.17818e-07	1.16315e-05	6.34541	DOWN
1554375_a_at	NR1H4	-1.01899	5.5048	-1.58738	0.123208	0.259331	-5.65566	NOT
225541_at	RPL22L1	1.01861	8.67208	7.55869	2.38525e-08	1.21315e-06	9.17517	UP
229307_at	ANKRD28	1.01836	4.46541	4.05893	0.000337964	0.00271738	-0.223885	UP
206577_at	VIP	1.01821	4.06733	2.61564	0.0139573	0.0521181	-3.74965	NOT
230100_x_at	PAK1	-1.01794	7.18077	-7.79276	1.30361e-08	7.51054e-07	9.77213	DOWN
237313_at	C1QTNF1-AS1	-1.0177	4.96863	-9.57024	1.66986e-10	2.95468e-08	14.0671	DOWN
212805_at	PRUNE2	1.01632	7.36736	4.43161	0.000121328	0.00117181	0.770773	UP
206702_at	TEK	1.0163	5.39761	4.88156	3.47682e-05	0.000421684	1.99154	UP
1558176_at	CYAT1 /// IGLC1 /// IGLC2 /// IGLC3 /// IGLC7 /// IGLJ3 /// IGLL5 /// IGLV1-44 /// IGLV3-25 /// IGLV4-3 /// IGLV7-43	1.01564	5.88463	4.16602	0.000252144	0.00213231	0.0598772	UP
202794_at	INPP1	1.01548	8.9233	9.65867	1.35903e-10	2.50186e-08	14.2694	UP
222912_at	ARRB1	-1.01547	7.16156	-6.63731	2.73775e-07	8.26276e-06	6.76311	DOWN
201616_s_at	CALD1	1.01547	7.54918	4.44393	0.000117261	0.00114038	0.803981	UP
208693_s_at	GARS	1.01539	9.58901	11.4448	2.62559e-12	1.40739e-09	18.1278	UP
217989_at	HSD17B11	-1.01444	10.8119	-10.2784	3.30153e-11	8.67842e-09	15.657	DOWN
213848_at	DUSP7	1.01443	6.3095	6.38176	5.47275e-07	1.44762e-05	6.07878	UP
226793_at	LINC00294 /// TCP11L1	-1.01437	7.06915	-7.90896	9.6827e-09	6.09208e-07	10.0659	DOWN
214710_s_at	CCNB1	1.01293	8.46261	4.56542	8.37499e-05	0.00086511	1.1321	UP
214012_at	ERAP1	-1.01272	5.00667	-2.89868	0.00704698	0.0307767	-3.11776	DOWN
227626_at	PAQR8	-1.01261	9.49464	-5.36749	8.9769e-06	0.000139952	3.32057	DOWN
228411_at	PARD3B	-1.01214	6.02448	-7.17618	6.49375e-08	2.69587e-06	8.18529	DOWN
230422_at	FPR3	1.01193	6.88582	4.21765	0.000218838	0.00189679	0.197309	UP
214467_at	GPR65	1.01157	5.81201	4.52491	9.37067e-05	0.000949484	1.02252	UP
201543_s_at	SAR1A	1.01127	8.34626	8.47066	2.35641e-09	2.06138e-07	11.4609	UP
222218_s_at	PILRA	1.01125	5.67839	5.92432	1.91733e-06	3.99048e-05	4.84119	UP
202718_at	IGFBP2	1.01102	8.63013	2.96726	0.00594613	0.0269394	-2.95921	UP
227019_at	C1orf226	-1.01101	5.83286	-5.3216	1.02003e-05	0.000155271	3.19495	DOWN
223145_s_at	AKIRIN2	1.01078	8.40053	7.08998	8.15715e-08	3.23183e-06	7.95986	UP
203680_at	PRKAR2B	1.01078	7.91228	5.43483	7.44289e-06	0.000120897	3.5049	UP
229377_at	GRTP1	-1.01049	8.54578	-4.55085	8.72031e-05	0.000893856	1.09268	DOWN
204149_s_at	GSTM4	-1.01029	7.45933	-5.05943	2.11784e-05	0.000281826	2.47745	DOWN
231283_at	MGAT4A	-1.0091	7.50055	-6.52445	3.71467e-07	1.05947e-05	6.46158	DOWN
222934_s_at	CLEC4E	1.00908	6.22072	6.6939	2.35043e-07	7.36662e-06	6.91385	UP
201904_s_at	CTDSPL	-1.00906	7.88736	-8.39931	2.81334e-09	2.36281e-07	11.286	DOWN
206571_s_at	MAP4K4	1.00882	6.69308	6.96919	1.12441e-07	4.126e-06	7.64261	UP
227080_at	ZNF697	1.00851	5.86078	7.88989	1.01659e-08	6.28452e-07	10.0178	UP
230949_at	SLC23A3	-1.00848	5.90143	-3.99985	0.000397	0.00309908	-0.379586	DOWN
220026_at	CLCA4	-1.00824	12.4564	-2.89828	0.00705393	0.0308038	-3.11868	DOWN
202350_s_at	MATN2	-1.00802	8.41321	-5.81681	2.5799e-06	5.05554e-05	4.54848	DOWN
228885_at	MAMDC2	-1.00799	3.69946	-5.26329	1.1999e-05	0.000176974	3.03532	DOWN
205486_at	TESK2	-1.00751	6.61171	-7.78456	1.33135e-08	7.64618e-07	9.75133	DOWN
206429_at	F2RL1	-1.00744	9.37679	-6.03969	1.39546e-06	3.10128e-05	5.15463	DOWN
241342_at	TMEM65	-1.00711	6.87209	-4.04713	0.000349019	0.00278578	-0.255028	DOWN
209829_at	FAM65B	1.00675	4.50657	3.72676	0.000830042	0.00565797	-1.09029	UP
201040_at	GNAI2	1.00626	7.48512	6.05546	1.33627e-06	3.00278e-05	5.1974	UP
205125_at	PLCD1	-1.00577	8.09382	-8.09991	5.9618e-09	4.2084e-07	10.5448	DOWN
206404_at	FGF9	-1.00487	4.85785	-10.337	2.8952e-11	7.87538e-09	15.7856	DOWN
218931_at	RAB17	-1.00453	7.11283	-7.43805	3.26515e-08	1.56187e-06	8.86485	DOWN
242521_at	CARD8-AS1	1.0042	6.20364	5.68546	3.71106e-06	6.81566e-05	4.19014	UP
205222_at	EHHADH	-1.00384	6.55153	-4.60993	7.40178e-05	0.000783377	1.25266	DOWN
205539_at	AVIL	-1.00374	5.98333	-5.49052	6.37521e-06	0.00010627	3.65728	DOWN
226492_at	SEMA6D	-1.00362	8.35345	-4.01217	0.000383897	0.00301705	-0.347145	DOWN
218644_at	PLEK2	1.00332	9.26382	7.58238	2.24305e-08	1.15588e-06	9.23592	UP
238689_at	ADGRF1	1.00331	4.78175	4.99666	2.52279e-05	0.000325085	2.30585	UP
201957_at	PPP1R12B	1.00302	7.8259	4.68986	5.92777e-05	0.000654975	1.46957	UP
1557820_at	AFG3L2	-1.00283	10.4909	-6.72076	2.18653e-07	6.9586e-06	6.98528	DOWN
227782_at	ZBTB7C	-1.00241	8.42158	-7.02859	9.6003e-08	3.63252e-06	7.79884	DOWN
238756_at	GAS2L3	-1.00235	6.72243	-3.75903	0.000761241	0.00528653	-1.00715	DOWN
226789_at	EMB	1.00229	7.33301	3.32943	0.00236754	0.0130187	-2.09134	UP
202793_at	LPCAT3	-1.00226	6.56014	-8.43317	2.58621e-09	2.21285e-07	11.3691	DOWN
201695_s_at	PNP	1.00224	9.74994	5.78329	2.83043e-06	5.46833e-05	4.45711	UP
227655_at	SNHG18	-1.00183	6.87687	-4.64997	6.62289e-05	0.000715201	1.36124	DOWN
201959_s_at	MYCBP2	1.00145	7.58438	5.63516	4.26638e-06	7.6355e-05	4.05276	UP
208763_s_at	TSC22D3	1.00144	8.56363	3.13442	0.00390563	0.0193267	-2.5647	UP
220153_at	ENTPD7	1.00143	6.35319	6.46302	4.38797e-07	1.20863e-05	6.29701	UP
232737_s_at	ENPP3	-1.00138	5.05405	-3.11574	0.00409518	0.0200757	-2.60932	DOWN
232336_at	ZSWIM5	-1.00085	5.63888	-6.89864	1.35725e-07	4.77834e-06	7.45659	DOWN
207375_s_at	IL15RA	1.00072	7.58293	8.19087	4.73971e-09	3.51143e-07	10.7713	UP
219399_at	LIN7C	-1.00018	7.76489	-4.89624	3.33751e-05	0.000409052	2.03159	DOWN
205671_s_at	HLA-DOB	0.999678	5.99815	5.09887	1.89736e-05	0.000257479	2.58532	NOT
208600_s_at	GPR39	-0.999465	5.36086	-5.69524	3.61181e-06	6.67599e-05	4.21685	NOT
210176_at	TLR1	0.999437	4.78471	5.92654	1.90561e-06	3.97517e-05	4.84723	NOT
211725_s_at	BID	0.999133	7.65223	8.09726	6.00189e-09	4.22334e-07	10.5382	NOT
228372_at	C10orf128	0.998471	6.71702	5.0615	2.10567e-05	0.000280457	2.48311	NOT
217118_s_at	KIAA0930	0.997927	7.69448	8.55319	1.9212e-09	1.77735e-07	11.6623	NOT
222620_s_at	DNAJC1	0.997644	9.7789	8.1787	4.88714e-09	3.606e-07	10.741	NOT
200935_at	CALR	0.997605	6.64233	5.61172	4.55302e-06	8.04318e-05	3.98871	NOT
212764_at	ZEB1	0.996822	6.60029	3.44906	0.00173315	0.0101915	-1.79472	NOT
225316_at	MFSD2A	0.996218	6.81426	5.59191	4.81039e-06	8.41357e-05	3.93455	NOT
203934_at	KDR	0.995842	5.21226	4.6103	7.39413e-05	0.000782719	1.25367	NOT
227049_at	ZADH2	-0.995801	7.52285	-5.79483	2.74151e-06	5.32477e-05	4.48858	NOT
1563900_at	FAM83B	-0.995645	5.22662	-4.24269	0.000204281	0.00179423	0.264129	NOT
214414_x_at	HBA1 /// HBA2	0.995561	9.31996	2.74579	0.0102312	0.0410621	-3.46378	NOT
1555579_s_at	PTPRM	0.995487	5.64435	5.58725	4.87305e-06	8.50956e-05	3.92181	NOT
211998_at	H3F3B	-0.995458	8.18139	-3.35729	0.00220238	0.0122797	-2.02268	NOT
218433_at	PANK3	-0.995346	6.95813	-5.51245	5.99827e-06	0.000100971	3.71726	NOT
218731_s_at	VWA1	0.995177	6.73284	8.59638	1.72709e-09	1.6451e-07	11.7673	NOT
213793_s_at	HOMER1	0.994533	4.26999	6.76134	1.96056e-07	6.39579e-06	7.09309	NOT
212522_at	PDE8A	-0.994443	9.19774	-8.45294	2.46231e-09	2.12681e-07	11.4175	NOT
205419_at	GPR183	0.994366	7.30154	4.09187	0.000308888	0.00252207	-0.136806	NOT
213805_at	ABHD5	-0.993682	6.05207	-3.87592	0.000555607	0.00408139	-0.704031	NOT
206666_at	GZMK	0.99364	5.98956	3.05456	0.00477938	0.0226952	-2.75456	NOT
225868_at	TRIM47	0.992144	7.50833	9.51045	1.9205e-10	3.29165e-08	13.9297	NOT
205566_at	ABHD2	0.991372	7.06636	6.12854	1.09331e-06	2.54695e-05	5.39546	NOT
220951_s_at	A1CF	-0.991364	8.68705	-5.94281	1.82201e-06	3.83147e-05	4.89149	NOT
202744_at	SLC20A2	-0.990961	6.62415	-5.86671	2.24764e-06	4.53133e-05	4.68442	NOT
231823_s_at	SH3PXD2B	0.990958	6.3414	6.17578	9.60536e-07	2.28933e-05	5.52327	NOT
207544_s_at	ADH6	-0.990678	5.60083	-4.05813	0.000338696	0.00272198	-0.225978	NOT
209765_at	ADAM19	0.990219	6.13739	6.7813	1.85826e-07	6.10946e-06	7.14606	NOT
205809_s_at	WASL	-0.990188	7.06256	-4.43659	0.000119667	0.00115924	0.784201	NOT
205470_s_at	KLK11	0.989983	6.11458	5.37954	8.68084e-06	0.000136259	3.35355	NOT
218400_at	OAS2 /// OAS3	0.989885	7.3226	6.15691	1.01149e-06	2.39011e-05	5.47225	NOT
203417_at	MFAP2	0.989368	5.87621	5.41491	7.86713e-06	0.00012625	3.45037	NOT
218392_x_at	SFXN1	-0.988991	7.43269	-5.15712	1.61303e-05	0.00022521	2.74469	NOT
204702_s_at	NFE2L3	0.988641	6.34551	5.09687	1.90794e-05	0.000258594	2.57986	NOT
214596_at	CHRM3	0.988133	5.30384	6.30709	6.70804e-07	1.71224e-05	5.87777	NOT
235000_at	LPP	-0.98766	6.65382	-4.87832	3.50828e-05	0.000424652	1.98272	NOT
204629_at	PARVB	0.986129	4.84937	6.93466	1.23283e-07	4.43343e-06	7.55162	NOT
207719_x_at	CEP170	0.985883	6.26928	3.61867	0.00110754	0.00711424	-1.36691	NOT
217127_at	CTH	-0.984616	6.68001	-5.31445	1.04054e-05	0.000157765	3.17537	NOT
242648_at	KLHL8	-0.982869	7.99942	-5.21706	1.36487e-05	0.000196794	2.90875	NOT
1555790_a_at	TMEM192 /// ZNF320	-0.982757	8.09615	-7.15967	6.78316e-08	2.78849e-06	8.14219	NOT
226157_at	TFDP2	-0.982654	6.8695	-7.26484	5.14058e-08	2.24669e-06	8.41626	NOT
1557293_at	LINC00969	-0.982597	5.17508	-3.07374	0.00455396	0.021799	-2.70918	NOT
200889_s_at	SSR1	0.982352	8.94704	6.83489	1.60959e-07	5.50026e-06	7.28805	NOT
205207_at	IL6	0.982344	5.34342	2.80016	0.00896926	0.0370977	-3.34195	NOT
214836_x_at	IGK /// IGKC /// IGKV1-5 /// IGKV2-28 /// IGKV2D-28	0.98143	12.0944	9.32393	2.97981e-10	4.55086e-08	13.4978	NOT
236341_at	CTLA4	0.981314	3.70819	5.19842	1.43764e-05	0.000205122	2.85773	NOT
212251_at	MTDH	0.980908	9.37532	7.25265	5.30806e-08	2.29648e-06	8.38457	NOT
204083_s_at	TPM2	0.979806	7.093	3.44891	0.00173385	0.0101922	-1.7951	NOT
209946_at	VEGFC	0.979398	5.05284	6.04115	1.38988e-06	3.10043e-05	5.15859	NOT
202088_at	SLC39A6	0.97936	8.40243	7.15907	6.79399e-08	2.79085e-06	8.14061	NOT
229394_s_at	ARHGAP35	-0.979182	8.80897	-7.62251	2.02163e-08	1.06795e-06	9.33862	NOT
208146_s_at	CPVL	0.978429	6.98676	3.78997	0.00070053	0.0049374	-0.927226	NOT
230177_at	GTF2H2 /// GTF2H2B /// GTF2H2C	-0.977922	5.41936	-4.78737	4.51944e-05	0.000523518	1.73481	NOT
1559322_at	LOC727916	-0.977867	4.38925	-5.58538	4.89836e-06	8.54829e-05	3.91671	NOT
225570_at	SLC41A1	0.977829	6.23722	7.13517	7.23705e-08	2.93893e-06	8.07816	NOT
227610_at	TSPAN11	0.977817	6.29102	4.56015	8.49835e-05	0.000874877	1.11783	NOT
1552316_a_at	GIMAP1	0.977383	5.99373	5.46928	6.76295e-06	0.000111408	3.59917	NOT
221142_s_at	PECR	-0.976521	6.67643	-5.57514	5.03959e-06	8.75007e-05	3.88872	NOT
1555106_a_at	CTDSPL2	-0.976507	5.22654	-3.89479	0.000527963	0.00391568	-0.654827	NOT
204236_at	FLI1	0.976261	5.64267	4.56952	8.28021e-05	0.000857425	1.1432	NOT
204137_at	GPR137B	0.976044	6.69458	4.99586	2.52844e-05	0.000325506	2.30366	NOT
205052_at	AUH	-0.97592	8.51697	-7.95002	8.72032e-09	5.63769e-07	10.1693	NOT
227371_at	BAIAP2L1	0.97545	7.95902	6.73327	2.11419e-07	6.7757e-06	7.01853	NOT
1555240_s_at	GNG12	-0.975438	6.93384	-5.2021	1.42295e-05	0.000203505	2.86781	NOT
203324_s_at	CAV2	0.975431	6.43187	4.11839	0.000287279	0.00237985	-0.0665621	NOT
214084_x_at	NCF1	0.975008	6.32268	5.91468	1.96898e-06	4.07486e-05	4.81496	NOT
1558014_s_at	FAR1	-0.974899	6.49743	-3.46792	0.00164947	0.00979524	-1.74755	NOT
235061_at	PPM1K	0.974748	5.78675	4.99046	2.56681e-05	0.00032998	2.28889	NOT
220183_s_at	NUDT6	-0.974748	6.30922	-4.65794	6.47783e-05	0.000703147	1.38287	NOT
222752_s_at	TMEM206	0.9742	5.65384	6.5821	3.17802e-07	9.32179e-06	6.61575	NOT
204918_s_at	MLLT3	-0.974131	6.19739	-4.54665	8.82252e-05	0.000902134	1.08131	NOT
221185_s_at	IQCG	0.974061	4.70033	6.31355	6.59077e-07	1.68782e-05	5.89519	NOT
212836_at	POLD3	0.974057	7.13694	8.44989	2.48101e-09	2.13958e-07	11.41	NOT
224836_at	TP53INP2	-0.973997	8.76877	-4.41375	0.000127467	0.00121862	0.722706	NOT
205352_at	SERPINI1	0.973546	4.6439	4.32455	0.000163062	0.00149462	0.483097	NOT
228648_at	LRG1	0.973496	7.65283	6.35077	5.9547e-07	1.55035e-05	5.99542	NOT
236118_at	GATA6-AS1	-0.973321	6.62562	-10.2692	3.37071e-11	8.77589e-09	15.6367	NOT
217904_s_at	BACE1	0.971781	5.97139	7.22492	5.71026e-08	2.43153e-06	8.31238	NOT
1552511_a_at	CPA6	-0.971779	4.0272	-5.08636	1.9647e-05	0.000265038	2.55109	NOT
203131_at	PDGFRA	0.97166	9.03206	4.04592	0.000350169	0.00279374	-0.258211	NOT
229241_at	LDHD	-0.9715	6.11586	-5.08506	1.97182e-05	0.000265737	2.54754	NOT
221491_x_at	HLA-DQB1 /// HLA-DRB1 /// HLA-DRB2 /// HLA-DRB3 /// HLA-DRB4 /// HLA-DRB5 /// HLA-DRB6 /// HLA-DRB7 /// HLA-DRB8 /// LOC105369230	0.97128	6.07276	2.3933	0.0233506	0.0769093	-4.21773	NOT
213491_x_at	RPN2	0.97111	10.8314	12.8286	1.60551e-13	1.51347e-10	20.8329	NOT
201063_at	RCN1	0.971105	8.83456	9.68654	1.27389e-10	2.42056e-08	14.333	NOT
227759_at	PCSK9	0.97065	6.00982	6.46334	4.38421e-07	1.2082e-05	6.29786	NOT
226030_at	ACADSB	-0.970614	6.60383	-5.17904	1.51741e-05	0.000214156	2.80469	NOT
239595_at	GPX2	0.970422	4.76461	4.60063	7.59537e-05	0.000799994	1.22746	NOT
203666_at	CXCL12	0.970369	6.64351	4.66033	6.43495e-05	0.000699744	1.38936	NOT
212246_at	MCFD2	0.970249	7.0354	5.64242	4.18133e-06	7.51527e-05	4.07259	NOT
210191_s_at	PHTF1	0.970223	4.76556	6.51559	3.80485e-07	1.08054e-05	6.43788	NOT
212561_at	DENND5A	0.969858	6.06752	5.22587	1.33177e-05	0.000192377	2.93287	NOT
224476_s_at	MESP1	-0.969647	6.82573	-3.98683	0.000411313	0.00319349	-0.413815	NOT
219257_s_at	SPHK1	0.969294	5.74411	5.96413	1.71804e-06	3.65502e-05	4.94944	NOT
203035_s_at	PIAS3	0.969079	5.76783	7.21237	5.90224e-08	2.49579e-06	8.27969	NOT
213160_at	DOCK2	0.968249	6.05876	4.67461	6.18452e-05	0.000678312	1.42814	NOT
203922_s_at	CYBB	0.968206	5.95982	5.23255	1.3072e-05	0.00018973	2.95116	NOT
224615_x_at	HM13	0.967893	8.65912	9.66789	1.33023e-10	2.47383e-08	14.2905	NOT
227455_at	C6orf136	-0.967054	7.67028	-6.36949	5.65867e-07	1.48601e-05	6.04579	NOT
206606_at	LIPC	-0.966251	3.91529	-9.35132	2.79281e-10	4.36277e-08	13.5616	NOT
212859_x_at	MT1E	-0.966048	11.746	-4.92667	3.06614e-05	0.000381697	2.11467	NOT
227340_s_at	RGMB	-0.965368	7.03049	-3.82617	0.000635471	0.00456023	-0.833418	NOT
208944_at	TGFBR2	0.965253	9.17151	6.65343	2.62126e-07	8.01344e-06	6.80607	NOT
228153_at	RNF144B	0.96515	5.79583	5.03904	2.24171e-05	0.000295055	2.42169	NOT
203757_s_at	CEACAM6	0.964994	12.3814	7.06527	8.70953e-08	3.38928e-06	7.89509	NOT
203559_s_at	AOC1	-0.964306	10.9526	-5.83028	2.48561e-06	4.91682e-05	4.58519	NOT
228071_at	GIMAP7	0.964193	6.64788	3.64654	0.00102837	0.00672886	-1.29586	NOT
205572_at	ANGPT2	0.964161	3.79932	5.53754	5.59428e-06	9.54642e-05	3.7859	NOT
204663_at	ME3	-0.96382	7.186	-7.23207	5.60368e-08	2.4011e-06	8.331	NOT
224724_at	SULF2	0.963088	9.21453	8.76954	1.12964e-09	1.19377e-07	12.1858	NOT
202421_at	IGSF3	-0.963001	7.69702	-8.19983	4.63416e-09	3.44725e-07	10.7935	NOT
208103_s_at	ANP32E	0.962888	6.40049	4.3635	0.000146449	0.00136991	0.587602	NOT
226431_at	FAM117B	-0.962861	7.58604	-5.26701	1.18753e-05	0.00017534	3.0455	NOT
205979_at	SCGB2A1	-0.962721	7.44169	-3.07673	0.00451974	0.021656	-2.7021	NOT
206461_x_at	MT1H	-0.962641	10.3326	-4.4683	0.000109617	0.00108046	0.869655	NOT
203304_at	BAMBI	-0.96236	6.52966	-2.98625	0.00567131	0.0259434	-2.91494	NOT
226633_at	RAB8B	0.962219	7.33315	5.30582	1.06585e-05	0.000160627	3.15175	NOT
210452_x_at	CYP4F2	-0.96217	5.73742	-3.82083	0.00064469	0.00461246	-0.847285	NOT
1556057_s_at	NEUROD1	-0.96192	4.54955	-4.39661	0.000133653	0.00126778	0.676579	NOT
223595_at	TMEM133	-0.961868	5.96082	-5.13632	1.70928e-05	0.000236356	2.68778	NOT
226041_at	NAPEPLD	-0.961765	8.27131	-5.8593	2.29412e-06	4.60636e-05	4.66423	NOT
226899_at	UNC5B	-0.960621	6.12572	-6.02802	1.44101e-06	3.17698e-05	5.12294	NOT
212797_at	SORT1	-0.960087	6.01434	-3.43546	0.00179601	0.0104655	-1.82866	NOT
222557_at	STMN3	0.96003	6.00867	6.25358	7.76333e-07	1.92325e-05	5.73349	NOT
226413_at	LINC00938	-0.959876	7.14139	-4.71574	5.5163e-05	0.000616525	1.53989	NOT
203238_s_at	NOTCH3	0.95968	5.52528	5.21258	1.38199e-05	0.000198947	2.89651	NOT
209412_at	LOC102724200 /// TRAPPC10	-0.959667	7.62684	-5.99817	1.56434e-06	3.38735e-05	5.04191	NOT
222619_at	ZNF281	0.959459	6.83946	6.028	1.44108e-06	3.17698e-05	5.12289	NOT
204929_s_at	VAMP5	0.958692	6.57241	5.95541	1.75983e-06	3.71936e-05	4.92574	NOT
212599_at	AUTS2	-0.95813	8.47986	-7.60315	2.12553e-08	1.10759e-06	9.28909	NOT
235666_at	ITGA8	0.957931	5.66565	4.878	3.51148e-05	0.000424944	1.98183	NOT
203456_at	PRAF2	0.957875	6.45164	7.88267	1.03552e-08	6.3472e-07	9.99957	NOT
220073_s_at	PLEKHG6	-0.95782	7.78838	-7.72037	1.57029e-08	8.71327e-07	9.58825	NOT
232251_at	NUDT16P1	-0.957723	5.12374	-5.57675	5.0172e-06	8.7195e-05	3.8931	NOT
222126_at	AGFG2	-0.956796	6.99531	-5.76608	2.96845e-06	5.69474e-05	4.41018	NOT
229385_s_at	TINCR	-0.956303	4.93723	-6.3426	6.08882e-07	1.58225e-05	5.97342	NOT
202145_at	LY6E	0.956109	6.69362	6.75257	2.0073e-07	6.50173e-06	7.06981	NOT
229616_s_at	GRAMD2	0.956049	4.85554	6.63609	2.74674e-07	8.27884e-06	6.75987	NOT
230532_at	CXorf38	0.955823	6.54062	7.37897	3.81029e-08	1.76589e-06	8.71225	NOT
209125_at	KRT6A	0.955655	3.7851	3.63348	0.00106477	0.00690833	-1.32919	NOT
204526_s_at	TBC1D8	0.955464	6.47083	6.26543	7.51608e-07	1.87303e-05	5.76545	NOT
227669_at	MPC2	-0.955438	7.48301	-4.41239	0.00012795	0.00122217	0.719025	NOT
231251_at	WIPF2	-0.955323	5.23916	-5.24896	1.24878e-05	0.000182608	2.99608	NOT
226907_at	PPP1R14C	-0.955242	7.60334	-3.02885	0.0050982	0.0238324	-2.81515	NOT
204336_s_at	RGS19	0.95506	7.23978	5.90476	2.02361e-06	4.15632e-05	4.78797	NOT
218870_at	ARHGAP15	0.955052	6.6646	4.66514	6.34942e-05	0.00069166	1.40243	NOT
230875_s_at	ATP11A	0.95472	5.97235	5.25917	1.21375e-05	0.000178628	3.02404	NOT
242683_at	LINC00668	-0.954546	5.71653	-2.35187	0.0256393	0.0825334	-4.30192	NOT
219690_at	IGFLR1	0.954497	6.70662	6.14372	1.04874e-06	2.4569e-05	5.43655	NOT
211734_s_at	FCER1A	-0.953932	4.82117	-4.11334	0.000291275	0.00240675	-0.0799438	NOT
206134_at	ADAMDEC1	-0.953806	10.8965	-5.25356	1.23287e-05	0.000180959	3.00868	NOT
230434_at	PHOSPHO2	-0.95334	6.59861	-4.15987	0.000256435	0.00216401	0.0435137	NOT
229242_at	TNFSF15	0.952938	6.07487	5.00713	2.45027e-05	0.000317385	2.33445	NOT
210177_at	TRIM15	0.952816	8.06868	5.78266	2.83536e-06	5.47206e-05	4.45539	NOT
232428_at	MOGAT2	-0.952763	8.13347	-4.05897	0.000337924	0.00271738	-0.223771	NOT
219559_at	SLC17A9	0.952316	6.04617	6.98517	1.07756e-07	3.98887e-06	7.68468	NOT
227614_at	HKDC1	0.952113	8.29261	3.80202	0.000678185	0.00481243	-0.896036	NOT
218853_s_at	MOSPD1	-0.951609	7.03565	-6.23517	8.16421e-07	2.00619e-05	5.68377	NOT
210559_s_at	CDK1	0.951229	7.82925	4.54938	8.75605e-05	0.00089668	1.08869	NOT
235568_at	MCEMP1	0.951053	5.97722	3.75081	0.00077822	0.0053778	-1.02835	NOT
236994_at	FBXL4	-0.950872	4.75002	-4.98365	2.61593e-05	0.000334893	2.27031	NOT
215706_x_at	ZYX	0.950765	7.68372	6.82542	1.65095e-07	5.62753e-06	7.26297	NOT
219778_at	ZFPM2	0.949985	4.02818	5.14982	1.64615e-05	0.000228782	2.72473	NOT
204153_s_at	MFNG	0.949539	6.18461	6.27365	7.34919e-07	1.8373e-05	5.78762	NOT
219518_s_at	ELL3	-0.94911	7.01299	-6.79661	1.78349e-07	5.9278e-06	7.18665	NOT
216699_s_at	KLK1	-0.948902	7.96741	-5.44548	7.22577e-06	0.000117837	3.53403	NOT
221565_s_at	CALHM2	0.948778	5.84968	6.26434	7.53856e-07	1.87777e-05	5.7625	NOT
202086_at	MX1	0.948247	7.70553	3.51131	0.00147153	0.00895744	-1.63864	NOT
218223_s_at	PLEKHO1	0.94814	6.68851	4.66854	6.2897e-05	0.000686955	1.41166	NOT
239161_at	FDX1	-0.948057	6.69056	-7.42954	3.3385e-08	1.59139e-06	8.8429	NOT
1555736_a_at	AGTRAP	0.947887	7.02457	8.33257	3.32267e-09	2.68232e-07	11.1218	NOT
204438_at	MRC1	0.947374	7.50017	4.88583	3.4357e-05	0.000418032	2.00319	NOT
233477_at	KLK15	-0.947296	5.43548	-3.72523	0.000833444	0.0056755	-1.09422	NOT
209116_x_at	HBB	0.947258	8.84235	2.74436	0.0102665	0.0411705	-3.46697	NOT
216902_s_at	RRN3 /// RRN3P1 /// RRN3P2	-0.947039	6.78152	-4.1898	0.000236222	0.00202152	0.123137	NOT
225723_at	CCDC167	0.946905	7.28684	9.43262	2.30556e-10	3.78548e-08	13.7501	NOT
225497_at	ATE1	-0.946718	7.72134	-6.117	1.1285e-06	2.61112e-05	5.36419	NOT
204985_s_at	TRAPPC6A	-0.946494	7.90776	-9.24007	3.63578e-10	5.27284e-08	13.3021	NOT
204790_at	SMAD7	-0.945943	7.41562	-5.98097	1.6402e-06	3.51954e-05	4.99519	NOT
242363_at	DYNC1I2	-0.945858	6.69131	-3.83852	0.000614658	0.00443532	-0.801352	NOT
212219_at	PSME4	0.945037	7.94418	10.2861	3.24488e-11	8.57071e-09	15.674	NOT
209901_x_at	AIF1	0.944922	8.15444	4.72387	5.39289e-05	0.000604709	1.56201	NOT
226797_at	MBTD1	-0.944576	7.44963	-6.28896	7.04817e-07	1.78324e-05	5.82892	NOT
203828_s_at	IL32	-0.943576	9.91967	-4.67026	6.2597e-05	0.000684498	1.41634	NOT
213415_at	CLIC2	0.943153	5.98915	4.53579	9.09228e-05	0.000925312	1.05193	NOT
223694_at	TRIM7	0.943082	5.86203	5.3181	1.03003e-05	0.000156567	3.18535	NOT
215035_at	IGLL5 /// IGLV6-57	0.942838	6.90373	7.84307	1.14588e-08	6.81732e-07	9.89953	NOT
239252_at	COX7B	-0.942523	5.11169	-5.4536	7.06433e-06	0.000115607	3.55627	NOT
226302_at	ATP8B1	-0.942309	11.0771	-4.67896	6.11018e-05	0.000672307	1.43996	NOT
218618_s_at	FNDC3B	0.941743	9.22441	6.19935	9.00493e-07	2.17563e-05	5.587	NOT
206539_s_at	CYP4F12	-0.941	8.35257	-7.24441	5.42444e-08	2.33713e-06	8.36314	NOT
220059_at	STAP1	0.940854	4.81076	4.55624	8.59095e-05	0.000882605	1.10726	NOT
212715_s_at	MICAL3	-0.940288	6.15626	-6.28297	7.16445e-07	1.80598e-05	5.81276	NOT
203130_s_at	KIF5C	-0.940127	5.53999	-3.46857	0.00164666	0.00978494	-1.74593	NOT
222271_at	LOC105371267	-0.939975	6.5267	-4.43935	0.000118757	0.00115186	0.791634	NOT
235004_at	RBM24	-0.939411	4.42172	-2.61682	0.0139187	0.0520292	-3.74711	NOT
200975_at	PPT1	0.938816	9.45653	7.03379	9.46867e-08	3.59763e-06	7.81249	NOT
226701_at	GJA5	0.938607	3.66963	5.13857	1.69858e-05	0.000235054	2.69395	NOT
230966_at	IL4I1	0.938509	5.97059	5.0119	2.41787e-05	0.000313857	2.3475	NOT
226388_at	TCEA3	-0.938167	9.68014	-5.55721	5.29682e-06	9.12713e-05	3.8397	NOT
229026_at	LOC105379173	0.938012	8.40677	2.92918	0.0065356	0.0290067	-3.04751	NOT
226632_at	CYGB	0.937988	6.82045	4.23469	0.000208826	0.00182681	0.242765	NOT
221558_s_at	LEF1	0.937519	5.95041	5.22834	1.32263e-05	0.000191511	2.93964	NOT
238149_at	ZNF818P	-0.936873	3.91902	-6.15681	1.01178e-06	2.39011e-05	5.47197	NOT
203924_at	GSTA1	-0.936582	6.28205	-3.14806	0.00377254	0.0187923	-2.53203	NOT
209138_x_at	IGLC1 /// IGLJ3	0.936474	13.6507	6.79663	1.78338e-07	5.9278e-06	7.18671	NOT
243948_at	ZC3H14	-0.936458	5.39034	-5.40148	8.1666e-06	0.000129912	3.41362	NOT
227172_at	TMEM116	-0.936423	5.42713	-5.44632	7.20889e-06	0.000117656	3.53633	NOT
213566_at	RNASE6	0.936178	7.59375	5.0255	2.32795e-05	0.000304135	2.38467	NOT
206600_s_at	SLC16A5	-0.936175	6.88808	-5.35343	9.33519e-06	0.00014459	3.28209	NOT
53991_at	DENND2A	-0.935878	8.22005	-6.22404	8.41655e-07	2.05619e-05	5.65372	NOT
218510_x_at	FAM134B	-0.935165	9.37968	-3.95762	0.000445287	0.003406	-0.490479	NOT
208151_x_at	DDX17	0.934619	6.49009	3.67772	0.00094633	0.00629754	-1.21614	NOT
204939_s_at	PLN	0.93447	5.74009	3.4356	0.00179535	0.0104653	-1.82831	NOT
221563_at	DUSP10	0.934386	6.18211	5.11966	1.79051e-05	0.000245708	2.64221	NOT
1554628_at	ZNF57	-0.934352	7.88656	-4.98276	2.62246e-05	0.000335556	2.26786	NOT
228108_at	PPM1L	-0.934011	4.97274	-4.51637	9.59517e-05	0.000968641	0.999436	NOT
201349_at	SLC9A3R1	-0.933587	9.4117	-6.95167	1.17814e-07	4.28289e-06	7.59648	NOT
201577_at	NME1	0.933344	9.71616	8.03894	6.95674e-09	4.74264e-07	10.3924	NOT
204967_at	SHROOM2	-0.933057	5.68576	-3.69579	0.000901743	0.00604571	-1.16983	NOT
200961_at	SEPHS2	-0.933042	10.6106	-9.60122	1.55343e-10	2.78472e-08	14.1381	NOT
233979_s_at	ESPN	-0.932981	5.78005	-4.16666	0.000251702	0.00212965	0.0615788	NOT
218976_at	DNAJC12	0.932936	8.61487	4.48249	0.000105394	0.0010459	0.907942	NOT
226875_at	DOCK11	0.932739	6.5447	4.73896	5.17126e-05	0.000582726	1.60304	NOT
205733_at	BLM	0.932181	6.05573	8.50921	2.14179e-09	1.91228e-07	11.5551	NOT
213844_at	HOXA5	-0.931982	7.36418	-4.05748	0.000339299	0.00272491	-0.227702	NOT
226077_at	RNF145	0.931911	9.93563	8.25823	4.00208e-09	3.07323e-07	10.9382	NOT
211916_s_at	MYO1A	-0.931464	8.89027	-4.83461	3.96247e-05	0.000467822	1.86352	NOT
208116_s_at	MAN1A1	-0.931367	7.39021	-3.51672	0.00145071	0.00885144	-1.62504	NOT
213558_at	PCLO	-0.931337	5.44367	-4.93816	2.96952e-05	0.000371445	2.14604	NOT
1559190_s_at	RDH13	-0.930549	5.49159	-3.9947	0.000402599	0.00313518	-0.393123	NOT
226219_at	ARHGAP30	0.930543	6.4187	4.62308	7.13637e-05	0.000759994	1.28831	NOT
202771_at	PIEZO1	0.930509	7.66559	6.02178	1.46594e-06	3.22147e-05	5.10601	NOT
235496_at	HRCT1	-0.929422	8.292	-2.99715	0.00551914	0.0254048	-2.88948	NOT
1558143_a_at	BCL2L11	-0.928259	7.57418	-5.92716	1.90237e-06	3.97144e-05	4.84891	NOT
210873_x_at	APOBEC3A /// APOBEC3A_B	-0.928138	5.87012	-2.1729	0.0380507	0.110867	-4.6539	NOT
203032_s_at	FH	-0.927886	8.1992	-3.4061	0.00193932	0.0111157	-1.90174	NOT
222603_at	ERMP1	-0.927834	8.22135	-5.47149	6.72155e-06	0.000110827	3.60521	NOT
221983_at	FAM134A	-0.927795	7.69326	-6.96674	1.13177e-07	4.14482e-06	7.63617	NOT
218805_at	GIMAP1-GIMAP5 /// GIMAP5	0.927753	7.27898	4.75146	4.99454e-05	0.000567209	1.63704	NOT
227846_at	GPR176	0.92764	5.5261	4.70194	5.73205e-05	0.000636991	1.50239	NOT
215107_s_at	TTC22	-0.927571	5.14776	-3.67417	0.000955341	0.00634586	-1.22523	NOT
220030_at	STYK1	-0.927508	7.48422	-4.02661	0.000369099	0.0029209	-0.309137	NOT
200968_s_at	PPIB	0.927479	11.0744	10.0734	5.24389e-11	1.23051e-08	15.2038	NOT
211089_s_at	NEK3	-0.92703	6.2593	-3.79497	0.000691174	0.00488805	-0.914289	NOT
217414_x_at	HBA2	0.926484	8.25917	2.82088	0.00852805	0.0356558	-3.29516	NOT
213138_at	ARID5A	0.925439	6.02158	5.20113	1.42683e-05	0.000203921	2.86514	NOT
243582_at	SH3RF2	-0.925228	7.56085	-5.65307	4.05968e-06	7.34247e-05	4.10168	NOT
215338_s_at	NKTR	0.925089	6.73368	3.68268	0.000933898	0.00622846	-1.20345	NOT
226028_at	ROBO4	0.924844	6.014	6.6119	2.93214e-07	8.72698e-06	6.69532	NOT
1554741_s_at	FGF7 /// KGFLP1 /// KGFLP2	0.924824	4.02477	3.54542	0.00134484	0.00831496	-1.55264	NOT
201272_at	AKR1B1	0.92462	8.27179	4.98679	2.59318e-05	0.000332432	2.27887	NOT
1563687_a_at	FRYL	-0.923995	5.5551	-3.80147	0.000679176	0.00481884	-0.897441	NOT
204088_at	P2RX4	-0.923752	9.09981	-6.08843	1.22056e-06	2.79339e-05	5.28679	NOT
220230_s_at	CYB5R2	0.923706	6.06313	6.45397	4.49719e-07	1.23085e-05	6.27272	NOT
225288_at	COL27A1	0.923498	4.66607	4.29966	0.000174637	0.00158293	0.416436	NOT
207186_s_at	BPTF	0.923096	6.89903	4.15615	0.000259059	0.00218244	0.0336457	NOT
204197_s_at	RUNX3	0.922966	6.08462	5.20799	1.39978e-05	0.000200953	2.88394	NOT
239143_x_at	RNF138	-0.922963	6.35664	-5.25483	1.22854e-05	0.00018042	3.01214	NOT
239818_x_at	TRIB1	-0.922835	4.84658	-1.95084	0.0607416	0.156513	-5.06232	NOT
227279_at	TCEAL3	0.922512	7.77024	7.13098	7.31772e-08	2.95929e-06	8.06721	NOT
206964_at	NAT8B	-0.9224	5.00797	-5.55372	5.34851e-06	9.19591e-05	3.83014	NOT
219640_at	CLDN15	-0.922352	8.03919	-5.85215	2.33989e-06	4.67764e-05	4.64476	NOT
217814_at	CCDC47	-0.921262	8.81068	-4.11473	0.000290166	0.00239948	-0.0762488	NOT
201304_at	NDUFA5	-0.920876	10.0062	-4.94349	2.92575e-05	0.000366978	2.1606	NOT
214693_x_at	LOC100996763 /// LOC102724250 /// NBPF1 /// NBPF10 /// NBPF11 /// NBPF12 /// NBPF14 /// NBPF15 /// NBPF19 /// NBPF20 /// NBPF25P /// NBPF26 /// NBPF8 /// NBPF9	-0.920751	7.82685	-6.60772	2.96543e-07	8.8021e-06	6.68417	NOT
212510_at	GPD1L	-0.920468	9.90318	-6.12973	1.08975e-06	2.53974e-05	5.39868	NOT
224839_s_at	GPT2	0.920415	6.35746	6.08603	1.22863e-06	2.80598e-05	5.28029	NOT
203576_at	BCAT2	-0.920244	7.98639	-7.40048	3.60184e-08	1.68894e-06	8.76786	NOT
232594_at	HSBP1L1	-0.91989	7.60967	-8.11731	5.70531e-09	4.07203e-07	10.5882	NOT
205935_at	FOXF1	0.919007	7.08627	4.4651	0.00011059	0.00108828	0.861042	NOT
201482_at	QSOX1	0.918473	8.6301	8.30682	3.54358e-09	2.79574e-07	11.0583	NOT
218100_s_at	IFT57	-0.918331	8.61818	-7.15744	6.82335e-08	2.7945e-06	8.13635	NOT
1552277_a_at	MSANTD3	0.918233	6.44731	6.21387	8.65389e-07	2.10383e-05	5.62626	NOT
226017_at	CMTM7	0.917704	6.99265	6.98392	1.08115e-07	3.99674e-06	7.6814	NOT
201475_x_at	MARS	0.917188	7.94229	7.94422	8.85015e-09	5.69944e-07	10.1547	NOT
205234_at	SLC16A4	0.916687	3.50396	4.46277	0.000111307	0.00109472	0.854742	NOT
215723_s_at	PLD1	-0.91642	6.49759	-3.56155	0.0012887	0.00803444	-1.51188	NOT
217590_s_at	TRPA1	0.916333	7.46324	4.2238	0.000215167	0.0018712	0.213728	NOT
205047_s_at	ASNS	0.915985	7.28681	5.84666	2.37566e-06	4.73529e-05	4.6298	NOT
203088_at	FBLN5	0.915414	6.01175	3.96522	0.000436194	0.00334985	-0.470553	NOT
213997_at	FAM189A1	-0.914147	4.90589	-8.51154	2.12947e-09	1.91228e-07	11.5608	NOT
218232_at	C1QA	0.914089	8.35397	3.6048	0.00114909	0.00732161	-1.40218	NOT
212815_at	ASCC3	0.913728	7.6893	7.61101	2.08273e-08	1.09074e-06	9.3092	NOT
219802_at	PYROXD1	-0.913514	8.08525	-5.96063	1.73471e-06	3.67903e-05	4.93992	NOT
230308_at	FAM120AOS	-0.913002	5.81945	-5.12781	1.75031e-05	0.00024075	2.6645	NOT
226751_at	CNRIP1	0.912885	6.7411	4.66837	6.29275e-05	0.000687013	1.41119	NOT
207504_at	CA7	-0.912033	7.53055	-2.73318	0.0105467	0.0420199	-3.49184	NOT
204416_x_at	APOC1	0.911948	7.13275	3.82306	0.000640819	0.00458837	-0.841488	NOT
223266_at	STRADB	-0.911769	8.59645	-9.90371	7.72116e-11	1.68189e-08	14.8244	NOT
235728_at	LOC105376798 /// ZFP3	-0.911656	6.51691	-4.7909	4.47526e-05	0.00051906	1.74442	NOT
227728_at	PPM1A	-0.911375	7.90384	-7.29093	4.79979e-08	2.12321e-06	8.48406	NOT
230914_at	HNF4A	-0.911326	7.39749	-6.11306	1.14075e-06	2.63389e-05	5.35354	NOT
226212_s_at	INSR	-0.911281	6.00283	-5.2415	1.275e-05	0.000185944	2.97567	NOT
213007_at	FANCI	0.910693	6.47904	5.75481	3.06256e-06	5.8384e-05	4.37942	NOT
227361_at	HS3ST3B1	0.910623	5.36223	3.32284	0.00240835	0.0131838	-2.10756	NOT
208637_x_at	ACTN1	0.910261	8.94963	6.87362	1.4511e-07	5.04251e-06	7.3905	NOT
228855_at	NUDT7	-0.910219	7.16798	-4.93974	2.95647e-05	0.000370139	2.15036	NOT
226905_at	FAM101B	0.909777	7.42299	3.98798	0.000410029	0.00318487	-0.410794	NOT
211936_at	HSPA5	0.908944	11.7015	9.89823	7.8186e-11	1.69636e-08	14.8121	NOT
229347_at	MIR4458HG	-0.908866	5.33012	-5.87594	2.19109e-06	4.43697e-05	4.70955	NOT
211269_s_at	IL2RA	0.908812	5.39533	5.1088	1.84554e-05	0.000251822	2.6125	NOT
206118_at	STAT4	0.908805	5.94993	5.15642	1.61613e-05	0.000225586	2.7428	NOT
211013_x_at	PML	0.908725	6.5693	7.55479	2.4095e-08	1.2232e-06	9.16518	NOT
228999_at	CHD2	-0.908633	5.36605	-4.46456	0.000110756	0.00108972	0.859583	NOT
219390_at	FKBP14	0.908171	4.93368	6.03969	1.39549e-06	3.10128e-05	5.15461	NOT
221641_s_at	ACOT9	0.907725	7.99929	7.60287	2.12706e-08	1.10759e-06	9.28839	NOT
206785_s_at	KLRC1 /// KLRC2	-0.90759	5.20349	-3.75748	0.000764426	0.00530057	-1.01116	NOT
228427_at	FBXO16	0.907165	4.18621	6.79852	1.77436e-07	5.91181e-06	7.19172	NOT
208960_s_at	KLF6	-0.907042	10.024	-2.69882	0.0114532	0.0447159	-3.56791	NOT
202949_s_at	FHL2	0.906882	10.2943	7.03539	9.4286e-08	3.5878e-06	7.81668	NOT
217848_s_at	PPA1	0.9068	11.9312	11.2478	3.97927e-12	1.9317e-09	17.7232	NOT
234978_at	SLC36A4	0.90654	5.91576	6.28905	7.0465e-07	1.78324e-05	5.82916	NOT
232224_at	MASP1	0.906229	5.3	3.06475	0.00465824	0.0222252	-2.73045	NOT
225975_at	PCDH18	0.906222	7.67835	3.85609	0.000586195	0.00426483	-0.755678	NOT
239065_at	DNAJC22	-0.906188	6.3384	-4.54668	8.82188e-05	0.000902134	1.08138	NOT
214146_s_at	PPBP	0.905889	3.90272	4.97753	2.66094e-05	0.000339606	2.25358	NOT
224150_s_at	CEP70	-0.905856	6.72504	-4.45181	0.000114733	0.00112018	0.825212	NOT
200940_s_at	RERE	-0.905226	8.00823	-7.82031	1.21468e-08	7.13348e-07	9.84193	NOT
219403_s_at	HPSE	0.904938	7.67161	5.73644	3.22226e-06	6.08977e-05	4.32932	NOT
240838_s_at	DRAIC	-0.903692	4.76879	-6.45433	4.49278e-07	1.23085e-05	6.27369	NOT
210140_at	CST7	0.903627	6.74001	3.74437	0.00079178	0.00545015	-1.04495	NOT
223159_s_at	NEK6	0.90318	6.66097	6.13035	1.08792e-06	2.53654e-05	5.40035	NOT
203751_x_at	JUND	-0.903035	7.22723	-4.76943	4.75091e-05	0.000545019	1.68595	NOT
227708_at	EEF1A1	-0.902395	8.03569	-5.40195	8.15605e-06	0.00012982	3.41489	NOT
225123_at	SESN3	-0.901973	6.66226	-4.2635	0.000192917	0.00171648	0.319711	NOT
214900_at	ZKSCAN1	-0.901302	5.70733	-8.17317	4.95566e-09	3.63692e-07	10.7273	NOT
228314_at	LRRC8C	0.901265	5.53395	4.64522	6.7107e-05	0.000722686	1.34837	NOT
1552619_a_at	ANLN	0.900578	6.0119	3.76519	0.00074877	0.00521527	-0.991269	NOT
208892_s_at	DUSP6	0.900189	8.60812	4.74119	5.13927e-05	0.000579958	1.60911	NOT
212336_at	EPB41L1	-0.900098	5.02882	-7.05084	9.04955e-08	3.48194e-06	7.85724	NOT
238018_at	FAM150B	-0.899583	4.34153	-4.69493	5.84487e-05	0.000646768	1.48334	NOT
227006_at	PPP1R14A	-0.899577	5.47092	-3.98466	0.000413743	0.00320916	-0.419506	NOT
204341_at	TRIM16	0.899576	6.79621	4.4811	0.000105799	0.00104915	0.904202	NOT
220253_s_at	LRP12	-0.8995	3.96467	-3.47312	0.00162711	0.00969085	-1.73453	NOT
209651_at	TGFB1I1	0.899088	6.96553	3.09941	0.00426807	0.0207373	-2.64823	NOT
227266_s_at	FYB	0.898911	6.52838	3.23045	0.00305638	0.015953	-2.33328	NOT
205699_at	MAP2K6	-0.898845	5.78361	-3.87687	0.000554187	0.00407315	-0.701565	NOT
207820_at	ADH1A	-0.898695	4.50475	-9.70811	1.21177e-10	2.37303e-08	14.382	NOT
57540_at	RBKS	-0.898653	7.00455	-5.69045	3.66007e-06	6.7424e-05	4.20377	NOT
205892_s_at	FABP1	-0.898562	13.5195	-5.28389	1.13299e-05	0.000168837	3.09171	NOT
204730_at	RIMS3	0.898443	6.5979	4.07971	0.000319323	0.00259536	-0.168973	NOT
213225_at	PPM1B	-0.898385	7.59368	-4.52687	9.31993e-05	0.00094483	1.02782	NOT
217851_s_at	PRELID3B	-0.898332	8.71546	-4.61964	7.2049e-05	0.000765801	1.27898	NOT
229967_at	CMTM2	0.898068	4.90504	3.61243	0.00112607	0.00720682	-1.3828	NOT
222500_at	PPIL1	0.897658	7.71289	7.52082	2.63183e-08	1.30933e-06	9.07796	NOT
224391_s_at	SIAE	-0.897223	10.0984	-5.94978	1.78735e-06	3.76438e-05	4.91043	NOT
227240_at	NGEF	-0.897113	7.88519	-6.07443	1.2684e-06	2.87759e-05	5.24885	NOT
228925_at	MAPKAPK5	-0.896946	4.85093	-5.01212	2.4164e-05	0.000313777	2.3481	NOT
206715_at	TFEC	0.896813	3.93961	4.90284	3.27668e-05	0.00040268	2.04961	NOT
228439_at	BATF2	0.896403	7.50123	6.63811	2.73187e-07	8.26276e-06	6.76523	NOT
212812_at	SERINC5	-0.896152	10.1507	-6.94338	1.20447e-07	4.35166e-06	7.57463	NOT
206030_at	ASPA	-0.895862	4.74396	-6.37794	5.53e-07	1.46134e-05	6.0685	NOT
230836_at	ST8SIA4	0.895793	4.89738	3.40333	0.0019534	0.0111847	-1.90863	NOT
209685_s_at	PRKCB	0.895315	6.58018	3.9806	0.000418331	0.00323969	-0.430161	NOT
41577_at	PPP1R16B	0.89531	6.4594	5.4167	7.82801e-06	0.00012577	3.45527	NOT
205433_at	BCHE	-0.895066	3.4095	-4.50631	9.86624e-05	0.000990519	0.972273	NOT
205324_s_at	FTSJ1	0.895012	7.83498	8.09852	5.98267e-09	4.21524e-07	10.5414	NOT
214677_x_at	CYAT1 /// IGLC1 /// IGLC2 /// IGLC3 /// IGLJ3 /// IGLV1-44 /// IGLV3-25 /// IGLV4-3	0.894741	13.7217	7.0784	8.41127e-08	3.30378e-06	7.92954	NOT
210734_x_at	MAX	-0.894123	7.97672	-6.48083	4.18096e-07	1.16318e-05	6.34475	NOT
1564053_a_at	YTHDF3	-0.893682	8.10384	-3.66719	0.000973311	0.00644337	-1.2431	NOT
235747_at	SLC25A16	-0.893303	7.01148	-4.6231	7.13602e-05	0.000759994	1.28836	NOT
244313_at	CR1	0.89289	4.18309	3.63733	0.00105391	0.00685366	-1.31937	NOT
202599_s_at	NRIP1	-0.892845	9.11991	-8.46892	2.3666e-09	2.06688e-07	11.4566	NOT
224657_at	ERRFI1	0.892745	8.82869	2.94495	0.00628497	0.0281295	-3.011	NOT
213725_x_at	XYLT1	-0.89212	7.01271	-6.04003	1.39416e-06	3.10128e-05	5.15556	NOT
1555878_at	RPS24	0.891986	5.17968	2.81704	0.00860831	0.0359404	-3.30386	NOT
204882_at	ARHGAP25	0.891645	6.66911	4.57573	8.13897e-05	0.000845843	1.15999	NOT
231406_at	ORAI2	0.891558	5.70077	5.30672	1.0632e-05	0.000160434	3.1542	NOT
237461_at	NLRP7	0.891436	5.10787	6.36083	5.79382e-07	1.51568e-05	6.02247	NOT
209043_at	PAPSS1	0.89138	9.09671	6.45261	4.51379e-07	1.23334e-05	6.26908	NOT
211569_s_at	HADH	-0.891053	9.79227	-4.26482	0.000192219	0.00171278	0.323231	NOT
226244_at	CLEC14A	0.890871	6.02413	6.92488	1.26539e-07	4.53674e-06	7.52586	NOT
220291_at	GDPD2	-0.890628	6.86059	-5.79241	2.75999e-06	5.35304e-05	4.48195	NOT
225710_at	GNB4	0.890473	7.24948	3.99779	0.000399226	0.00311379	-0.384992	NOT
209906_at	C3AR1	0.890374	7.78119	5.10462	1.86721e-05	0.000254018	2.60104	NOT
223316_at	CCDC3	0.889968	6.99205	4.88457	3.44777e-05	0.000419269	1.99976	NOT
204642_at	S1PR1	0.889665	4.87994	6.99182	1.05867e-07	3.92424e-06	7.70217	NOT
219183_s_at	CYTH4	0.889642	6.50496	6.25318	7.77199e-07	1.92445e-05	5.73239	NOT
214135_at	CLDN18	0.889507	5.95179	3.52966	0.001402	0.00861477	-1.59241	NOT
1553972_a_at	CBS /// CBSL	-0.889381	5.77556	-4.04816	0.000348036	0.0027815	-0.252299	NOT
201058_s_at	MYL9	0.889372	6.89183	2.58367	0.0150485	0.0552215	-3.81858	NOT
224598_at	MGAT4B	-0.889264	10.5643	-7.69456	1.67832e-08	9.1762e-07	9.52252	NOT
209522_s_at	CRAT	-0.889017	7.46632	-6.48069	4.18254e-07	1.16318e-05	6.34438	NOT
1553987_at	MAPKAPK5-AS1	-0.888786	7.80466	-6.89999	1.35234e-07	4.76412e-06	7.46017	NOT
212311_at	SEL1L3	0.888558	9.23528	7.42778	3.35383e-08	1.5973e-06	8.83837	NOT
205483_s_at	ISG15	0.888372	8.7959	4.23116	0.000210862	0.00184033	0.233346	NOT
212560_at	SORL1	-0.888225	9.61937	-5.39341	8.35215e-06	0.000132162	3.39152	NOT
204431_at	TLE2	-0.887934	6.00324	-5.82203	2.54297e-06	5.00494e-05	4.56269	NOT
235275_at	BMP8B	-0.887679	6.39292	-6.65104	2.63819e-07	8.04929e-06	6.79971	NOT
215030_at	GRSF1	-0.887657	6.63656	-4.70023	5.75944e-05	0.000639385	1.49773	NOT
221677_s_at	DONSON	0.887627	6.35843	7.31027	4.56204e-08	2.03284e-06	8.53428	NOT
236514_at	ACOT8	-0.88755	4.95296	-5.8683	2.23779e-06	4.51648e-05	4.68875	NOT
209737_at	MAGI2	-0.887537	4.78339	-5.69445	3.61971e-06	6.6838e-05	4.2147	NOT
221830_at	RAP2A	0.887139	8.81288	4.47455	0.000107736	0.00106518	0.88652	NOT
230151_at	SPRYD7	-0.887114	5.63328	-6.31641	6.53957e-07	1.67943e-05	5.90289	NOT
1555778_a_at	POSTN	0.88695	7.83521	3.09552	0.00431024	0.0208884	-2.65748	NOT
207259_at	LINC00483	-0.886866	8.37603	-3.36978	0.00213195	0.0119873	-1.9918	NOT
236356_at	NDUFS1	-0.88624	5.5056	-2.89507	0.00710996	0.0310047	-3.12605	NOT
225510_at	OAF	-0.886106	8.36238	-6.93302	1.23823e-07	4.44809e-06	7.54731	NOT
221680_s_at	ETV7	0.886051	6.35508	6.81083	1.71674e-07	5.79044e-06	7.22434	NOT
213198_at	ACVR1B	-0.885399	9.34753	-7.25623	5.25835e-08	2.28175e-06	8.39387	NOT
201625_s_at	INSIG1	0.88528	6.37275	5.13786	1.70194e-05	0.000235459	2.69201	NOT
218774_at	DCPS	0.884645	7.31443	9.15092	4.4969e-10	6.19315e-08	13.093	NOT
207124_s_at	GNB5	0.884525	5.36371	7.38112	3.78888e-08	1.76004e-06	8.71782	NOT
242569_at	STAM2	-0.884109	6.05245	-4.23421	0.000209103	0.00182864	0.24148	NOT
201675_at	AKAP1	-0.883992	9.9572	-8.44634	2.50297e-09	2.15296e-07	11.4014	NOT
235583_at	ILDR1	-0.883111	6.83142	-4.97399	2.68733e-05	0.000342334	2.24391	NOT
228555_at	CAMK2D	-0.882473	7.5508	-6.7807	1.86127e-07	6.11567e-06	7.14446	NOT
209770_at	BTN3A1	0.882225	8.29346	5.11823	1.79771e-05	0.000246463	2.63827	NOT
202433_at	SLC35B1	0.881357	8.65411	7.43205	3.3167e-08	1.58247e-06	8.84937	NOT
209677_at	PRKCI	-0.880198	5.18735	-4.61593	7.27947e-05	0.000772675	1.26893	NOT
1566342_at	SOD2	0.879835	7.42517	3.89764	0.000523905	0.00389297	-0.647385	NOT
244276_at	KLB	-0.879808	5.25563	-4.18274	0.000240847	0.00205114	0.104331	NOT
222868_s_at	IL18BP	0.879469	6.71401	3.83165	0.000626148	0.00450348	-0.819187	NOT
229426_at	COX5A	-0.879438	6.57615	-4.22459	0.000214705	0.00186748	0.215815	NOT
211651_s_at	LAMB1	0.879183	7.50167	6.11128	1.14633e-06	2.64566e-05	5.34872	NOT
203620_s_at	FCHSD2	0.878944	6.75277	5.19992	1.43165e-05	0.000204427	2.86183	NOT
210046_s_at	IDH2	0.878095	9.98237	7.67001	1.78804e-08	9.65063e-07	9.45995	NOT
205831_at	CD2	0.878049	7.2484	4.08443	0.000315231	0.00257012	-0.156486	NOT
226499_at	NRARP	-0.878001	9.98674	-5.96371	1.72007e-06	3.65648e-05	4.94828	NOT
206855_s_at	HYAL2	0.877953	7.55754	7.98689	7.93949e-09	5.23002e-07	10.2619	NOT
224909_s_at	PREX1	0.877741	6.17064	5.15214	1.63555e-05	0.000227773	2.73107	NOT
218927_s_at	CHST12 /// LOC101927181	0.877685	6.67748	6.77244	1.903e-07	6.23032e-06	7.12255	NOT
224444_s_at	LINC00467	0.877278	5.61248	4.92635	3.0689e-05	0.000381953	2.11379	NOT
221988_at	SMIM7	-0.8772	6.14191	-8.64966	1.51497e-09	1.50329e-07	11.8965	NOT
218085_at	CHMP5	-0.877076	9.3167	-4.49911	0.00010065	0.00100663	0.952825	NOT
226777_at	ADAM12	0.876791	4.17159	3.40175	0.00196148	0.0112192	-1.91256	NOT
201787_at	FBLN1	0.876658	6.39946	3.60466	0.00114954	0.0073236	-1.40255	NOT
1554980_a_at	ATF3	-0.876509	6.85786	-1.85955	0.0730617	0.178852	-5.22046	NOT
204359_at	FLRT2	0.876238	5.01546	3.20395	0.00327119	0.016811	-2.39747	NOT
1562836_at	DDX6	-0.876133	6.85867	-2.15226	0.0397831	0.114644	-4.69321	NOT
207714_s_at	SERPINH1	0.875958	8.2271	4.85076	3.78821e-05	0.000451247	1.90755	NOT
224873_s_at	MRPS25	-0.875899	4.56783	-5.57595	5.0283e-06	8.73324e-05	3.89092	NOT
[truncated: 20,484 more rows]
[truncated: 13 more columns]
