# Supplementary material for: Identification of Common Differentially Expressed Genes and Potential Therapeutic Targets in Ulcerative Colitis and Rheumatoid Arthritis
Source: Front Genet. 2020 Nov 11;11:572194. doi: 10.3389/fgene.2020.572194 (PMC7686785; doi:10.3389/fgene.2020.572194)
Supplement: Supplementary Table 2 — Differentially expressed genes in GSE1919. [file Table_2.XLSX]

## Sheet: Sheet1
ID_REF	Gene	logFC	AveExpr	t	P.Value	adj.P.Val	B	change
33274_f_at	IGLC1	4.63068	12.3484	13.3469	3.38e-08	8.54e-05	9.25339	UP
37864_s_at	IGHG1 /// IGHG2 /// IGHG3 /// IGHG4 /// IGHM /// IGHV4-31 /// MIR8071-1 /// MIR8071-2	4.52368	12.3043	17.1291	2.37e-09	2.99e-05	11.4762	UP
38430_at	FABP4	-4.4697	11.1994	-8.88168	2.18e-06	0.000551548	5.37936	DOWN
38194_s_at	IGK /// IGKC	4.37046	12.1305	12.1114	9.35e-08	0.000107345	8.34496	UP
41164_at	IGHM	4.24837	12.029	11.2848	1.95e-07	0.000129274	7.67427	UP
40657_r_at	ADIPOQ	-4.15798	9.39819	-6.68053	3.26e-05	0.00319383	2.70924	DOWN
36681_at	APOD	-4.06907	10.9155	-9.67553	9.32e-07	0.000286882	6.20039	DOWN
41827_f_at	GUSBP11	3.93853	11.287	14.182	1.78e-08	5.85e-05	9.81082	UP
437_at	MMP3	3.90158	10.8914	8.28892	4.29e-06	0.000883327	4.7204	UP
37006_at	IGJ	3.84016	8.13843	8.4936	3.39e-06	0.000791627	4.95259	UP
38428_at	MMP1	3.82785	9.51035	4.65474	0.000677198	0.0195212	-0.347447	UP
34105_f_at	IGHM /// LOC100293211	3.70249	11.1842	12.7778	5.35e-08	9.64e-05	8.84809	UP
33702_f_at	PCK1	-3.59907	8.57023	-8.31832	4.15e-06	0.000883327	4.75405	DOWN
33500_i_at	IGH /// IGHA1 /// IGHA2	3.57645	12.0605	6.19939	6.37e-05	0.00471055	2.03805	UP
39681_at	ZBTB16	-3.56894	10.1608	-14.7067	1.21e-08	5.85e-05	10.14	DOWN
37122_at	PLIN1	-3.48362	10.5117	-6.31397	5.42e-05	0.00427472	2.20096	DOWN
819_at	TIMP4	-3.45817	9.6806	-8.36815	3.91e-06	0.000866927	4.81088	DOWN
35730_at	ADH1B	-3.45242	8.45595	-10.3528	4.7e-07	0.000205205	6.84986	DOWN
41772_at	MAOA	-3.41854	8.61202	-14.1288	1.85e-08	5.85e-05	9.7766	DOWN
35566_f_at	IGHG1 /// IGHM /// IGHV3-23 /// IGHV4-31	3.10198	11.3844	10.8369	2.95e-07	0.000154199	7.28764	UP
38429_at	FASN	-2.93851	11.5534	-11.1729	2.16e-07	0.000129597	7.57933	DOWN
41214_at	RPS4Y1	-2.86322	10.2552	-2.77625	0.0178375	0.146293	-3.6097	NOT
39120_at	MT1X	-2.85748	12.8567	-9.76908	8.46e-07	0.000280997	6.2928	DOWN
2092_s_at	SPP1	2.75682	10.7257	6.16128	6.73e-05	0.00488046	1.98345	UP
32128_at	CCL18	2.74926	10.8505	7.28695	1.47e-05	0.00203291	3.50813	UP
31315_at	IGLJ3 /// IGLV2-14 /// IGLV@	2.666	10.681	6.76035	2.93e-05	0.00298238	2.81734	UP
41209_at	LPL	-2.64714	9.83243	-7.46716	1.16e-05	0.00171037	3.73579	DOWN
32243_g_at	CRYAB	-2.6379	11.5731	-6.90026	2.43e-05	0.00273763	3.00465	DOWN
35530_f_at	CKAP2 /// IGLC1 /// IGLV1-40 /// IGLV1-40	2.60023	10.9099	7.37659	1.31e-05	0.00187473	3.62192	UP
39959_at	GABBR1 /// UBD	2.59251	8.97811	9.67998	9.27e-07	0.000286882	6.20482	UP
32552_at	RBP4	-2.56788	10.5334	-5.79207	0.000115009	0.00666102	1.4432	DOWN
34637_f_at	ADH1A	-2.47593	10.9461	-12.1342	9.17e-08	0.000107345	8.36264	DOWN
37219_at	CXCL9	2.46292	8.06564	4.54861	0.000806447	0.0214814	-0.52383	UP
36239_at	LOC101928620 /// POU2AF1	2.42703	6.85232	6.19101	6.45e-05	0.00473234	2.02607	UP
32773_at	HLA-DQA1 /// LOC100509457	2.41531	11.7847	8.69305	2.7e-06	0.000655033	5.1741	UP
34778_at	LRRC15	2.38594	9.82981	6.36026	5.08e-05	0.00408783	2.26623	UP
34098_f_at	AJ004954 /// IGHV1-2 /// IGHV1-2 /// IGHV1OR15-1 /// IGHV1OR15-1	2.35203	8.89897	5.8195	0.000110444	0.00661803	1.48403	UP
34210_at	CD52	2.27392	9.89631	11.0296	2.46e-07	0.000141267	7.45611	UP
37513_at	SCD	-2.26175	8.86957	-9.56516	1.05e-06	0.000303676	6.09024	DOWN
39114_at	C10orf10	-2.22216	12.1215	-6.83218	2.66e-05	0.00279822	2.91385	DOWN
1403_s_at	CCL5	2.16963	10.2435	11.601	1.46e-07	0.000123099	7.93719	UP
32305_at	COL1A2	2.15664	10.6507	7.64263	9.35e-06	0.0014762	3.9533	UP
32193_at	PLXNC1	2.15187	8.41755	4.99028	0.000393832	0.0139286	0.200218	UP
38326_at	G0S2	-2.13446	11.3874	-5.74668	0.000123012	0.00685097	1.37537	DOWN
31499_s_at	FCGR3B	2.1086	10.7242	4.47181	0.000915979	0.0231303	-0.652378	UP
38355_at	DDX3Y	-2.10708	7.89722	-2.70843	0.0201495	0.157035	-3.72796	NOT
32527_at	ADIRF	-2.10496	11.1628	-6.59107	3.69e-05	0.00333224	2.58699	DOWN
1911_s_at	GADD45A	-2.08252	10.5854	-6.45758	4.43e-05	0.00380675	2.40241	DOWN
38319_at	CD3D	2.08168	8.25471	9.72466	8.85e-07	0.000286633	6.24903	UP
34095_f_at	IGHG1 /// SKAP2	2.07891	10.811	8.69482	2.69e-06	0.000655033	5.17604	UP
36861_at	MXRA5	2.06786	11.522	5.44528	0.000193687	0.00899191	0.917234	UP
432_s_at	TRAC /// TRAJ17 /// TRAV20 /// TRDV2 /// YME1L1	2.05236	7.45651	6.32987	5.3e-05	0.00423312	2.22342	UP
431_at	CXCL10	2.05076	6.86492	3.27635	0.00726786	0.08411	-2.72792	NOT
33902_at	GPD1	-2.04069	10.5509	-7.29593	1.45e-05	0.00203197	3.51958	DOWN
40757_at	GZMA	2.02854	9.0904	4.94003	0.000426709	0.0145626	0.119192	UP
38578_at	CD27	2.02332	8.60314	8.54553	3.19e-06	0.000759947	5.01072	UP
37983_at	AGTR1	-1.99104	9.2919	-9.12944	1.66e-06	0.000437635	5.64289	DOWN
35649_at	CDO1	-1.9901	9.79805	-8.07184	5.55e-06	0.00102944	4.46858	DOWN
1105_s_at	IL23A /// TRBC2 /// TRBC2	1.98536	11.6429	9.98131	6.81e-07	0.000258533	6.49917	UP
33756_at	AOC3	-1.97936	9.17055	-8.03317	5.81e-06	0.001048	4.42311	DOWN
36917_at	LAMA2	-1.96949	8.75238	-5.14938	0.000306259	0.012072	0.454368	DOWN
39827_at	DDIT4	-1.96858	11.8532	-5.19777	0.00028391	0.0115634	0.530937	DOWN
32035_at	HLA-DRB4	1.92738	11.9974	7.41595	1.24e-05	0.00180384	3.67153	UP
1491_at	PTX3	-1.92226	7.34714	-3.74943	0.00314634	0.0492093	-1.89366	DOWN
39945_at	FAP	1.90243	9.02435	4.27895	0.0012655	0.0286348	-0.978367	UP
33339_g_at	STAT1	1.90147	8.30026	4.39569	0.00104002	0.0252114	-0.78051	UP
34721_at	FKBP5	-1.88561	10.0147	-4.57139	0.000776673	0.0211919	-0.48585	DOWN
38006_at	CD48	1.86067	7.57555	5.9521	9.09e-05	0.00594908	1.67986	UP
36227_at	IL7R	1.85679	8.38647	5.38782	0.000211503	0.00953726	0.828371	UP
35410_at	CXCL6	1.85411	7.8499	3.85841	0.00260187	0.0435115	-1.70323	UP
41719_i_at	FADS1 /// MIR1908	-1.84891	8.98122	-11.7955	1.23e-07	0.000123099	8.09493	DOWN
40519_at	PTPRC	1.84125	7.09564	4.49068	0.000887687	0.022722	-0.620715	UP
770_at	GPX3	-1.83309	13.2616	-5.84961	0.000105654	0.00647878	1.52872	DOWN
32538_at	TF	-1.81608	8.4969	-6.19835	6.38e-05	0.00471055	2.03657	DOWN
1633_g_at	PIM2	1.81456	10.0454	5.89873	9.83e-05	0.00626587	1.60136	UP
36711_at	MAFF	-1.80795	10.6868	-4.27083	0.00128297	0.0286704	-0.992183	DOWN
39528_at	RRAD	-1.79879	9.74809	-5.14171	0.000309967	0.012072	0.442206	DOWN
37220_at	FCGR1A /// FCGR1B /// FCGR1C	1.78465	10.3599	8.26653	4.41e-06	0.000883327	4.69469	UP
31692_at	HSPA1A /// HSPA1B /// HSPA1L	-1.78446	10.8066	-6.92867	2.34e-05	0.00269441	3.04236	DOWN
245_at	SELL	1.78391	8.90384	5.74565	0.000123199	0.00685097	1.37384	UP
40671_g_at	KYNU	1.78238	9.68404	5.21749	0.000275302	0.0113906	0.562044	UP
34777_at	ADM	-1.77935	11.6632	-7.87681	7.02e-06	0.00117083	4.23735	DOWN
37328_at	PLEK	1.77907	9.43551	6.78476	2.83e-05	0.00295036	2.85023	UP
32582_at	MYH11	-1.77172	8.95975	-4.06056	0.00183522	0.0359805	-1.3526	DOWN
1897_at	TGFBR3	-1.76043	10.9199	-11.218	2.07e-07	0.000129597	7.61768	DOWN
41585_at	SEL1L3	1.75655	7.90863	4.98247	0.000398757	0.0139853	0.187658	UP
36108_at	HLA-DQB1	-1.74753	9.13467	-1.72792	0.111594	0.401877	-5.32536	NOT
36878_f_at	HLA-DQB1 /// LOC101060835	1.74016	12.9323	6.15624	6.77e-05	0.00488767	1.9762	UP
1826_at	RHOB	-1.73979	11.8597	-6.13067	7.03e-05	0.00501238	1.93943	DOWN
37493_at	CSF2RB	1.71633	9.99506	4.55643	0.000796098	0.0214169	-0.51079	UP
287_at	ATF3	-1.71499	8.95748	-5.01343	0.000379597	0.013643	0.237423	DOWN
40456_at	SLC39A8	1.69747	8.01639	3.28746	0.00712513	0.0830673	-2.70827	NOT
36280_at	GZMK	1.69557	9.25122	6.08612	7.49e-05	0.00528358	1.87511	UP
37200_at	FCGR3A	1.6767	12.0207	4.43963	0.0009664	0.0239826	-0.706448	UP
36472_at	NMI	1.67635	9.33878	4.5366	0.000822623	0.0217107	-0.543879	UP
35474_s_at	COL1A1	1.64949	12.775	6.85612	2.58e-05	0.00277992	2.94586	UP
36669_at	FOSB	-1.64433	13.1004	-3.28861	0.0071104	0.0829722	-2.70622	NOT
32314_g_at	TPM2	-1.62553	9.49338	-4.73592	0.000593116	0.0184509	-0.213531	DOWN
36890_at	PPL	-1.60812	10.8487	-6.02591	8.17e-05	0.00551627	1.78772	DOWN
37023_at	LCP1	1.60556	10.4298	4.63437	0.000700206	0.0198224	-0.381191	UP
33825_at	SERPINA3	-1.60396	10.4094	-6.50525	4.15e-05	0.0036378	2.46863	DOWN
38772_at	CYR61	-1.59693	10.343	-5.23797	0.000266653	0.0112601	0.594297	DOWN
32855_at	LDLR	-1.59633	9.93231	-3.8133	0.00281433	0.0459845	-1.78194	DOWN
39950_at	SMPDL3A	1.59565	7.33955	3.40013	0.00582848	0.0730788	-2.50889	NOT
37137_at	GZMB	1.59476	7.26478	5.14727	0.000307273	0.012072	0.451027	UP
40403_at	MYOC	-1.58366	8.88574	-8.06014	5.63e-06	0.00102944	4.45484	DOWN
1736_at	IGFBP6	-1.57545	11.4675	-5.56556	0.000161343	0.00805185	1.1017	DOWN
38320_s_at	LIPE	-1.57418	12.0361	-6.66747	3.32e-05	0.00322379	2.69146	DOWN
36070_at	CEMIP	1.55689	9.82689	8.39193	3.81e-06	0.00085839	4.83788	UP
35334_at	GYG2	-1.55605	7.52084	-5.02041	0.000375413	0.0135815	0.248624	DOWN
38017_at	CD79A	1.55328	10.7277	5.4311	0.000197931	0.00912452	0.89535	UP
32649_at	TCF7	1.55075	6.73899	5.85131	0.000105389	0.00647878	1.53125	UP
1106_s_at	TRAC /// TRAJ17 /// TRAV20 /// TRDV2	1.54762	10.2054	8.28692	4.3e-06	0.000883327	4.7181	UP
37544_at	NFIL3	-1.5406	10.9966	-5.23372	0.000268424	0.0112971	0.587609	DOWN
36753_at	LILRB4	1.53418	11.3473	7.91522	6.7e-06	0.00114261	4.28327	UP
35012_at	MNDA	1.52845	8.0215	3.45457	0.00529103	0.069021	-2.41266	NOT
40091_at	BCL6	-1.52426	10.274	-11.398	1.75e-07	0.000123099	7.76938	DOWN
37456_at	LGALS2	1.51797	9.16109	4.46976	0.000919102	0.0231628	-0.655812	UP
36976_at	CDH11	1.50912	9.1031	6.70556	3.15e-05	0.00316067	2.74324	UP
37454_at	CCL13	1.5061	9.85816	4.27315	0.00127794	0.0286603	-0.988228	UP
35965_at	HSPA6	-1.49626	10.3712	-4.96504	0.000409997	0.0143397	0.159566	DOWN
31460_f_at	IGLV1-44	1.48094	7.16865	5.45117	0.000191952	0.00897626	0.926321	UP
33143_s_at	MIR6787 /// SLC16A3	1.47799	11.6183	4.17256	0.00151558	0.0319995	-1.16003	UP
1478_at	ITK	1.47796	6.95812	5.13999	0.000310806	0.012072	0.439477	UP
32805_at	AKR1C1 /// AKR1C2 /// LOC101930400	-1.47569	12.5573	-6.40723	4.75e-05	0.00397476	2.33214	DOWN
844_at	PPP1R1A	-1.47421	10.6904	-4.6503	0.000682137	0.0196119	-0.354787	DOWN
2086_s_at	TYRO3	-1.47141	7.75383	-4.07381	0.00179397	0.0354466	-1.32974	DOWN
37714_at	GAP43	1.45368	9.79564	8.23078	4.6e-06	0.000906615	4.65352	UP
41096_at	S100A8	1.45031	11.7721	3.50753	0.00481682	0.0649062	-2.31914	NOT
36270_at	CD86	1.45029	7.7337	3.92343	0.00232436	0.0412761	-1.59004	UP
1788_s_at	DUSP4	-1.44861	8.32941	-3.72628	0.00327644	0.0503203	-1.93423	NOT
408_at	CXCL1	1.44557	10.1015	2.92751	0.0135893	0.124966	-3.34437	NOT
33092_at	FPR3	1.44412	10.2669	3.16382	0.00888941	0.0951167	-2.92711	NOT
41471_at	S100A9	1.43555	11.3703	3.92501	0.00231802	0.0412761	-1.5873	UP
37168_at	LAMP3	1.43015	7.67448	3.45067	0.00532782	0.0692218	-2.41956	NOT
39822_s_at	GADD45B	-1.42737	11.8405	-5.32067	0.000234554	0.010212	0.72388	DOWN
32736_at	RAC2	1.42431	10.2667	9.93093	7.17e-07	0.000258533	6.45058	UP
33238_at	LCK	1.42023	9.42704	7.08944	1.89e-05	0.00243657	3.25355	UP
39319_at	LCP2	1.41203	9.87495	4.93087	0.000433007	0.0146575	0.104386	UP
38378_at	CD53	1.40586	11.3968	7.59577	9.91e-06	0.00152662	3.89562	UP
32485_at	MB	-1.40371	8.67385	-3.02047	0.011498	0.112537	-3.18052	NOT
37078_at	CD247	1.40033	8.61286	11.717	1.32e-07	0.000123099	8.03167	UP
41609_at	HLA-DMB	1.39188	12.808	5.92576	9.45e-05	0.00609581	1.64117	UP
703_at		1.39182	9.05639	7.00915	2.1e-05	0.00257724	3.14852	UP
36247_f_at	ADH1C	-1.38193	10.0302	-7.47129	1.16e-05	0.00171037	3.74095	DOWN
36733_at	HSPB6	-1.37704	8.38157	-8.11359	5.28e-06	0.000994742	4.51746	DOWN
33862_at	PPAP2B	-1.37562	12.9274	-10.3504	4.71e-07	0.000205205	6.84765	DOWN
35735_at	GBP1	1.36539	7.65798	3.57785	0.00425362	0.060438	-2.19512	NOT
34194_at	CLIC5	-1.3501	9.38599	-2.11178	0.0580954	0.285767	-4.73381	NOT
40079_at	GPRC5A	-1.34931	10.1713	-3.82201	0.00277197	0.0454532	-1.76673	DOWN
32612_at	GSN	-1.34721	12.3572	-9.16381	1.6e-06	0.000430581	5.67892	DOWN
2031_s_at	CDKN1A	-1.34697	12.6021	-5.3416	0.000227096	0.010087	0.75652	DOWN
33253_at	TRIM14	1.34489	9.3673	6.6926	3.21e-05	0.00317372	2.72564	UP
307_at	ALOX5	1.3384	9.96831	5.79345	0.000114776	0.00666102	1.44525	UP
39350_at	GPC3	-1.33411	7.94948	-5.01797	0.000376869	0.0135953	0.24471	DOWN
32215_i_at	RHOBTB3	-1.33122	7.98832	-4.64637	0.000686555	0.0196119	-0.361307	DOWN
1973_s_at	MYC	-1.32909	11.2221	-3.69214	0.00347854	0.0523482	-1.99412	NOT
1715_at	TNFSF10	1.32706	9.83462	3.4275	0.00555164	0.0710182	-2.4605	NOT
36876_at	FAH	-1.32468	10.5253	-4.57563	0.000771257	0.0211919	-0.478785	DOWN
32488_at	COL3A1	1.32257	12.5176	6.18401	6.51e-05	0.00475211	2.01605	UP
32521_at	SFRP1	-1.31849	10.6462	-3.33677	0.00652483	0.0785958	-2.62099	NOT
36067_at	CCL19	1.31259	9.62551	3.06604	0.0105941	0.106763	-3.10003	NOT
36658_at	DHCR24	-1.30971	10.6202	-6.42244	4.65e-05	0.00394364	2.35341	DOWN
1982_s_at	FANCC	1.30886	10.4798	7.64803	9.29e-06	0.0014762	3.95994	UP
383_at	TGFA	-1.30444	7.1897	-6.78043	2.85e-05	0.00295036	2.8444	DOWN
31737_at	ACTA1	-1.30391	7.44156	-1.95213	0.0765164	0.331195	-4.98687	NOT
33137_at	LTBP4	-1.30314	11.9751	-5.20425	0.00028105	0.0114839	0.541167	DOWN
40019_at	EVI2B	1.29952	9.14706	3.15774	0.00898685	0.0957535	-2.93787	NOT
34439_at	AIM2	1.29727	6.67084	5.03128	0.000368989	0.0134649	0.266064	UP
38976_at	CORO1A	1.29428	11.24	11.4375	1.69e-07	0.000123099	7.80229	UP
33127_at	LOXL2	1.29322	8.94201	7.36316	1.33e-05	0.00188564	3.60493	UP
280_g_at	NR4A1	-1.29297	10.4374	-2.35533	0.0378663	0.224355	-4.33262	NOT
38853_at	GPR64	-1.28978	9.03347	-4.30165	0.00121794	0.0279087	-0.939756	DOWN
37104_at	PPARG	-1.28733	8.09658	-5.66657	0.000138613	0.00735349	1.25493	DOWN
38207_at	MIR612 /// NEAT1	-1.28482	8.08317	-3.1215	0.00959025	0.100154	-3.00198	NOT
34740_at	FOXO3	-1.28418	11.4749	-6.05728	7.81e-05	0.00538881	1.83332	DOWN
434_at	H1F0	-1.28014	8.32986	-3.87002	0.0025499	0.0429915	-1.68299	DOWN
32109_at	FXYD1	-1.27843	10.765	-3.35954	0.00626524	0.0767891	-2.58068	NOT
39119_s_at	IL32	1.27369	11.2854	7.12183	1.81e-05	0.00241399	3.29566	UP
37765_at	LMOD1	-1.27252	10.9185	-7.48007	1.15e-05	0.00171037	3.75193	DOWN
1506_at	IL2RG	1.26903	10.9839	6.49496	4.21e-05	0.00366445	2.45437	UP
38650_at	IGFBP5	-1.26808	12.4557	-1.80535	0.0980972	0.37796	-5.21094	NOT
37028_at	PPP1R15A	-1.26381	12.0728	-3.87007	0.00254966	0.0429915	-1.68289	DOWN
32794_g_at	TRBC1	1.26253	11.0173	7.87311	7.05e-06	0.00117083	4.23292	UP
39366_at	PPP1R3C	-1.26182	8.0748	-4.05794	0.00184346	0.0360861	-1.35711	DOWN
32434_at	MARCKS	1.26087	9.85145	4.69436	0.000634693	0.0189448	-0.281973	UP
38908_s_at	REV3L	-1.25867	8.31398	-4.71175	0.000616931	0.0186795	-0.2533	DOWN
40570_at	FOXO1	-1.25728	11.2414	-6.48361	4.27e-05	0.00369699	2.43861	DOWN
31347_at	IGLC1 /// IGLV3-25 /// IGLV3-25	1.25503	8.81618	4.06929	0.00180795	0.035501	-1.33755	UP
40333_at	BMP4	-1.25424	9.64827	-3.7222	0.00329995	0.0503203	-1.94138	NOT
36892_at	ITGA7	-1.25391	11.895	-4.23253	0.00136886	0.030083	-1.05748	DOWN
38287_at	PSMB9	1.25389	11.1149	10.2155	5.39e-07	0.000226642	6.72175	UP
41819_at	FYB	1.25227	6.30042	3.43579	0.00547047	0.0704079	-2.44585	NOT
36308_at	ZIC1	-1.24955	8.93608	-2.03181	0.0667306	0.307609	-4.8617	NOT
40202_at	KLF9	-1.24933	11.771	-5.14073	0.000310444	0.012072	0.440652	DOWN
40699_at	CD8A	1.24898	8.75472	5.63172	0.000146045	0.00756833	1.20223	UP
37157_at	CALB2	-1.24895	9.05047	-8.92363	2.08e-06	0.000537236	5.42446	DOWN
40585_at	ADCY7	1.2451	8.9834	4.19416	0.00146092	0.0313168	-1.12304	UP
36618_g_at	ID1	-1.24101	11.1443	-4.83528	0.000504904	0.0165153	-0.050843	DOWN
32275_at	SLPI	-1.23958	10.2374	-5.29552	0.000243858	0.0105083	0.684582	DOWN
37011_at	AIF1	1.23582	10.4356	5.48001	0.000183696	0.00868669	0.970713	UP
1372_at	TNFAIP6	1.23559	10.2161	4.40798	0.00101884	0.0249785	-0.759763	UP
32143_at	OSR2	-1.23343	10.2293	-3.12325	0.00956021	0.100154	-2.99889	NOT
36447_at	FCN1	1.23104	8.58262	10.0691	6.23e-07	0.000249892	6.58322	UP
38336_at	FRMD4B	1.2303	8.8918	2.3224	0.0401402	0.232474	-4.38777	NOT
38177_at	RAMP2	-1.22679	10.8939	-4.47358	0.000913276	0.0231083	-0.649395	DOWN
34974_at	ADAMDEC1	1.22604	7.01911	5.23956	0.000265994	0.0112601	0.596798	UP
1984_s_at	ARHGDIB	1.22476	11.138	5.86547	0.000103219	0.00647878	1.55222	UP
2002_s_at	BCL2A1	1.22379	7.00998	2.57445	0.0256228	0.181749	-3.95986	NOT
342_at	ENPP1	-1.21748	8.44605	-2.50854	0.0288284	0.193302	-4.07294	NOT
1537_at	EGFR	-1.21073	9.15433	-6.87156	2.52e-05	0.00277992	2.96646	DOWN
34663_at	FCGR2B	1.20812	12.0556	3.5403	0.00454542	0.0625851	-2.26132	NOT
36781_at	SERPINA1	1.20772	11.4209	3.58665	0.00418812	0.0600103	-2.17963	NOT
34665_g_at	FCGR2A /// FCGR2B /// FCGR2C	1.20481	8.58306	3.15716	0.00899626	0.095773	-2.93891	NOT
31786_at	KHDRBS3	-1.19913	8.25859	-5.69808	0.000132239	0.00716586	1.30242	DOWN
34378_at	PLIN2	-1.19256	10.6241	-4.70863	0.000620078	0.0186852	-0.258441	DOWN
39936_at	CCR2	1.18612	8.19289	3.95178	0.00221316	0.0400605	-1.54081	UP
33834_at	CXCL12	1.18586	11.7294	4.58172	0.000763543	0.0211414	-0.468635	UP
31859_at	MMP9	1.18229	9.51205	2.18095	0.0514896	0.266547	-4.62156	NOT
38545_at	INHBB	-1.18162	10.0859	-3.56961	0.00431595	0.0607505	-2.20964	NOT
35704_at	PLA2G16	-1.18065	10.1537	-6.59188	3.68e-05	0.00333224	2.5881	DOWN
36224_g_at	SFPQ	-1.17756	10.0512	-9.8053	8.15e-07	0.000278041	6.32834	DOWN
37918_at	ITGB2	1.17599	10.94	4.8165	0.000520453	0.0168247	-0.0814906	UP
35605_at	ANGPTL7	-1.17453	8.25717	-5.53852	0.000168078	0.00822539	1.06042	DOWN
37394_at	C7	-1.17375	9.27482	-2.38137	0.0361562	0.219054	-4.28882	NOT
318_at	H1FX	-1.17289	11.1429	-5.74976	0.000122451	0.00685097	1.37998	DOWN
823_at	CX3CL1	-1.17282	9.90706	-5.74284	0.000123715	0.00685097	1.36963	DOWN
38323_at	CPVL	1.17163	10.1704	3.37679	0.00607572	0.0751343	-2.55018	NOT
38127_at	SDC1	1.17078	10.9599	7.66533	9.09e-06	0.0014762	3.98115	UP
1319_at	DDR2	-1.17019	9.61808	-5.39783	0.000208277	0.00942549	0.843891	DOWN
39695_at	CD55	1.16649	9.92141	2.76146	0.0183183	0.148588	-3.63554	NOT
33236_at	RARRES3	1.16051	10.4291	7.09034	1.89e-05	0.00243657	3.25473	UP
41859_at	UST	-1.1596	9.10735	-4.20663	0.00143031	0.030923	-1.10171	DOWN
40165_at	TSPYL2	-1.15825	9.1912	-5.02354	0.000373552	0.0135531	0.253646	DOWN
39839_at	YBX3	-1.15467	10.8686	-7.17148	1.7e-05	0.00230869	3.35995	DOWN
39382_at	TRIM2	-1.15411	7.35942	-4.38758	0.00105421	0.0252806	-0.794187	DOWN
39616_at	PTGER3	-1.14933	7.1568	-4.80762	0.000527978	0.0170057	-0.0959948	DOWN
39544_at	SYNM	-1.1482	6.80764	-9.62504	9.82e-07	0.00029515	6.15015	DOWN
38081_at	LOC101928830 /// LTA4H	1.14717	10.8372	3.16468	0.00887573	0.0950509	-2.92559	NOT
38570_at	HLA-DOB	1.1431	8.11054	5.96724	8.9e-05	0.00588041	1.70205	UP
36091_at	SKAP2	1.14204	9.24085	2.36366	0.0373108	0.22294	-4.31862	NOT
38403_at	LAMP2	1.14016	9.7344	4.0042	0.00202184	0.0380607	-1.44997	UP
1842_at	DDIT3	-1.1366	10.7238	-5.13282	0.000314331	0.0120998	0.42808	DOWN
34435_at	AQP9	1.13347	7.34363	4.71309	0.000615589	0.0186795	-0.251101	UP
37598_at	RASSF2	1.13185	9.61291	4.03879	0.00190507	0.0368353	-1.39017	UP
35358_at	TENC1	-1.13051	10.1606	-4.24832	0.00133273	0.0295212	-1.03053	DOWN
36062_at	LPXN	1.12854	10.9335	5.79429	0.000114633	0.00666102	1.44651	UP
1052_s_at	CEBPD	-1.12851	12.3371	-3.89874	0.00242595	0.0420164	-1.63298	DOWN
37689_s_at	FCGR2A	1.12625	10.0812	3.71247	0.00335673	0.0511244	-1.95845	NOT
40738_at	CD2	1.12106	9.96705	5.34515	0.000225855	0.010087	0.762053	UP
38037_at	HBEGF	-1.12071	11.0955	-2.70515	0.0202688	0.157582	-3.73368	NOT
35937_at	MICB	1.12036	10.0038	3.94637	0.00223393	0.0402363	-1.5502	UP
32227_at	SRGN	1.1203	10.687	5.63923	0.000144408	0.00754756	1.21361	UP
753_at	NID2	1.11971	9.47234	3.85999	0.00259469	0.0434918	-1.70045	UP
36724_s_at	CCR5	1.11817	7.05251	3.97867	0.00211277	0.0387167	-1.49418	UP
1365_at	IL2RB	1.11535	9.08173	6.41629	4.69e-05	0.00395105	2.34481	UP
658_at	THBS2	1.11471	9.19049	3.39691	0.00586196	0.0733467	-2.51459	NOT
41027_at	FOXC1	-1.11464	10.0642	-2.43826	0.0326782	0.207856	-4.19265	NOT
36454_at	CA12	1.11198	9.52337	2.61902	0.0236565	0.173907	-3.883	NOT
38241_at	BTN3A3	1.10999	8.08951	4.15715	0.00155587	0.032363	-1.18644	UP
1197_at	ACTG2	-1.10986	7.75919	-2.30346	0.041507	0.235748	-4.41937	NOT
34987_s_at	HNRNPA1	-1.10966	9.95185	-6.15093	6.83e-05	0.00489686	1.96858	DOWN
40155_at	ABLIM1	-1.10839	9.79928	-4.83029	0.000508985	0.0166058	-0.0589772	DOWN
41433_at	VCAM1	1.10731	10.368	2.29302	0.0422798	0.238293	-4.43676	NOT
32837_at	AGPAT2	-1.1066	11.5857	-5.52463	0.000171655	0.00833583	1.03916	DOWN
39568_g_at	AQP7 /// AQP7P1 /// LOC100509620 /// LOC101930168 /// LOC102724655	-1.10369	10.6534	-5.81856	0.000110598	0.00661803	1.48263	DOWN
757_at	ANXA2	1.10041	10.766	3.32436	0.00667084	0.079684	-2.64294	NOT
36305_at	SLC6A3	-1.09804	9.59452	-3.34506	0.00642911	0.0778068	-2.60632	NOT
39263_at	OAS2	1.09797	10.2241	3.76452	0.00306442	0.0486684	-1.86724	UP
31855_at	SRPX	-1.09487	11.317	-6.00904	8.37e-05	0.00562257	1.76314	DOWN
32119_at	ZBTB20	-1.09403	8.99904	-3.06554	0.0106035	0.106763	-3.10091	NOT
34714_at	SAMHD1	1.09337	8.33081	2.48537	0.0300456	0.198408	-4.1125	NOT
37324_at	TFRC	1.09045	9.61853	2.5835	0.0252111	0.17989	-3.94428	NOT
1368_at	IL1R1	-1.08896	10.7473	-6.95836	2.25e-05	0.00262834	3.08163	DOWN
32643_at	GBE1	-1.08781	10.879	-4.93177	0.000432385	0.0146575	0.105839	DOWN
31512_at	IGKC	1.08649	6.90406	2.40584	0.0346181	0.214469	-4.24753	NOT
37591_at	UCP2	1.08407	12.217	7.55048	1.05e-05	0.00159602	3.83958	UP
38459_g_at	CYB5A	-1.08072	10.5681	-9.55329	1.06e-06	0.000303676	6.07831	DOWN
32588_s_at	ZFP36L2	-1.08062	13.292	-4.07008	0.00180548	0.035501	-1.33618	DOWN
39221_at	LILRB2	1.07518	6.65399	4.39862	0.00103492	0.0252114	-0.775557	UP
35717_at	ABCA8	-1.07476	6.55842	-3.8892	0.00246639	0.0422279	-1.64958	DOWN
33372_at	RAB31	1.0712	11.4289	2.73906	0.0190707	0.152204	-3.67462	NOT
35803_at	RND3	-1.06729	8.95744	-2.46461	0.0311791	0.202513	-4.14787	NOT
41362_at	ABCG1	1.06691	7.94071	3.31733	0.006755	0.0803852	-2.65538	NOT
34776_at	CDC42EP4	-1.06608	11.5065	-6.03502	8.06e-05	0.00547342	1.80097	DOWN
1146_at	CD4	1.06202	10.3589	5.78735	0.000115816	0.00667711	1.43616	UP
39825_at	SLC25A1	-1.06185	10.0183	-3.19524	0.00840276	0.0925114	-2.8715	NOT
31319_at	IGKV2OR22-4 /// IGKV2OR22-4	1.0609	9.76945	4.98448	0.000397486	0.0139853	0.190886	UP
33261_at	HLA-DRB1 /// HLA-DRB3 /// HLA-DRB5 /// LOC100996809	1.05904	13.8756	4.10459	0.00170191	0.0343813	-1.27674	UP
36423_at	NUPR1	-1.05778	12.3288	-6.45098	4.47e-05	0.0038158	2.39323	DOWN
41045_at	SECTM1	1.05755	10.8412	5.56089	0.000162487	0.00807702	1.09457	UP
1890_at	GDF15	-1.05689	9.73837	-3.3326	0.00657357	0.0788953	-2.62837	NOT
40074_at	MTHFD2	-1.05472	11.1561	-3.87363	0.00253397	0.0429684	-1.6767	DOWN
41104_at	CXCL13	1.05371	6.9041	5.05162	0.000357285	0.0131518	0.298639	UP
39525_at	PLEKHB2	1.05368	7.73798	3.67941	0.00355713	0.0530879	-2.01646	NOT
185_at	NOVA1	-1.05336	9.56595	-13.0236	4.38e-08	9.21e-05	9.02578	DOWN
40541_at	ASS1	-1.05206	12.2491	-4.99582	0.000390375	0.0138451	0.209129	DOWN
37203_at	CES1 /// CES1P1 /// LOC100653057 /// LOC100653086	-1.05178	9.77926	-4.03494	0.00191771	0.0369665	-1.39682	DOWN
39145_at	MYL9	-1.04807	12.1735	-5.69506	0.000132836	0.00716744	1.29788	DOWN
36634_at	BTG2	-1.04769	12.12	-4.72215	0.000606565	0.0184988	-0.236183	DOWN
36811_at	LOXL1	1.04512	10.3954	4.15456	0.00156277	0.0324532	-1.1909	UP
39438_at	CREBL2	1.04241	8.78022	2.34512	0.0385574	0.226852	-4.34974	NOT
38870_at	GFRA2	1.04154	9.02842	4.45299	0.000945128	0.023677	-0.68399	UP
37344_at	HLA-DMA	1.03963	12.7613	7.98468	6.16e-06	0.00108578	4.36584	UP
33272_at	SAA1	-1.03876	8.21301	-2.34022	0.0388937	0.227553	-4.35796	NOT
1903_at	RAP1B	1.03873	9.99235	2.23061	0.0471938	0.252273	-4.54009	NOT
39031_at	COX7A1	-1.03707	11.8167	-4.3916	0.00104716	0.0252277	-0.787414	DOWN
33700_at	SPRY2	-1.03605	8.74055	-4.17035	0.00152128	0.0320237	-1.16381	DOWN
32905_s_at	TPSAB1 /// TPSB2 /// TPSD1	-1.03567	11.5519	-1.95337	0.0763552	0.330843	-4.98495	NOT
789_at	EGR1	-1.03428	11.1614	-3.37057	0.0061434	0.0756009	-2.56118	NOT
106_at	RUNX3	1.03315	9.1739	9.4151	1.22e-06	0.000336044	5.93844	UP
38242_at	BLNK	1.03288	8.22421	4.72789	0.000600917	0.0184509	-0.226732	UP
1505_at	TYMS	1.03259	8.052	5.33538	0.000229287	0.010087	0.746822	UP
41454_at	HEBP2	-1.03234	11.1064	-5.84271	0.000106731	0.00647878	1.5185	DOWN
39545_at	CDKN1C	-1.03148	11.2319	-4.03677	0.00191171	0.0369071	-1.39367	DOWN
1190_at	PTPRO	1.02791	7.2854	2.39754	0.0351328	0.215647	-4.26156	NOT
34162_at	RBPMS	-1.02761	9.66001	-5.40166	0.000207059	0.00942549	0.849815	DOWN
38116_at	KIAA0101	1.02482	7.75585	5.58397	0.000156922	0.00792521	1.12974	UP
31870_at	CD37	1.02422	12.0326	6.86768	2.54e-05	0.00277992	2.96128	UP
1217_g_at	PRKCB	1.01663	7.19007	4.9618	0.000412119	0.0143741	0.154349	UP
35995_at	ZWINT	1.016	8.26116	5.32879	0.000231631	0.0101547	0.736548	UP
38389_at	OAS1	1.01552	8.96922	2.8642	0.0152284	0.133709	-3.45567	NOT
33936_at	GALC	1.01466	8.11458	3.22087	0.00802593	0.0897568	-2.82614	NOT
37975_at	CYBB	1.01453	10.1057	2.15656	0.053733	0.273672	-4.6613	NOT
38000_at	PC	-1.01429	8.81617	-4.2999	0.00122154	0.0279406	-0.942734	DOWN
37416_at	RHOH	1.01423	7.69376	6.04052	8e-05	0.00545942	1.80898	UP
879_at	MX2	1.0127	9.6338	3.97425	0.00212893	0.0389	-1.50184	UP
359_at	IL13RA1	1.01167	9.66234	2.68627	0.0209674	0.161446	-3.76648	NOT
35844_at	SDC4	-1.01108	10.3813	-4.9559	0.000416022	0.0144305	0.144824	DOWN
39710_at	NREP	1.00772	9.48156	3.60454	0.00405799	0.0584888	-2.14812	NOT
38420_at	COL5A2	1.00689	11.6782	4.48722	0.000892815	0.0227731	-0.626527	UP
39395_at	THY1	1.00478	10.6543	4.53661	0.000822605	0.0217107	-0.543857	UP
33440_at	LOC100996668 /// ZEB1	-1.00474	8.27088	-3.55836	0.00440256	0.061553	-2.22947	NOT
36555_at	SNCG	-1.00444	11.392	-5.14963	0.000306139	0.012072	0.454766	DOWN
41839_at	GAS1	-1.00437	11.5776	-2.08563	0.0607957	0.292533	-4.77586	NOT
36262_at	GNS	1.00344	9.24092	3.21588	0.00809793	0.0903031	-2.83497	NOT
37420_i_at	HLA-F	1.003	13.1957	8.34907	4e-06	0.000871093	4.78916	UP
31525_s_at	HBA1 /// HBA2	-0.99966	11.3303	-2.05779	0.0638009	0.299415	-4.82038	NOT
41038_at	NCF2	0.996582	8.92853	3.57801	0.00425246	0.060438	-2.19485	NOT
35449_at	KLRB1	0.994574	6.54833	3.90625	0.00239457	0.0418751	-1.61992	NOT
34774_at	PPT1	0.991423	11.6269	4.56723	0.000782016	0.0212312	-0.492772	NOT
31496_g_at	XCL1 /// XCL2	0.989928	8.19602	6.96228	2.24e-05	0.00262834	3.08681	NOT
35022_at	SOX5	-0.988734	8.58976	-3.96261	0.00217215	0.0394613	-1.52202	NOT
37603_at	IL1RN	0.988168	9.53119	4.30882	0.00120333	0.0277688	-0.927588	NOT
40398_s_at	MEOX2	-0.988097	7.92357	-2.45928	0.0314768	0.202926	-4.15694	NOT
36931_at	TAGLN	-0.987544	13.0931	-4.29559	0.00123044	0.0280933	-0.950052	NOT
36630_at	TSC22D3	-0.985809	11.443	-5.50987	0.000175542	0.00842733	1.01656	NOT
41644_at	SASH1	-0.984667	12.1772	-6.84774	2.6e-05	0.00277992	2.93466	NOT
34853_at	FLRT2 /// LOC100506718	0.982652	8.13249	3.73008	0.0032547	0.0502985	-1.92756	NOT
38433_at	AXL	-0.980053	10.8715	-4.79484	0.000539013	0.017273	-0.116895	NOT
1451_s_at	POSTN	0.979942	9.02627	2.36084	0.0374978	0.223324	-4.32336	NOT
35822_at	CFB	0.979636	10.8552	4.82614	0.000512406	0.0166743	-0.0657466	NOT
32775_r_at	PLSCR1	0.978452	10.7505	2.90312	0.0141987	0.128399	-3.38729	NOT
32025_at	TCF7L2	-0.977059	10.9113	-5.59092	0.000155287	0.0078741	1.14031	NOT
40926_at	SLC6A10P /// SLC6A10PB /// SLC6A8	-0.975024	10.6574	-3.97736	0.00211755	0.0387482	-1.49645	NOT
794_at	PTPN6	0.972883	9.95802	6.59737	3.66e-05	0.00333224	2.59564	NOT
32783_at	FBLN2	-0.972452	11.3691	-3.81177	0.00282187	0.0459845	-1.78462	NOT
1402_at	LYN	0.970702	11.1905	3.26333	0.00743899	0.0853085	-2.75097	NOT
40712_at	ADAM8	0.969653	9.60717	5.59515	0.000154301	0.00785564	1.14674	NOT
38995_at	CLDN5	-0.968707	11.5414	-5.2467	0.000263056	0.011183	0.60802	NOT
39178_at	RTN1	0.966711	7.30887	4.01563	0.00198247	0.0375272	-1.43021	NOT
40686_at	NMB	-0.966187	9.38905	-4.55556	0.000797239	0.0214169	-0.512236	NOT
33232_at	CRIP1	0.960573	13.2347	4.28407	0.00125461	0.0284904	-0.969653	NOT
31531_g_at	ACACB	-0.959176	8.88475	-3.3932	0.00590084	0.0736812	-2.52116	NOT
425_at	IFI27	0.958932	13.0459	4.53269	0.000827968	0.021779	-0.550416	NOT
35261_at	GMFG	0.958525	10.2775	3.96756	0.00215368	0.0392387	-1.51345	NOT
38842_at	AMOTL2	-0.957622	8.8681	-2.99825	0.0119664	0.114983	-3.21973	NOT
34282_at	NFE2L3	0.957523	6.12279	3.29839	0.0069873	0.0822196	-2.68891	NOT
40646_at	CX3CR1	0.953443	8.06216	2.56984	0.0258351	0.182274	-3.96779	NOT
41409_at	THEMIS2	0.9529	10.5732	4.07901	0.00177806	0.0352985	-1.32078	NOT
37014_at	MX1	0.949826	9.6383	2.50152	0.0291917	0.195044	-4.08493	NOT
32583_at	JUN	-0.949269	9.79431	-4.65647	0.00067528	0.0195105	-0.344582	NOT
40082_at	ACSL1	-0.945498	10.6178	-3.00387	0.0118461	0.114175	-3.20982	NOT
1440_s_at	FAS	0.945233	7.72045	2.42891	0.0332262	0.209335	-4.20849	NOT
35632_at	CBLB	-0.944415	9.59915	-4.93996	0.000426752	0.0145626	0.11909	NOT
2045_s_at	HCK	0.944398	10.1643	4.07069	0.00180361	0.035501	-1.33513	NOT
1097_s_at	CCR7	0.943864	8.5695	4.56964	0.000778921	0.0211954	-0.488768	NOT
41472_at	APOBEC3G	0.942877	6.54157	4.66236	0.000668789	0.0194458	-0.334827	NOT
32068_at	C3AR1	0.942257	10.3995	3.39273	0.0059057	0.0736812	-2.52197	NOT
39597_at	ABLIM3	-0.942249	8.90036	-2.88892	0.014566	0.13043	-3.41225	NOT
36984_f_at	HP	-0.941768	9.22427	-4.09322	0.00173532	0.034723	-1.2963	NOT
41239_r_at	CTSS	0.940626	6.45567	3.68146	0.0035444	0.0530233	-2.01288	NOT
35837_at	SCRG1	0.939176	6.71508	1.5374	0.15211	0.470242	-5.59417	NOT
41764_at	APOC1	-0.937376	11.7867	-2.12246	0.0570254	0.282687	-4.71657	NOT
37630_at	CHRDL1	-0.933803	8.67331	-5.47355	0.000185511	0.00873979	0.960786	NOT
38508_s_at	TNXA /// TNXB	-0.930839	12.2798	-2.63646	0.0229281	0.170489	-3.85285	NOT
35785_at	GABARAPL1	-0.930019	10.9779	-8.12426	5.21e-06	0.000994742	4.52992	NOT
33374_at	C2	0.928696	12.1769	5.09109	0.000335678	0.0125765	0.36168	NOT
36155_at	SPOCK2	0.927958	10.1943	5.49439	0.000179719	0.00853058	0.992812	NOT
36879_at	TYMP	0.92792	12.4575	3.88391	0.00248913	0.0425274	-1.65879	NOT
159_at	VEGFC	0.925916	9.54828	2.98298	0.0122994	0.116761	-3.24666	NOT
133_at	CTSC	0.925284	11.4163	3.77993	0.00298301	0.0475549	-1.84027	NOT
36671_at	ASNS	-0.925134	7.94117	-6.36963	5.01e-05	0.00408783	2.2794	NOT
35000_at	TNFSF9	-0.92397	8.78465	-4.55168	0.000802369	0.021418	-0.518711	NOT
40776_at	DES	-0.923768	10.4488	-5.65978	0.000140029	0.00739754	1.24467	NOT
37560_at	SNED1	-0.923189	9.43749	-3.17712	0.00867998	0.094064	-2.90357	NOT
2049_s_at	JUNB	-0.921129	12.4774	-2.41234	0.0342205	0.213631	-4.23655	NOT
37399_at	AKR1C3	-0.920276	11.6019	-4.22011	0.00139799	0.0304327	-1.07869	NOT
39045_at	ADIPOR2	-0.918726	11.207	-6.6197	3.55e-05	0.00333224	2.62624	NOT
36214_at	KLF4	-0.915863	11.5112	-3.33116	0.00659048	0.0790232	-2.63092	NOT
33243_at	TNFAIP8	0.915714	9.64391	1.99606	0.0709674	0.318194	-4.91815	NOT
32941_at	IRF8	0.915333	9.90978	5.18485	0.000289703	0.0117614	0.510527	NOT
39842_at	CRLF1	-0.914855	11.488	-1.91675	0.0812766	0.342324	-5.0417	NOT
35303_at	INSIG1	-0.914744	9.267	-4.12651	0.00163934	0.0336012	-1.23905	NOT
548_s_at	SYK	0.913982	9.27622	3.85205	0.00263075	0.0438484	-1.7143	NOT
36254_at	TAC1	0.913516	6.1481	1.94443	0.0775295	0.334156	-4.99884	NOT
37855_at	CTBS	0.910677	9.51171	4.03368	0.00192188	0.0369904	-1.399	NOT
39829_at	ARL4C	0.91054	10.7478	3.29232	0.00706342	0.0825003	-2.69965	NOT
36599_at	ME2	0.910186	8.74936	3.89162	0.00245605	0.0422279	-1.64536	NOT
31508_at	TXNIP	-0.910086	13.3088	-5.03873	0.000364658	0.0133454	0.277999	NOT
40364_at	SLC31A1	0.908044	8.43351	3.30926	0.00685304	0.0811693	-2.66967	NOT
36134_at	OLFM1	-0.906858	9.14156	-4.12243	0.0016508	0.0337812	-1.24606	NOT
39095_at	MYH7	-0.905758	8.5801	-2.64841	0.0224418	0.168267	-3.83216	NOT
36113_s_at	TNNT1	-0.902204	8.28247	-3.14058	0.00926762	0.0976736	-2.96823	NOT
40385_at	CCL20	-0.901732	6.43053	-2.11185	0.0580888	0.285767	-4.7337	NOT
32070_at	PTPRCAP	0.901662	10.4526	6.26804	5.78e-05	0.00442252	2.13589	NOT
37405_at	SELENBP1	-0.899299	12.5433	-3.35263	0.00634297	0.0770802	-2.59293	NOT
39032_at	TSC22D1	-0.897943	9.86554	-7.65041	9.26e-06	0.0014762	3.96286	NOT
41690_at	ARID5B	-0.897181	10.5699	-4.57104	0.000777114	0.0211919	-0.486423	NOT
38004_at	CSPG4	-0.896402	9.46664	-3.48415	0.0050205	0.0667954	-2.3604	NOT
39428_at	SH2B3	0.895151	10.0159	4.02466	0.00195189	0.0372169	-1.41458	NOT
38213_at	BTK	0.894567	8.48228	3.74793	0.00315462	0.049234	-1.89629	NOT
40825_at	MAPRE3	-0.893641	10.9637	-5.21597	0.000275953	0.0113906	0.559659	NOT
38533_s_at	ITGAM	0.893396	10.6297	3.05284	0.0108483	0.108576	-3.12335	NOT
33295_at	ACKR1	-0.890315	11.9124	-4.27658	0.00127056	0.0286603	-0.98239	NOT
36965_at	ANK3	-0.886266	8.50327	-1.68789	0.119206	0.412864	-5.38339	NOT
39931_at	DYRK3	-0.885911	7.82656	-3.98635	0.00208499	0.038487	-1.48088	NOT
41542_at	ZFAND5	-0.885313	10.7426	-4.20275	0.00143977	0.0310214	-1.10835	NOT
35271_at	ACTR3	0.885313	10.7611	2.35098	0.0381593	0.225245	-4.33992	NOT
40282_s_at	CFD	-0.88483	13.9215	-4.39055	0.00104899	0.0252277	-0.789176	NOT
1062_g_at	IL10RA	0.883625	10.743	4.91052	0.000447355	0.0150221	0.0714439	NOT
37641_at	IFI44	0.882735	8.80752	2.27891	0.0433453	0.241731	-4.4602	NOT
33836_at	LOC101060275 /// LOC101929910 /// LOC399491 /// LOC613037 /// NPIPA1 /// NPIPA2 /// NPIPA3 /// NPIPA5 /// NPIPA7 /// NPIPA8 /// NPIPB11 /// NPIPB3 /// NPIPB4 /// NPIPB5 /// NPIPB6 /// NPIPB8 /// NPIPB9 /// PDXDC2P /// PKD1P1	-0.880931	8.38815	-5.00134	0.000386958	0.0137626	0.218013	NOT
36739_at	PDK4	-0.878908	6.00685	-2.29522	0.0421158	0.237815	-4.4331	NOT
32135_at	SREBF1	-0.877857	12.2556	-6.72737	3.06e-05	0.00309327	2.77278	NOT
32814_at	IFIT1	0.876592	8.68087	2.20272	0.0495619	0.259571	-4.58592	NOT
649_s_at	CXCR4	0.875619	11.7716	3.94131	0.00225356	0.0405321	-1.55898	NOT
35366_at	NID1	-0.874045	9.75259	-4.07484	0.00179082	0.0354466	-1.32797	NOT
38488_s_at	IL15	0.873585	6.90011	2.78963	0.0174135	0.144837	-3.58631	NOT
541_g_at	HSPB2	-0.873128	10.7137	-4.37672	0.00107357	0.0254109	-0.81254	NOT
38131_at	PTGES	0.872684	11.1279	3.75072	0.00313925	0.0492093	-1.8914	NOT
37393_at	HES1	-0.871799	9.68153	-4.42968	0.000982577	0.0242305	-0.723197	NOT
1589_s_at	IFNAR2	0.869527	8.37877	5.25585	0.000259337	0.0110996	0.622403	NOT
124_i_at	CDK10	0.86932	9.0328	5.03986	0.000364002	0.0133454	0.279817	NOT
32514_s_at	CTSZ	0.867026	10.6845	3.04396	0.0110227	0.109757	-3.13903	NOT
926_at	MT1G	0.866666	11.0135	2.27683	0.043505	0.24198	-4.46366	NOT
41235_at	ATF4	-0.864469	12.3149	-6.37416	4.98e-05	0.00408783	2.28576	NOT
1237_at	IER3	-0.854047	11.3125	-2.05759	0.0638228	0.299415	-4.8207	NOT
33182_at	NTRK2	-0.853929	7.95636	-6.21424	6.24e-05	0.00468556	2.05929	NOT
36372_at	HK3	0.853761	10.5298	5.2814	0.000249253	0.0107043	0.662475	NOT
38760_f_at	BTN3A2	0.851771	10.027	5.54215	0.000167157	0.00822539	1.06597	NOT
40153_at	TAP1	0.850694	10.3417	6.10127	7.33e-05	0.00519885	1.89701	NOT
40881_at	ACLY	-0.849385	11.3706	-3.92038	0.00233666	0.0413203	-1.59534	NOT
35926_s_at	LYZ	0.848176	11.8034	2.15864	0.0535382	0.273452	-4.65792	NOT
33929_at	GPC1	-0.847278	10.5134	-2.51445	0.0285252	0.19229	-4.06282	NOT
40151_s_at	PEX5	-0.846408	10.0322	-5.13623	0.000312651	0.012072	0.433495	NOT
33942_s_at	STXBP1	-0.842991	9.59258	-5.80874	0.000112211	0.00665154	1.46803	NOT
32818_at	TNC	0.841761	11.8651	3.1216	0.00958858	0.100154	-3.00181	NOT
40968_at	SOCS3	-0.841415	10.8461	-2.70905	0.0201272	0.156965	-3.72689	NOT
41049_at	IRS1	-0.841061	7.48787	-4.70166	0.000627179	0.0187648	-0.269942	NOT
1184_at	MIR7703 /// PSME2	0.840786	11.6132	5.31446	0.000236813	0.0102749	0.714194	NOT
39369_at	MAN2B2	-0.8406	8.97707	-4.6036	0.000736518	0.0206097	-0.432247	NOT
41229_at	NFIB	-0.840265	7.90554	-3.61498	0.00398403	0.057705	-2.12974	NOT
40705_at	RAPGEF3	-0.839625	8.40279	-4.39171	0.00104696	0.0252277	-0.787218	NOT
34268_at	RGS19	0.839169	10.3244	7.61961	9.62e-06	0.00150028	3.925	NOT
37524_at	STK17B	0.838907	6.91558	2.47855	0.0304138	0.199751	-4.12414	NOT
384_at	PSMB10	0.838318	11.3412	5.75744	0.000121062	0.00685097	1.39149	NOT
40578_s_at	TMOD1	-0.838117	7.96008	-6.36626	5.03e-05	0.00408783	2.27467	NOT
39994_at	CCR1	0.835221	11.8151	2.81604	0.016606	0.141197	-3.5401	NOT
36906_at	CNR1	-0.83202	6.45206	-4.63618	0.000698128	0.019808	-0.378189	NOT
1058_at	WASF3	-0.831647	8.51218	-6.35929	5.08e-05	0.00408783	2.26486	NOT
32067_at	CREM	0.830987	7.87936	2.31892	0.040388	0.233108	-4.39359	NOT
40310_at	TLR2	0.830427	10.5944	2.47172	0.0307865	0.201092	-4.13577	NOT
1571_f_at	RB1	0.829895	6.3861	2.33285	0.0394047	0.229485	-4.3703	NOT
40448_at	ZFP36	-0.829807	13.8975	-3.92854	0.0023039	0.0411682	-1.58116	NOT
37279_at	GEM	-0.828682	10.2764	-3.12544	0.00952265	0.0999443	-2.99501	NOT
38918_at	SOX13	-0.824258	9.42758	-4.58831	0.000755298	0.0210053	-0.457672	NOT
40078_at	PRSS23	0.823626	12.0964	4.49323	0.000883942	0.022722	-0.616448	NOT
609_f_at	MT1B	-0.823323	13.4111	-5.51808	0.000173369	0.00836404	1.02913	NOT
34033_s_at	LILRA2	-0.820562	9.35161	-4.64695	0.000685901	0.0196119	-0.360344	NOT
36625_at	ACOT1 /// ACOT2	-0.820206	9.85317	-5.01104	0.000381043	0.013643	0.233581	NOT
37008_r_at	SERPINA5	-0.820157	6.33601	-4.5189	0.000847096	0.0220524	-0.573472	NOT
34749_at	SLC31A2	0.81983	10.7861	2.83374	0.0160857	0.138444	-3.50909	NOT
33665_s_at	CSF2RA	0.817323	7.79948	4.6671	0.00066362	0.0193507	-0.32699	NOT
39049_at	GPSM3	0.815665	10.1919	10.8508	2.91e-07	0.000154199	7.29989	NOT
34257_at	MAGI2	-0.815598	6.22701	-7.01556	2.08e-05	0.00257724	3.15694	NOT
34227_i_at	PRG4	-0.815509	10.0777	-1.98433	0.0724108	0.321018	-4.93656	NOT
36624_at	IMPDH2	-0.815287	12.4849	-3.42446	0.00558175	0.0711358	-2.46588	NOT
37844_at	IL27RA	0.813406	8.99775	3.7424	0.00318528	0.0496511	-1.90598	NOT
1884_s_at	PCNA	0.812923	9.54153	5.67956	0.000135947	0.00727319	1.27452	NOT
41320_s_at	LRRFIP1	0.812177	10.3312	1.487	0.164771	0.488208	-5.66195	NOT
35099_at	APOL1	0.811544	9.06449	3.42256	0.00560055	0.0712828	-2.46923	NOT
39248_at	AQP3	0.810292	8.88662	3.52106	0.00470281	0.0639157	-2.29526	NOT
38237_at	GGT5	-0.809179	11.7737	-3.48662	0.00499859	0.0667198	-2.35605	NOT
38717_at	METTL7A	-0.808658	11.9797	-5.55672	0.000163514	0.00809621	1.08821	NOT
36889_at	FCER1G	0.80818	11.4575	3.29631	0.00701338	0.0822964	-2.6926	NOT
39051_at	NNAT	-0.808052	10.2351	-4.52726	0.000835437	0.0218843	-0.559482	NOT
41748_at	TNNC2	-0.805483	8.25577	-2.00003	0.0704841	0.317267	-4.91189	NOT
37170_at	BMP2K	0.803471	7.17715	4.74718	0.000582351	0.0183521	-0.195027	NOT
32533_s_at	VAMP5	0.802628	11.0037	4.53585	0.000823651	0.0217107	-0.545139	NOT
36924_r_at	SCG2	0.802324	7.27657	2.26215	0.0446451	0.244228	-4.48799	NOT
41287_s_at	CALM1	0.800862	8.5847	3.79397	0.0029108	0.0469457	-1.81571	NOT
36829_at	MIR6883 /// PER1	-0.799197	11.5563	-3.91439	0.00236104	0.0415188	-1.60576	NOT
35872_at	PDE3B	-0.798884	6.26735	-4.73054	0.000598332	0.0184509	-0.222376	NOT
341_at	PTAFR	0.796568	10.8346	6.07654	7.59e-05	0.00532715	1.86124	NOT
32618_at	BLVRA	0.796342	9.29415	5.21153	0.00027787	0.011428	0.552662	NOT
41723_s_at	HLA-DQB1 /// HLA-DRB1 /// HLA-DRB3 /// HLA-DRB4 /// HLA-DRB5 /// HLA-DRB6 /// LOC100996809 /// LOC101060835	0.796269	12.8994	5.74726	0.000122905	0.00685097	1.37625	NOT
38098_at	LPIN1	-0.795816	8.32806	-4.68765	0.000641693	0.0189842	-0.293052	NOT
33513_at	SLAMF1	0.795746	6.90524	5.4452	0.000193711	0.00899191	0.917109	NOT
36651_at	ACP2	0.795592	10.5574	3.63185	0.00386739	0.0565095	-2.10006	NOT
38833_at	HLA-DPA1	0.794979	14.2483	3.70707	0.00338865	0.0513626	-1.96792	NOT
35980_at	PLCB1	-0.794627	7.37391	-4.09702	0.00172408	0.0347102	-1.28977	NOT
39101_at	MYH2	-0.794422	8.43111	-3.47236	0.00512659	0.0677074	-2.38123	NOT
32424_at	HAS1	-0.793924	12.2564	-1.74783	0.107974	0.395496	-5.29622	NOT
37024_at	LITAF	0.793538	12.0823	4.5595	0.000792063	0.0213822	-0.50566	NOT
39072_at	MXI1	-0.791877	11.2083	-3.91771	0.00234751	0.0413961	-1.59999	NOT
33878_at	EFHD1	-0.791278	9.77869	-3.82656	0.00275007	0.0452114	-1.75878	NOT
35742_at	C16orf45	-0.789708	11.1027	-2.58915	0.0249572	0.178981	-3.93455	NOT
36369_at	PTRF	-0.789571	9.56382	-4.3978	0.00103635	0.0252114	-0.776947	NOT
34830_at	VOPP1	0.789383	12.0005	5.98507	8.67e-05	0.00576016	1.72814	NOT
37225_at	KANK1	-0.789202	7.70092	-4.72671	0.000602074	0.0184509	-0.228675	NOT
32531_at	GJA1	0.787721	10.5888	2.45109	0.0319394	0.20471	-4.17086	NOT
37233_at	OLR1	0.787107	7.53767	1.65351	0.126111	0.42654	-5.4326	NOT
35164_at	WFS1	-0.786789	9.37006	-3.00633	0.0117938	0.113784	-3.20547	NOT
31514_at	DOK2	0.786422	10.9974	5.45479	0.000190894	0.00895996	0.931903	NOT
195_s_at	CASP4	0.785015	10.0229	3.45013	0.00533293	0.0692218	-2.42051	NOT
33900_at	FSTL3	-0.784599	10.3552	-3.30396	0.00691816	0.0818638	-2.67905	NOT
41701_at	C6	-0.78412	9.17224	-7.96689	6.29e-06	0.00108819	4.34475	NOT
35966_at	QPCT	0.78346	6.72802	3.2776	0.00725169	0.084077	-2.72572	NOT
32370_at	GZMH	0.780557	8.13734	3.97917	0.00211097	0.0387167	-1.49332	NOT
39712_at	S100A13	-0.780482	11.8591	-3.22972	0.00789983	0.0890582	-2.81047	NOT
32664_at	RNASE4	-0.780025	10.5162	-5.01039	0.000381434	0.013643	0.232543	NOT
36204_at	PTPRF	-0.779298	9.81965	-2.6862	0.0209703	0.161446	-3.76661	NOT
41385_at	EPB41L3	0.77865	11.2963	3.03976	0.0111063	0.110155	-3.14646	NOT
38745_at	LIPA	0.777755	11.9061	2.39899	0.0350425	0.215512	-4.25911	NOT
608_at	APOE	-0.777711	13.9827	-2.06474	0.0630376	0.297538	-4.80929	NOT
34739_at	FNBP1L	-0.777319	6.67032	-3.22708	0.00793732	0.0891246	-2.81515	NOT
39396_at	LYPLA1	0.776659	9.59789	2.27126	0.0439343	0.242833	-4.4729	NOT
752_s_at	DNAJB1	-0.776176	11.5167	-3.91069	0.0023762	0.0416693	-1.61219	NOT
34795_at	PLOD2	0.775171	9.50492	2.23313	0.0469848	0.251902	-4.53593	NOT
36234_at	EIF4A1 /// SNORA48 /// SNORA67 /// SNORD10	-0.775115	9.59259	-2.87161	0.0150266	0.13247	-3.44265	NOT
39039_s_at	UBE2J1	0.773973	8.93713	3.56335	0.00436393	0.0611532	-2.22067	NOT
40721_g_at	TRAF3IP3	0.773587	7.34065	5.12057	0.000320444	0.0122107	0.408616	NOT
41870_at	PDPN	0.773435	11.9725	3.65026	0.00374416	0.0550976	-2.0677	NOT
37958_at	TMEM47	-0.773119	8.53434	-3.11913	0.00963112	0.100295	-3.00617	NOT
1577_at	AR	-0.773091	9.08107	-4.44481	0.000958095	0.0239543	-0.697739	NOT
38411_at	SORL1	0.772753	8.06656	2.57635	0.0255357	0.181233	-3.95659	NOT
459_s_at	BIN1	-0.77233	11.9796	-5.51735	0.000173561	0.00836404	1.02801	NOT
41352_at	ST6GAL1	0.772119	9.67254	6.58948	3.69e-05	0.00333224	2.5848	NOT
34203_at	CNN1	-0.771971	8.87228	-2.99519	0.0120323	0.115425	-3.22512	NOT
35638_at	RUNX1T1	-0.771256	9.81771	-3.40946	0.00573258	0.0723328	-2.4924	NOT
40795_at	TTN	-0.770778	6.60397	-2.33771	0.0390668	0.228149	-4.36216	NOT
36097_at	IER2	-0.770701	13.5096	-2.71776	0.0198146	0.155792	-3.71172	NOT
40268_at	FOSL2	-0.769851	11.8001	-6.66235	3.34e-05	0.00322379	2.68449	NOT
32395_r_at	RPL23 /// SNORA21	-0.769467	12.8438	-5.92434	9.47e-05	0.00609581	1.63908	NOT
1558_g_at	PAK1	0.768265	8.49206	5.67109	0.00013768	0.00733477	1.26175	NOT
37459_at	COL8A1	0.767811	6.59568	4.60254	0.000737809	0.0206097	-0.434015	NOT
32715_at	VAMP8	0.767674	13.0268	4.68733	0.000642029	0.0189842	-0.29358	NOT
32827_at	RRAS2	-0.765704	7.8699	-5.39849	0.000208067	0.00942549	0.844911	NOT
38924_s_at	ABI1	0.765041	9.98432	2.30095	0.0416913	0.236212	-4.42355	NOT
40297_at	STEAP1	0.764656	10.1379	2.92386	0.0136787	0.125514	-3.35079	NOT
32253_at	RERE	-0.76417	10.9851	-4.11304	0.00167749	0.0341323	-1.2622	NOT
812_at	PPP1R2	0.763599	7.63028	2.47837	0.0304231	0.199751	-4.12443	NOT
33956_at	LY96	0.763177	9.71204	2.71627	0.0198678	0.156076	-3.71432	NOT
39063_at	ACTC1	-0.762756	8.19805	-3.04039	0.0110936	0.11015	-3.14534	NOT
31623_f_at	MT1A	-0.761733	14.2654	-5.73002	0.000126096	0.00692211	1.3504	NOT
36655_at	TJP2	-0.761453	6.8864	-4.4067	0.00102103	0.0249837	-0.761929	NOT
40423_at	EHBP1	-0.761297	8.41526	-5.17423	0.000294556	0.0118441	0.493739	NOT
39997_at	CFP	0.760392	8.67057	3.75465	0.00311775	0.0492058	-1.88452	NOT
38044_at	FAM107A	-0.759936	10.8453	-4.02998	0.00193412	0.0371128	-1.40538	NOT
41620_at	DOCK4	0.759341	8.33505	2.77944	0.0177356	0.145894	-3.60413	NOT
38160_at	CD302 /// LY75 /// LY75-CD302	0.759147	6.32056	2.46707	0.0310426	0.202137	-4.14368	NOT
36607_at	NAGA	0.75723	10.1564	4.49966	0.000874562	0.0226317	-0.60568	NOT
883_s_at	PIM1	-0.757101	12.6166	-3.78996	0.00293127	0.0471038	-1.82274	NOT
34889_at	ATP6V1A	0.756606	10.0634	2.78059	0.017699	0.145771	-3.60212	NOT
39663_at	MAN2A1	0.756516	9.26853	3.27177	0.00732756	0.0845683	-2.73603	NOT
38059_g_at	DPT	0.756213	11.4222	4.03207	0.0019272	0.0370364	-1.40178	NOT
36124_at	MPST	-0.755956	10.2585	-3.65115	0.0037383	0.0550756	-2.06613	NOT
40903_at	ATP6AP2	0.75595	9.59943	2.71531	0.019902	0.156076	-3.71599	NOT
32250_at	CFH	-0.755687	11.3778	-4.56601	0.0007836	0.0212312	-0.494815	NOT
36661_s_at	CD14	0.755545	14.132	3.99724	0.00204623	0.0382185	-1.46202	NOT
35869_at	LY86	0.755474	10.6012	3.55716	0.00441196	0.061553	-2.2316	NOT
40167_s_at	WSB2	0.754955	8.73382	5.21573	0.000276058	0.0113906	0.559272	NOT
1164_at	UBE2D1	0.754914	8.11588	2.48846	0.0298807	0.197732	-4.10724	NOT
31687_f_at	HBB	-0.754248	12.2624	-1.36665	0.198691	0.533583	-5.81758	NOT
33866_at	TPM4	0.753704	10.3494	3.53696	0.00457232	0.0628184	-2.26721	NOT
37534_at	CXADR	0.753321	7.25028	2.24459	0.0460477	0.248567	-4.51704	NOT
41716_at	DMXL2	0.753053	6.88646	2.15104	0.0542536	0.275188	-4.67028	NOT
38944_at	SMAD3	-0.751868	9.60729	-3.66539	0.00364584	0.0541557	-2.04109	NOT
1448_at	PSMA3	0.751774	10.387	1.83313	0.0936292	0.369948	-5.16924	NOT
38637_at	LOX	0.751685	8.70508	2.88155	0.0147605	0.131243	-3.4252	NOT
37604_at	HNMT	0.750266	8.44986	2.15046	0.0543082	0.275188	-4.67121	NOT
37497_at	HHEX	0.749758	8.14761	3.35094	0.00636202	0.0772373	-2.5959	NOT
38786_at	SVEP1	-0.749527	9.62734	-3.88881	0.00246805	0.0422279	-1.65025	NOT
35734_at	ACTR2	0.748376	9.35101	2.06825	0.0626561	0.296817	-4.80369	NOT
37422_at	PPIC	0.74578	8.84396	5.60796	0.000151355	0.00780004	1.16619	NOT
910_at	TK1	0.744726	8.72991	4.37269	0.00108085	0.0255081	-0.819357	NOT
38066_at	NQO1	-0.74462	9.09044	-5.63806	0.000144662	0.00754756	1.21183	NOT
34800_at	LRIG1	-0.744531	7.72381	-2.79069	0.0173804	0.144752	-3.58446	NOT
34648_at	SSR1	0.744257	9.74684	2.10405	0.0588815	0.287708	-4.74626	NOT
35107_at	TNFSF11	0.744185	7.34469	3.84055	0.00268392	0.044413	-1.73437	NOT
176_at	PPP2R5C	0.741566	8.17661	3.17405	0.00872791	0.0941944	-2.90901	NOT
36960_at	PHC2	-0.741255	10.4852	-3.76877	0.00304173	0.0483689	-1.8598	NOT
40007_at	IKZF1	0.741223	8.51538	3.81204	0.00282054	0.0459845	-1.78415	NOT
1470_at	POLD2	-0.740684	10.9657	-3.73529	0.00322517	0.0500259	-1.91844	NOT
37845_at	NCKAP1L	0.740424	8.8599	5.17727	0.000293157	0.0118256	0.498549	NOT
35061_at	CXCL11	0.738232	6.06529	1.62466	0.132176	0.436238	-5.47342	NOT
37647_at	AOAH	0.73619	9.34042	4.58573	0.000758521	0.0210485	-0.461971	NOT
36595_s_at	GATM	0.734656	6.22076	3.26644	0.00739779	0.0850678	-2.74547	NOT
37392_at	PHKB	0.734553	8.20523	2.01275	0.0689589	0.314436	-4.89185	NOT
38392_at	ARPC5	0.733372	11.21	3.51555	0.00474885	0.0643424	-2.30497	NOT
32621_at	DR1	0.731583	9.56805	3.25529	0.00754668	0.0861522	-2.76521	NOT
41353_at	TNFRSF17	0.731538	6.68006	4.48978	0.000889013	0.022722	-0.62222	NOT
41098_at	DAAM2	-0.730914	10.0243	-3.88877	0.00246826	0.0422279	-1.65033	NOT
39750_at	PARVA	-0.730825	10.0881	-3.46335	0.00520925	0.0683701	-2.39715	NOT
36606_at	CPE	-0.729911	8.98957	-3.90928	0.00238202	0.0417135	-1.61464	NOT
41271_at	SLC7A8	-0.729854	11.3722	-4.53687	0.000822254	0.0217107	-0.543426	NOT
38975_at	FAM47E /// FAM47E-STBD1 /// STBD1	-0.728961	7.9622	-5.80177	0.000113373	0.00666102	1.45765	NOT
36100_at	VEGFA	-0.727431	11.1144	-2.27432	0.0436978	0.242591	-4.46782	NOT
33731_at	SLC7A7	0.725771	10.836	4.73318	0.000595761	0.0184509	-0.218027	NOT
37467_at	IGHD	0.725492	9.72578	1.69713	0.11741	0.410642	-5.37007	NOT
33291_at	RASGRP1	0.72505	6.75852	4.43671	0.000971128	0.0240421	-0.711372	NOT
31622_f_at	MT1F	-0.722472	14.1268	-4.70522	0.00062354	0.0187448	-0.264064	NOT
41425_at	FLI1	0.721713	7.82236	2.24927	0.0456694	0.247263	-4.5093	NOT
376_at	SEMA3C	0.720805	10.4476	2.2112	0.0488299	0.257423	-4.57201	NOT
38826_at	2020-09-06	0.720568	9.13573	3.54849	0.00448003	0.0620288	-2.24687	NOT
35898_at	WISP2	-0.719956	12.9751	-2.61286	0.023919	0.175249	-3.89364	NOT
36197_at	CHI3L1	-0.718085	12.5202	-2.42895	0.0332243	0.209335	-4.20844	NOT
40203_at	EIF1	-0.717442	11.4723	-3.53532	0.00458559	0.0628556	-2.2701	NOT
38121_at	WARS	0.716681	11.4348	3.57097	0.0043056	0.0606725	-2.20725	NOT
540_at	C11orf52 /// HSPB2 /// HSPB2-C11orf52	-0.716548	11.0274	-4.38547	0.00105796	0.0252988	-0.797762	NOT
40606_at	ELL2	-0.716432	7.31925	-2.27967	0.0432877	0.241608	-4.45895	NOT
1388_g_at	VDR	0.716368	7.43324	4.6613	0.000669961	0.0194458	-0.336595	NOT
38026_at	FBLN1	-0.715752	10.0854	-3.40926	0.00573461	0.0723328	-2.49275	NOT
41210_at	CPB1	-0.713013	8.74508	-2.90106	0.0142513	0.128526	-3.3909	NOT
37163_at	ABTB2	-0.712961	9.63766	-5.60251	0.000152601	0.00780059	1.15792	NOT
37809_at	HOXA10-HOXA9 /// HOXA9 /// MIR196B	-0.712053	8.33544	-3.03702	0.011161	0.110265	-3.15129	NOT
41419_at	GULP1	-0.711261	6.28424	-3.35444	0.00632246	0.0769598	-2.58971	NOT
33823_at	SCARB2	0.711124	9.10525	2.72781	0.01946	0.154432	-3.69422	NOT
40842_at	SNRPA	-0.711085	11.3411	-4.23595	0.00136093	0.029988	-1.05163	NOT
34660_at	RNASE6	0.708046	10.7416	2.11208	0.0580659	0.285767	-4.73334	NOT
40296_at	SASH3	0.706731	9.32843	5.00801	0.00038288	0.0136561	0.228719	NOT
38474_at	CBS	-0.706719	6.65178	-3.85066	0.00263712	0.0438687	-1.71673	NOT
34411_at	PAPSS1	0.705414	10.6738	3.32447	0.00666959	0.079684	-2.64276	NOT
574_s_at	CASP1	0.705413	7.92214	2.71782	0.0198127	0.155792	-3.71163	NOT
41700_at	F2R	0.705257	6.17246	2.44265	0.0324237	0.206758	-4.1852	NOT
35709_at	RFK	0.705075	6.70214	1.99143	0.0715334	0.319145	-4.92542	NOT
40157_s_at	MYL1	-0.704495	5.9791	-2.26412	0.0444904	0.243809	-4.48473	NOT
38065_at	HMGB2	-0.704208	9.9406	-3.17456	0.00871998	0.0941944	-2.90811	NOT
37187_at	CXCL2	-0.701318	10.6707	-1.72478	0.112175	0.402417	-5.32994	NOT
41317_at	RAP2A	0.701219	7.00872	2.49747	0.0294036	0.195807	-4.09185	NOT
35705_at	NR1D2	0.700968	7.7182	1.53711	0.152179	0.470242	-5.59455	NOT
32676_at	ALDH6A1	-0.700932	9.06605	-6.96854	2.22e-05	0.00262834	3.09506	NOT
32843_s_at	FBL	-0.700387	12.5558	-4.95665	0.000415524	0.0144305	0.146034	NOT
33304_at	ISG20	0.699816	9.568	4.72826	0.000600555	0.0184509	-0.226124	NOT
32144_at	RFX5	0.699774	8.84757	4.64165	0.000691885	0.0196899	-0.369117	NOT
1562_g_at	DUSP8 /// LOC101927562	-0.697474	7.67205	-3.71129	0.00336364	0.0511678	-1.96051	NOT
40279_at	VGLL4	-0.696509	10.2474	-5.68481	0.000134885	0.00724703	1.28244	NOT
41656_at	NMT2	-0.696382	8.06496	-3.84336	0.00267082	0.0442544	-1.72946	NOT
1592_at	TOP2A	0.696221	7.86707	6.85665	2.57e-05	0.00277992	2.94657	NOT
1385_at	TGFBI	0.695662	12.0802	3.43819	0.00544716	0.0701795	-2.4416	NOT
532_at	PTH1R	-0.695658	6.30177	-2.61277	0.0239229	0.175249	-3.8938	NOT
1126_s_at	CD44	0.69485	10.987	3.28215	0.00719295	0.0836264	-2.71766	NOT
38435_at	PRDX4	0.694173	11.3064	4.27426	0.00127555	0.0286603	-0.986339	NOT
38789_at	TKT	-0.693802	11.3578	-4.22989	0.00137498	0.0301398	-1.06197	NOT
38466_at	CTSK	0.693111	11.2013	2.96878	0.0126175	0.119243	-3.2717	NOT
37982_at	ECI1	-0.69295	10.0537	-3.95036	0.00221858	0.0400605	-1.54327	NOT
39302_at	DSC2	0.692713	6.1417	2.2291	0.0473187	0.2523	-4.54257	NOT
38316_at	ALDH1L1	-0.69243	9.04135	-6.84333	2.62e-05	0.00277992	2.92877	NOT
40159_r_at	NCF1 /// NCF1B /// NCF1C	0.69099	12.6876	2.81659	0.0165895	0.141197	-3.53914	NOT
32112_s_at	AIM1	0.690563	8.88602	1.98983	0.0717312	0.319576	-4.92794	NOT
103_at	THBS4	-0.689841	12.6039	-1.12882	0.282703	0.631306	-6.09667	NOT
37145_at	GNLY	0.689554	8.26867	3.77994	0.00298296	0.0475549	-1.84025	NOT
36139_at	TRAF3IP2	-0.689085	11.709	-4.20311	0.00143889	0.0310214	-1.10774	NOT
35745_f_at	PCBP2	-0.688614	12.3009	-4.48135	0.000901554	0.0229496	-0.636358	NOT
37032_at	LOC101928916 /// NNMT	-0.688586	13.3028	-4.2391	0.00135369	0.029933	-1.04625	NOT
38369_at	MYD88	0.686271	11.3009	5.12031	0.000320576	0.0122107	0.4082	NOT
31682_s_at	VCAN	0.683912	9.45459	2.418	0.0338779	0.212174	-4.22698	NOT
1107_s_at	ISG15	0.683903	11.1873	1.76172	0.10551	0.390094	-5.27577	NOT
40687_at	GJA4	-0.683577	9.72052	-4.09112	0.00174159	0.0347933	-1.29993	NOT
41448_at	HOXA10	-0.6833	7.21006	-3.98812	0.00207863	0.0384765	-1.47781	NOT
40951_at	LOC101929910 /// LOC613037 /// NPIPA5 /// NPIPB3 /// NPIPB4 /// NPIPB5	-0.682833	9.55748	-1.98145	0.07277	0.322045	-4.94109	NOT
402_s_at	ICAM3	0.682816	9.84549	5.65343	0.000141366	0.00743705	1.23509	NOT
37645_at	CD69	0.682443	8.3147	2.50672	0.0289219	0.19362	-4.07604	NOT
34885_at	SYNGR2	0.682296	13.5121	5.84569	0.000106265	0.00647878	1.52292	NOT
865_at	RPS6KA3	0.68225	8.43384	2.05815	0.0637606	0.299415	-4.8198	NOT
34498_at	VNN2	0.681944	7.80599	3.78405	0.00296167	0.0473942	-1.83307	NOT
36589_at	AKR1B1	-0.679597	12.4063	-2.79471	0.0172554	0.144469	-3.57744	NOT
34819_at	CD164	0.678472	10.6468	2.03794	0.0660284	0.305263	-4.85197	NOT
32901_s_at	IFRD1	-0.677683	8.45084	-2.68325	0.0210815	0.161674	-3.77173	NOT
37374_at	ANXA4	0.677526	10.5276	2.13377	0.0559128	0.279697	-4.69828	NOT
38223_at	TBC1D8	-0.67727	6.6768	-4.29203	0.00123787	0.0282118	-0.956115	NOT
37221_at	PRKAR2B	-0.676709	6.75798	-2.60403	0.0243007	0.176132	-3.90889	NOT
37707_i_at	ADH5	-0.675043	7.94867	-2.79176	0.0173472	0.144725	-3.5826	NOT
1452_at	LMO4	0.674907	9.98848	6.38979	4.87e-05	0.00404591	2.3077	NOT
37177_at	CD58	0.674423	8.89706	2.13675	0.055623	0.279021	-4.69345	NOT
32254_at	VAMP2	-0.673978	11.7138	-3.51308	0.0047697	0.0644778	-2.30934	NOT
976_s_at	MAPK1	0.67372	8.69105	3.19467	0.00841146	0.0925114	-2.87252	NOT
34798_at	BAG1	-0.673718	9.60084	-5.53968	0.000167784	0.00822539	1.06218	NOT
33541_s_at	LAIR2	0.673095	8.66904	3.92844	0.0023043	0.0411682	-1.58134	NOT
33931_at	GPX4	-0.672982	12.7786	-4.01572	0.00198214	0.0375272	-1.43004	NOT
35607_at	IGHD /// IGHG1 /// IGHM	0.672928	7.53027	4.72857	0.000600249	0.0184509	-0.225608	NOT
37357_at	GCSH /// LOC101060817 /// LOC729080	-0.672687	6.61486	-4.0255	0.00194909	0.0372169	-1.41314	NOT
31827_s_at	TGOLN2	0.672646	9.77234	2.84888	0.0156537	0.136212	-3.48255	NOT
34965_at	CST7	0.669504	8.73898	4.47505	0.000911051	0.0231083	-0.646933	NOT
989_at	NCK1	0.669218	9.19398	1.52419	0.155342	0.474904	-5.61207	NOT
36683_at	MGP	-0.668384	8.68541	-4.4917	0.000886192	0.022722	-0.619013	NOT
39540_at	ZBTB7A	-0.668305	10.2089	-3.30006	0.00696657	0.0820521	-2.68596	NOT
37021_at	CTSH	0.668265	12.6474	5.36735	0.000218264	0.00980714	0.796585	NOT
37230_at	KLHL21	-0.668207	9.17192	-2.28582	0.0428202	0.239855	-4.44873	NOT
35615_at	BOP1 /// MIR7112	-0.667668	9.52974	-2.67972	0.0212157	0.162345	-3.77787	NOT
32755_at	ACTA2	-0.667238	12.7757	-2.25974	0.0448352	0.244954	-4.49198	NOT
33790_at	CCL14 /// CCL15-CCL14	-0.666934	11.8162	-3.48133	0.00504568	0.0669892	-2.36538	NOT
36130_f_at	MT1E	-0.666769	14.4279	-4.2366	0.00135944	0.029988	-1.05052	NOT
32625_at	NPR1	-0.666265	9.74063	-4.39283	0.001045	0.0252277	-0.785337	NOT
37625_at	IRF4	0.665831	7.10785	4.92746	0.000435371	0.0146978	0.0988833	NOT
37391_at	CTSL	0.66572	13.4143	3.52326	0.00468449	0.0637353	-2.29137	NOT
40571_at	MYO5A	0.664962	8.57473	1.93567	0.0786973	0.337014	-5.01243	NOT
38797_at	SLC39A14	-0.664955	12.8144	-3.96078	0.00217904	0.0395295	-1.5252	NOT
1599_at	CDKN3	0.664776	7.60101	3.41141	0.00571269	0.0722519	-2.48894	NOT
36780_at	CLU	-0.664011	14.4117	-1.7641	0.105093	0.388994	-5.27226	NOT
39295_s_at	SORBS2	-0.663994	8.07569	-3.22955	0.00790223	0.0890582	-2.81077	NOT
40674_s_at	HOXC6	-0.663957	9.02308	-3.52419	0.0046768	0.0636993	-2.28973	NOT
37920_at	PITX1	-0.663659	9.82662	-2.69274	0.0207252	0.16036	-3.75524	NOT
39623_at	NDP	0.663447	7.1752	3.18315	0.00858683	0.0936247	-2.89291	NOT
34224_at	FADS3	-0.663343	10.7837	-4.81582	0.000521025	0.0168247	-0.0826007	NOT
41812_s_at	NUP210	0.663337	8.07659	3.8053	0.00285384	0.0463494	-1.79591	NOT
37599_at	AOX1	-0.661112	9.33461	-3.79498	0.00290567	0.0469457	-1.81395	NOT
35879_at	GAL	-0.661024	7.61386	-2.96336	0.0127409	0.119991	-3.28124	NOT
32394_s_at	RPL23 /// RPL23P8 /// SNORA21	-0.66098	11.3159	-4.72476	0.000603991	0.0184649	-0.231886	NOT
32826_at	ENTPD1	0.660246	9.28861	2.91928	0.0137919	0.126003	-3.35885	NOT
35315_at	ORM1 /// ORM2	-0.658398	8.42916	-1.94016	0.0780973	0.335941	-5.00548	NOT
41484_r_at	JUND	-0.65805	12.7007	-3.53478	0.00458996	0.0628556	-2.27105	NOT
440_at	NFIC	-0.656862	10.1435	-4.80458	0.000530582	0.0170461	-0.100966	NOT
35223_at	HPS5	0.656818	6.15664	2.28335	0.0430076	0.240272	-4.45284	NOT
31344_at	IGLV6-57	0.656247	9.59417	3.75787	0.00310027	0.0491141	-1.87889	NOT
40505_at	UBE2L6	0.656073	10.5244	3.98735	0.00208137	0.0384765	-1.47914	NOT
1693_s_at	TIMP1	0.65554	14.1487	5.79214	0.000114998	0.00666102	1.4433	NOT
38220_at	DPYD	0.654998	9.50216	2.12789	0.0564889	0.281286	-4.7078	NOT
33855_at	GRB2	0.654536	10.9774	5.17904	0.000292345	0.0118256	0.501351	NOT
36825_at	TRIM22	0.653536	8.78401	2.61932	0.0236437	0.173907	-3.88248	NOT
33766_at	VIPR1	-0.653533	7.44705	-4.93086	0.000433014	0.0146575	0.104369	NOT
38812_at	LAMB2	-0.653469	11.462	-2.78066	0.0176968	0.145771	-3.60201	NOT
1520_s_at	IL1B	-0.652826	10.4483	-2.03677	0.066161	0.305653	-4.85382	NOT
39701_at	PEG3	-0.652191	6.60729	-3.57804	0.00425218	0.060438	-2.19479	NOT
1675_at	RASA1	0.652152	8.82024	2.36965	0.0369165	0.221957	-4.30855	NOT
36785_at	HSPB1	-0.650625	13.9261	-6.90955	2.4e-05	0.00272837	3.01699	NOT
34785_at	MED13L	-0.650109	7.97839	-5.84835	0.000105849	0.00647878	1.52686	NOT
35643_at	NUCB2	0.649794	7.98893	3.5248	0.00467178	0.0636993	-2.28866	NOT
38041_at	GALNT1	0.649331	8.08982	2.14276	0.055043	0.277696	-4.68371	NOT
40454_at	FAT1	0.648906	9.4344	2.11791	0.0574791	0.284377	-4.72392	NOT
33569_at	CLEC10A	0.648157	9.48835	3.72328	0.00329374	0.0503203	-1.9395	NOT
1852_at	TNF	-0.648095	9.34398	-3.64218	0.00379774	0.0556914	-2.0819	NOT
34181_at	AGA	0.647852	6.58439	2.51631	0.0284307	0.192031	-4.05964	NOT
36312_at	SERPINB8	0.647215	9.02165	3.1725	0.00875223	0.0942161	-2.91175	NOT
980_at	NPC1	0.646886	8.94505	3.90006	0.00242039	0.0419961	-1.63068	NOT
41417_at	GDE1	0.645527	9.78843	3.33898	0.00649916	0.0783747	-2.61707	NOT
456_at	SMARCD3	-0.64475	9.32889	-2.51994	0.0282468	0.19123	-4.05342	NOT
1737_s_at	IGFBP4	-0.644252	13.192	-1.9167	0.0812836	0.342324	-5.04178	NOT
32092_at	SDC3	0.642656	12.038	2.86907	0.0150954	0.132911	-3.44712	NOT
35842_at	IL6ST	-0.642624	9.08283	-2.43379	0.032939	0.208882	-4.20023	NOT
38765_at	DICER1	0.642458	7.4375	1.58289	0.141412	0.454432	-5.53173	NOT
32824_at	TPP1	0.642443	11.0622	4.19961	0.00144747	0.0311232	-1.11373	NOT
969_s_at	USP9X /// USP9Y	0.640844	6.67267	2.54787	0.0268708	0.186329	-4.00554	NOT
37542_at	LHFPL2	0.640719	11.9312	2.2937	0.0422289	0.238222	-4.43563	NOT
32259_at	EZH1	-0.640647	9.6325	-6.9953	2.14e-05	0.00259946	3.13031	NOT
40365_at	GNA15	0.640318	10.5245	4.79052	0.000542796	0.0173502	-0.123962	NOT
35174_i_at	EEF1A2	-0.640143	7.19483	-3.1135	0.00972885	0.100851	-3.01612	NOT
886_at	DCK	0.639939	6.50932	2.94086	0.0132671	0.123266	-3.32088	NOT
38222_at	P2RY6	0.639916	8.99155	7.01785	2.08e-05	0.00257724	3.15995	NOT
38013_at	MTUS1	-0.639631	8.83656	-3.1157	0.00969059	0.10062	-3.01224	NOT
36149_at	DPYSL3	0.639198	10.6453	2.82744	0.0162689	0.139565	-3.52013	NOT
40069_at	SVIL	-0.638961	9.52036	-3.17245	0.00875301	0.0942161	-2.91184	NOT
41462_at	SNX2	0.638857	8.51975	1.8709	0.0878508	0.358618	-5.11199	NOT
1135_at	GRK5	-0.63858	11.2189	-4.01949	0.00196934	0.0373908	-1.42353	NOT
38332_at	P2RX4	0.638576	10.087	3.87113	0.002545	0.0429915	-1.68106	NOT
39043_at	ARPC1B	0.638386	12.3065	4.76297	0.000567598	0.0179611	-0.169104	NOT
32001_s_at	LOC100507472 /// PCSK6	-0.63791	10.5032	-2.03818	0.0660001	0.305244	-4.85158	NOT
41405_at	SFRP4	0.637112	7.00151	3.89566	0.00243891	0.0421253	-1.63833	NOT
37375_at	MIR6716 /// PHLDB1	-0.636877	10.554	-4.21504	0.00141005	0.0306182	-1.08735	NOT
1269_at	PIK3R1	-0.636176	7.30449	-2.75559	0.0185125	0.149598	-3.64579	NOT
32861_s_at	CD28	0.636085	6.48014	2.68487	0.0210203	0.161608	-3.76892	NOT
39037_at	AFF1	-0.635235	10.549	-2.74279	0.0189432	0.151479	-3.66811	NOT
32662_at	MDC1	-0.635221	9.98538	-4.55376	0.000799614	0.021418	-0.51524	NOT
35234_at	RECK	-0.634784	7.378	-4.16918	0.00152433	0.0320237	-1.16583	NOT
35645_at	SNX1	-0.63472	7.92081	-5.81022	0.000111967	0.00665154	1.47023	NOT
717_at	TRIB2	0.634694	9.34612	3.45931	0.00524671	0.0687188	-2.40429	NOT
36243_at	TLR1	0.634006	8.20086	2.34324	0.038686	0.227397	-4.35289	NOT
35810_at	ARPC3	0.63305	9.64753	3.26864	0.00736879	0.0848889	-2.74158	NOT
531_at	GLIPR1	0.632657	7.12628	2.68526	0.0210058	0.161608	-3.76825	NOT
41242_at	UAP1	-0.632106	9.71498	-3.17975	0.00863924	0.0938718	-2.89892	NOT
38549_at	RSAD2	0.6317	7.25459	1.56863	0.144694	0.45879	-5.55144	NOT
39756_g_at	XBP1	0.63118	11.5263	3.703	0.00341292	0.0516066	-1.97506	NOT
35834_at	AZGP1	-0.630716	8.02589	-3.0123	0.011668	0.113441	-3.19494	NOT
40522_at	GLUL	-0.630635	12.4401	-3.43947	0.0054348	0.0700916	-2.43934	NOT
41169_at	PLAUR	0.629632	10.5864	5.32547	0.000232821	0.0101716	0.731369	NOT
36909_at	WEE1	-0.629261	7.68591	-3.54184	0.00453306	0.0625277	-2.25861	NOT
33328_at	HEG1	0.628893	11.4529	2.6325	0.0230915	0.171542	-3.8597	NOT
35719_at	PHLPP1	-0.628534	9.17141	-5.14091	0.000310358	0.012072	0.440932	NOT
1480_at	HSPA4	0.628169	7.54532	2.12073	0.0571981	0.283431	-4.71937	NOT
34985_at	CILP	-0.62698	8.90486	-2.29748	0.0419479	0.237079	-4.42934	NOT
38790_at	EPHX1	-0.626368	10.0781	-2.4938	0.0295969	0.196576	-4.09812	NOT
34335_at	EFNB2	-0.626316	7.96435	-2.36773	0.0370428	0.222047	-4.31179	NOT
467_at	OSTF1	0.625718	9.03383	2.28392	0.0429643	0.240243	-4.45189	NOT
34288_at	ACKR3	-0.625481	9.97412	-2.34246	0.0387396	0.227471	-4.3542	NOT
1926_at	VEGFB	-0.62528	9.8902	-2.14022	0.0552879	0.278113	-4.68784	NOT
38085_at	CBX3	0.623886	9.66873	1.42128	0.182629	0.512897	-5.74806	NOT
671_at	SPARC	0.623591	13.1691	6.23147	6.09e-05	0.00460174	2.08386	NOT
37909_at	LAMA3	-0.623406	7.67224	-4.18386	0.00148673	0.0314957	-1.14068	NOT
1768_s_at	CSK	0.623397	11.4474	4.85632	0.000488065	0.0161366	-0.0165683	NOT
37509_at	CRLF3	0.623385	8.72765	2.08741	0.0606082	0.292352	-4.773	NOT
38747_at	CD34	-0.623379	11.4348	-3.77135	0.00302807	0.0482124	-1.85529	NOT
957_at	ARRB2	0.62235	10.0183	4.04782	0.00187578	0.0364436	-1.37459	NOT
1647_at	IQGAP2	0.621743	8.05857	1.85462	0.0903005	0.36331	-5.13675	NOT
37121_at	NKG7	0.620716	10.4182	7.08209	1.91e-05	0.00243657	3.24397	NOT
34359_at	HDDC2	-0.619935	8.98392	-4.09454	0.00173143	0.0347102	-1.29404	NOT
34311_at	GLRX	-0.619482	10.701	-3.67137	0.00360778	0.0536535	-2.0306	NOT
38119_at	GYPC	-0.618938	11.4105	-3.14307	0.00922626	0.097428	-2.96382	NOT
40862_i_at	CKB	-0.618718	10.2445	-4.49954	0.000874723	0.0226317	-0.605866	NOT
2019_s_at	ITGB7	0.618212	9.22381	5.74926	0.00012254	0.00685097	1.37924	NOT
1139_at	GNA13	0.617315	7.85501	1.86015	0.089461	0.36181	-5.12835	NOT
1825_at	IQGAP1	0.61723	10.805	1.70525	0.11585	0.408126	-5.35833	NOT
38768_at	HADH	-0.61688	8.81719	-4.88744	0.000464232	0.0155063	0.0340203	NOT
33245_at	MAPK13	0.616803	8.25628	7.01974	2.07e-05	0.00257724	3.16243	NOT
35132_at	MYO1F	0.616407	10.9934	5.29632	0.000243557	0.0105083	0.68583	NOT
34303_at	ZCCHC24	-0.61618	11.8758	-2.64545	0.0225613	0.168755	-3.83728	NOT
37148_at	LILRB3	0.616058	10.0595	2.98203	0.0123203	0.116871	-3.24833	NOT
41549_s_at	AP1S2	0.615333	9.30485	1.30239	0.219073	0.558564	-5.89688	NOT
34855_at	PAPOLA	0.613951	7.75086	2.82505	0.0163392	0.139962	-3.52433	NOT
1103_at	ANG	-0.612827	9.66459	-4.7035	0.000625294	0.0187529	-0.266902	NOT
32654_g_at	BRD8	-0.6117	8.39071	-5.74471	0.000123372	0.00685097	1.37242	NOT
226_at	PRKAR1A	0.611325	11.7672	1.76247	0.105377	0.389716	-5.27465	NOT
172_at	INPP5D	0.610111	10.3181	6.51883	4.07e-05	0.00359517	2.48743	NOT
35781_g_at	OBSL1	-0.609077	10.2482	-2.74891	0.0187361	0.150485	-3.65744	NOT
36116_at	TRIP10	-0.60891	9.86812	-3.9005	0.00241854	0.0419961	-1.62991	NOT
684_at	AGT	-0.608696	9.87717	-2.51364	0.0285668	0.192365	-4.06421	NOT
34736_at	CCNB1	0.6086	6.05841	6.07008	7.67e-05	0.00534722	1.85188	NOT
33402_at	KDELR3	0.607912	8.28248	3.48636	0.00500089	0.0667198	-2.3565	NOT
40016_g_at	MAST4	-0.607632	10.083	-3.27579	0.00727523	0.0841182	-2.72893	NOT
33357_at	NCKAP1	-0.607522	9.40621	-2.78727	0.0174875	0.145152	-3.59044	NOT
35150_at	CD40	0.607077	11.5665	5.60369	0.000152329	0.00780059	1.15972	NOT
40422_at	IGFBP2	-0.607006	9.28093	-1.90759	0.0825525	0.345135	-5.05581	NOT
40749_at	MS4A1	0.60679	6.92147	2.19646	0.0501087	0.261594	-4.59618	NOT
37249_at	PDE8B	-0.605629	7.96083	-3.22675	0.00794195	0.0891246	-2.81573	NOT
39077_at	LRRC75A-AS1 /// SNORD49A /// SNORD49B /// SNORD65	-0.605611	9.56406	-3.02545	0.0113954	0.11162	-3.17172	NOT
40798_s_at	ADAM10	0.605123	8.51522	3.03781	0.0111452	0.110265	-3.1499	NOT
34326_at	COPB1	0.605073	9.08965	1.92499	0.0801441	0.340707	-5.02897	NOT
38096_f_at	HLA-DPB1	0.604435	13.1182	3.80665	0.00284716	0.046325	-1.79356	NOT
33967_at	HLA-DOA	0.603796	11.1265	4.38407	0.00106044	0.0252996	-0.800125	NOT
33152_at	ARF6	0.603217	6.71095	2.21782	0.0482656	0.255622	-4.56113	NOT
33168_at	SLC46A3	0.602521	9.88221	3.02845	0.0113341	0.111366	-3.16642	NOT
1150_at	PTPRE	0.602469	8.33187	1.85559	0.0901524	0.363171	-5.13527	NOT
1161_at	HSP90AB1	-0.601969	13.3334	-5.41675	0.000202325	0.00928929	0.873175	NOT
39777_at	MYCBP2	-0.601509	9.80697	-2.3455	0.0385316	0.226816	-4.34911	NOT
32607_at	BASP1	0.601251	12.138	3.0941	0.0100735	0.102821	-3.05043	NOT
36920_at	MTM1	0.60106	6.62295	2.06955	0.0625151	0.296623	-4.80161	NOT
41779_at	RGS16	-0.60015	11.436	-1.4989	0.161703	0.48392	-5.64608	NOT
41123_s_at	ENPP2	0.60011	10.3499	2.40994	0.0343672	0.213667	-4.24062	NOT
39174_at	NCOA4	0.599492	10.9746	1.98659	0.0721304	0.32045	-4.93302	NOT
40782_at	DHRS3	-0.597454	10.7764	-3.87935	0.00250891	0.0427069	-1.66673	NOT
35147_at	MCF2L	-0.596999	10.4041	-3.1934	0.00843049	0.0925279	-2.87475	NOT
34678_at	MYOF	0.596127	11.1398	2.22995	0.0472483	0.252299	-4.54117	NOT
32178_r_at	SNAP23	0.595915	7.07398	2.40189	0.0348623	0.214927	-4.25421	NOT
36766_at	RNASE2	0.595251	8.82291	2.64341	0.0226439	0.169073	-3.84081	NOT
40583_at	PTPRJ	0.594649	7.38437	3.14944	0.00912149	0.0966986	-2.95255	NOT
41256_at	EEF1D	-0.594543	13.1289	-4.73143	0.000597463	0.0184509	-0.220908	NOT
33883_at	EFS	-0.594407	8.49872	-2.51244	0.0286282	0.192676	-4.06627	NOT
38994_at	SOCS2	-0.593874	7.43159	-5.5069	0.000176334	0.00843333	1.01201	NOT
37701_at	RGS2	0.593661	10.638	2.03725	0.0661063	0.305512	-4.85306	NOT
34481_at	VAV1	0.593404	10.4198	4.84754	0.000495018	0.0162763	-0.0308622	NOT
39260_at	SLC16A4	0.593206	7.19935	1.52282	0.155683	0.475415	-5.61393	NOT
33438_at	WBP2	-0.593151	11.991	-3.97967	0.00210913	0.0387167	-1.49245	NOT
38300_at	FZD1	0.592877	6.0304	4.38319	0.00106201	0.0252996	-0.801615	NOT
39411_at	TIPARP	-0.592135	9.99304	-2.20267	0.0495664	0.259571	-4.58601	NOT
37698_at	AKAP1	-0.592092	7.91822	-4.49341	0.000883674	0.022722	-0.616141	NOT
40733_f_at	MSX2	0.591907	8.43882	6.96984	2.21e-05	0.00262834	3.09678	NOT
39225_at	AGPS	0.591842	9.48424	1.94707	0.0771808	0.333043	-4.99474	NOT
36941_at	MLLT11	0.591194	7.22408	4.10519	0.00170016	0.0343813	-1.27571	NOT
36575_at	RGS1	0.5908	10.2825	2.46496	0.0311595	0.202513	-4.14727	NOT
34688_at	CAMSAP2	-0.590749	9.09526	-2.93474	0.0134138	0.124154	-3.33165	NOT
36640_at	MYL2	-0.590554	10.4471	-2.90636	0.0141161	0.127947	-3.38158	NOT
36802_at	CD33	0.589474	9.22062	2.7522	0.0186258	0.1501	-3.65171	NOT
33139_s_at	MLF1	-0.589243	6.943	-3.13588	0.0093461	0.0982547	-2.97655	NOT
32700_at	GBP2	0.588509	9.94392	3.45712	0.00526711	0.0688489	-2.40815	NOT
36497_at	AHNAK2	-0.588396	8.80791	-1.97731	0.0732882	0.323318	-4.94757	NOT
34738_at	MIR6778 /// SHMT1	-0.588279	8.48905	-3.45708	0.00526755	0.0688489	-2.40823	NOT
38396_at	MAP1B	-0.586778	8.68966	-6.92579	2.35e-05	0.00269441	3.03853	NOT
2094_s_at	FOS	-0.586168	14.2888	-1.94876	0.0769587	0.332312	-4.99212	NOT
37951_at	DLC1	-0.585919	9.90829	-2.4127	0.0341986	0.213631	-4.23594	NOT
36894_at	CBX7	-0.585723	10.9723	-3.75569	0.00311211	0.0491788	-1.88271	NOT
36979_at	SLC2A3	-0.585695	11.657	-1.69502	0.117818	0.410929	-5.37312	NOT
33772_at	PTGER4	0.585266	9.5619	2.59069	0.0248881	0.178849	-3.93188	NOT
33812_at	ADAM19	0.585235	10.2196	6.298	5.54e-05	0.00431794	2.17837	NOT
36158_at	DCTN1 /// SLC4A5	-0.584189	10.4558	-4.37609	0.00107472	0.0254109	-0.813616	NOT
41184_s_at	PSMB8	0.58416	10.7714	4.91704	0.000442699	0.0149054	0.082015	NOT
677_s_at	ACP5	0.583346	11.1418	2.28765	0.0426822	0.239513	-4.44569	NOT
38821_at	PGRMC2	-0.582743	9.06715	-7.08788	1.9e-05	0.00243657	3.25151	NOT
35472_at	KCNJ15	-0.58251	7.16106	-1.99302	0.0713383	0.318725	-4.92292	NOT
37558_at	IGF2BP3	0.581417	6.35117	3.20283	0.00828935	0.0915027	-2.85807	NOT
34895_at	SEC23IP	0.580725	7.40352	2.54755	0.0268864	0.186329	-4.0061	NOT
34307_at	TM9SF2	0.579726	9.61218	3.32225	0.00669603	0.0798339	-2.64668	NOT
35811_at	RNF13	0.579299	9.69418	1.42598	0.181298	0.51242	-5.74198	NOT
1591_s_at	IGF2 /// INS-IGF2	-0.578801	9.43905	-3.02962	0.0113105	0.11122	-3.16437	NOT
33555_at	LILRA4	0.578707	9.606	2.2211	0.0479891	0.254498	-4.55575	NOT
41381_at	CHD9	-0.578649	7.73266	-2.09656	0.0596531	0.289796	-4.75831	NOT
352_at	PITPNA	0.578567	10.1876	2.89692	0.0143578	0.129152	-3.39818	NOT
1951_at	ANGPT2	0.578436	6.5706	2.23188	0.0470882	0.252104	-4.53799	NOT
41778_at	SLC1A5	-0.578061	11.0664	-3.51423	0.00475995	0.064415	-2.3073	NOT
39408_at	ACADS	-0.577622	9.53342	-4.46068	0.00093309	0.0234219	-0.671055	NOT
36209_at	BRD2	-0.577005	11.016	-3.50292	0.0048563	0.0653685	-2.32727	NOT
35718_at	SP110	0.576731	8.36545	2.94862	0.013083	0.121916	-3.3072	NOT
35917_at	MAP1A	-0.576378	11.936	-2.31797	0.0404556	0.233108	-4.39516	NOT
37470_at	LAIR1	0.576168	10.7288	4.61834	0.000718881	0.020248	-0.407772	NOT
40412_at	PTTG1	0.575245	9.24775	8.40426	3.75e-06	0.00085839	4.85186	NOT
32172_at	SPEN	-0.575151	8.7895	-3.35854	0.00627644	0.0767891	-2.58246	NOT
35625_at	CD97	0.574588	11.7222	2.65851	0.0220389	0.166242	-3.81466	NOT
34642_at	YWHAZ	0.574326	11.2259	1.47029	0.169164	0.49579	-5.68409	NOT
37944_at	GCH1	0.574276	8.48725	1.43634	0.178397	0.509686	-5.72855	NOT
37967_at	LST1	0.573892	12.1123	5.56746	0.000160881	0.00805185	1.10459	NOT
39286_at	TOB2	-0.573879	10.3967	-3.09918	0.00998222	0.10268	-3.04146	NOT
31820_at	HCLS1	0.573507	12.0565	3.26051	0.0074766	0.0855844	-2.75597	NOT
35807_at	CYBA	0.573097	13.3465	4.22326	0.00139052	0.0303225	-1.07329	NOT
1449_at	PSMA4	0.57286	10.0176	1.8102	0.0973043	0.376168	-5.2037	NOT
34427_g_at	MR1	0.572816	8.65136	5.1174	0.000322048	0.0122107	0.403569	NOT
31866_at	PAF1	-0.572444	8.88642	-4.33428	0.00115285	0.0270054	-0.884387	NOT
38363_at	TYROBP	0.572304	13.635	3.36277	0.00622934	0.0764351	-2.57498	NOT
41133_at	G3BP1	0.57207	9.08035	2.56108	0.0262434	0.183805	-3.98286	NOT
1034_at	TIMP3	-0.571736	12.0221	-2.20127	0.0496885	0.260102	-4.58831	NOT
39878_at	PCDH9	-0.571577	8.04267	-2.78606	0.0175259	0.145152	-3.59257	NOT
39967_at	LDOC1	-0.571473	9.45042	-2.15349	0.0540216	0.274592	-4.66629	NOT
1760_s_at	PTPN7	0.571055	9.67962	5.57355	0.000159409	0.0080187	1.11387	NOT
32190_at	FADS2	-0.571012	10.6137	-2.4565	0.0316332	0.203672	-4.16167	NOT
39059_at	DHCR7	-0.570992	10.1564	-4.27261	0.00127911	0.0286603	-0.989146	NOT
466_at	GTF2I /// GTF2IP1 /// LOC100093631	0.570725	9.4322	2.2039	0.0494597	0.259409	-4.58399	NOT
32229_at	EIF4E2	0.570668	10.7209	4.7333	0.00059565	0.0184509	-0.217839	NOT
37742_at	GLB1 /// TMPPE	0.57052	11.9724	4.95408	0.000417229	0.0144327	0.141897	NOT
33706_at	SART1	-0.57024	9.69802	-3.56784	0.00432951	0.0608735	-2.21277	NOT
39765_at	TLN2	-0.569495	9.64737	-3.44883	0.00534523	0.0692904	-2.4228	NOT
41710_at	GSAP	0.569194	8.35995	1.82711	0.0945813	0.371672	-5.17831	NOT
38437_at	CASC3	-0.568204	11.7003	-4.43514	0.000973673	0.0240579	-0.714013	NOT
36033_at	SREK1	-0.5682	7.90669	-2.76814	0.0180997	0.147627	-3.62388	NOT
31637_s_at	NR1D1 /// THRA	-0.567255	12.3813	-2.40339	0.0347694	0.214927	-4.25168	NOT
37760_at	BAIAP2	-0.566765	10.1387	-3.91086	0.00237553	0.0416693	-1.6119	NOT
39802_at	CCL7	0.565558	8.58357	2.09458	0.0598587	0.29046	-4.76149	NOT
478_g_at	IRF5	0.564689	9.8671	3.69776	0.00344442	0.0519584	-1.98425	NOT
38633_at	MTA1	-0.564219	9.42122	-2.27815	0.0434037	0.241949	-4.46147	NOT
37037_at	P4HA1	0.563616	9.99676	1.5822	0.141569	0.454592	-5.53269	NOT
34820_at	PTN	0.563531	8.51523	1.30357	0.218684	0.558024	-5.89545	NOT
36233_at	PAPSS2	0.563003	8.83209	3.83696	0.00270075	0.0446331	-1.74063	NOT
33871_s_at	FOLR2	0.562793	12.3372	2.54762	0.0268829	0.186329	-4.00597	NOT
31897_at	FILIP1L	0.56252	9.01107	1.80318	0.0984552	0.378337	-5.2142	NOT
31893_at	ARL2	-0.562466	11.4324	-3.80468	0.00285695	0.0463494	-1.797	NOT
35007_at	TWISTNB	0.562075	7.72394	2.20344	0.0494996	0.259436	-4.58475	NOT
36990_at	UCHL1	-0.561808	9.17466	-2.48178	0.0302389	0.199059	-4.11863	NOT
37377_i_at	LMNA	-0.561576	11.9193	-2.10825	0.0584537	0.286793	-4.7395	NOT
39081_at	MT2A	-0.561463	12.2127	-2.67228	0.0215008	0.163784	-3.79077	NOT
33819_at	LDHB	-0.560996	11.3606	-3.18907	0.00849614	0.0930104	-2.88242	NOT
41059_at	CD300A	0.560688	10.1406	3.60524	0.00405303	0.058484	-2.14689	NOT
36532_at	SYNJ2	0.560642	6.88654	2.92482	0.0136553	0.125391	-3.34912	NOT
39631_at	EMP2	-0.560385	10.0326	-3.46683	0.00517719	0.0683043	-2.39101	NOT
442_at	HSP90B1 /// MIR3652	0.560189	9.75216	1.73102	0.111024	0.40113	-5.32085	NOT
777_at	GDI2	0.559481	10.5668	1.52245	0.155773	0.475415	-5.61442	NOT
37734_at	MOB1A	0.559473	10.2145	1.67055	0.122646	0.420175	-5.40829	NOT
37114_at	ZFHX3	-0.55914	10.5832	-3.79822	0.00288931	0.0467698	-1.80829	NOT
40766_at	C4A /// C4B /// C4B_2	-0.559137	11.8443	-2.35845	0.0376573	0.223569	-4.32738	NOT
35698_at	CFI	0.558196	9.69718	2.01087	0.0691818	0.31476	-4.89481	NOT
38584_at	IFIT3	0.558185	10.1679	1.58258	0.141482	0.454503	-5.53217	NOT
38823_s_at	STK17A	0.556736	6.1458	2.6763	0.021346	0.162947	-3.78379	NOT
37759_at	LAPTM5	0.55646	13.4664	3.29646	0.00701152	0.0822964	-2.69234	NOT
41449_at	SGCE	-0.556386	9.84286	-2.60109	0.0244291	0.176757	-3.91396	NOT
34329_at	PAK2	0.556317	8.63787	2.18246	0.0513534	0.265951	-4.61909	NOT
37303_at	PARP4	0.555667	8.40252	2.96267	0.0127567	0.12002	-3.28246	NOT
40400_at	ADORA1	-0.555558	8.92623	-3.05502	0.0108058	0.108281	-3.1195	NOT
35336_at	SUN2	-0.555525	12.2603	-3.42429	0.00558337	0.0711358	-2.46617	NOT
35436_at	GOLGA2	-0.555524	10.2414	-3.29526	0.00702651	0.0822975	-2.69446	NOT
39949_at	MOCS1	-0.554805	8.86328	-2.95693	0.0128891	0.120725	-3.29257	NOT
38408_at	TSPAN7	-0.554802	10.9114	-2.03562	0.0662929	0.30615	-4.85565	NOT
38666_at	CYTH1	0.55424	10.3619	3.40693	0.00575839	0.072488	-2.49687	NOT
39003_at	PTTG1IP	0.554125	12.1611	3.49067	0.00496285	0.066519	-2.3489	NOT
39131_at	UPF3A	-0.553773	9.93598	-3.48675	0.00499749	0.0667198	-2.35583	NOT
36542_at	SLC9A6	0.553644	8.47978	1.9847	0.0723652	0.321018	-4.93599	NOT
228_at	RALB	0.553513	8.97004	2.48195	0.0302294	0.199059	-4.11833	NOT
1423_at	UBE2G1	0.553309	8.68542	2.69358	0.0206942	0.160298	-3.75379	NOT
38977_at	YARS	-0.553223	10.5976	-3.68635	0.00351411	0.0526949	-2.00429	NOT
38581_at	GNAQ	0.552714	8.63093	1.62601	0.131887	0.435778	-5.47152	NOT
36537_at	ARHGEF18	0.551271	9.43974	2.98332	0.0122918	0.116761	-3.24605	NOT
41168_at	TAPBP	0.550066	12.1594	3.73539	0.00322461	0.0500259	-1.91826	NOT
41600_at	PA2G4	-0.549995	9.84054	-4.38026	0.00106723	0.0253288	-0.806569	NOT
34446_at	RABGAP1L	0.549556	7.29263	2.28179	0.0431262	0.240828	-4.45543	NOT
34841_at	EIF3C /// EIF3CL	-0.54952	12.692	-3.23733	0.00779296	0.0881666	-2.79699	NOT
32629_f_at	BTN3A1	0.549446	11.6482	6.63642	3.47e-05	0.00331447	2.6491	NOT
393_s_at	LOC100506403 /// LOC101928269 /// RUNX1	0.549307	8.71916	3.076	0.0104062	0.105449	-3.08242	NOT
40401_at	DOK5	0.549298	7.74451	2.70811	0.020161	0.157035	-3.72852	NOT
36277_at	CD3E	0.549278	9.76884	3.09299	0.0100937	0.102828	-3.05239	NOT
36515_at	GNE	-0.548999	9.44568	-4.57111	0.000777029	0.0211919	-0.486312	NOT
36688_at	SCP2	0.547923	9.10304	1.37192	0.197093	0.53239	-5.81097	NOT
36021_at	LEF1	0.547234	7.61515	2.31777	0.0404699	0.233108	-4.3955	NOT
35974_at	LRMP	0.5471	7.66125	3.73136	0.00324745	0.0502479	-1.92533	NOT
1519_at	ETS2	-0.546536	10.6576	-2.38365	0.0360103	0.218484	-4.28498	NOT
39318_at	TCL1A	0.546334	9.15321	2.69055	0.0208072	0.160877	-3.75906	NOT
1165_at	IL18	0.545976	7.48662	2.60607	0.0242119	0.175789	-3.90536	NOT
35669_at	COBL	-0.545323	6.99093	-4.07902	0.00177804	0.0352985	-1.32077	NOT
34828_at	POLR2I	-0.544872	10.0895	-3.75171	0.00313381	0.0492093	-1.88966	NOT
241_g_at	SRM	-0.544772	12.1831	-2.88352	0.014708	0.131085	-3.42173	NOT
37640_at	HPRT1	0.543492	9.2086	2.23755	0.0466213	0.250912	-4.52865	NOT
39805_at	ABCB6	-0.543304	9.1538	-2.4481	0.0321101	0.205277	-4.17594	NOT
968_i_at	USP9X	0.543194	8.17687	2.83652	0.0160054	0.138036	-3.50422	NOT
483_g_at	CDH13	0.542759	7.95202	1.63084	0.130856	0.434507	-5.46471	NOT
39154_at	GADD45G	-0.542622	9.64938	-2.60705	0.0241693	0.175789	-3.90367	NOT
39224_at	ARAP2 /// LOC101928667	0.541935	5.73095	3.27858	0.00723904	0.0840075	-2.72399	NOT
41037_at	TEAD4	-0.541635	8.40387	-3.11241	0.00974797	0.100928	-3.01806	NOT
37731_at	EPS15	0.541625	9.65872	1.77621	0.102994	0.384942	-5.25434	NOT
37018_at	HIST1H1C	-0.5416	8.30198	-2.84642	0.0157231	0.136439	-3.48686	NOT
37749_at	MEST	-0.541555	7.27061	-1.76718	0.104555	0.387813	-5.26771	NOT
1772_s_at	FNTA	0.54119	8.77096	1.95169	0.0765742	0.331332	-4.98756	NOT
1718_at	ARPC2	0.540783	13.3427	4.47405	0.000912574	0.0231083	-0.648619	NOT
38721_at	CALCOCO1	-0.540695	10.9978	-3.85237	0.00262932	0.0438484	-1.71375	NOT
41503_at	ZHX2	-0.540694	9.53266	-2.9162	0.0138687	0.126522	-3.36429	NOT
38078_at	FLNB	-0.539796	9.34298	-1.83266	0.093703	0.369948	-5.16995	NOT
33300_at	CDK11A /// CDK11B	-0.538978	9.12091	-3.00058	0.0119164	0.11459	-3.21562	NOT
36856_at	PLEKHO2	0.538152	11.0691	3.72308	0.00329488	0.0503203	-1.93984	NOT
1085_s_at	PLCG2	0.53797	10.3037	4.81671	0.000520276	0.0168247	-0.0811473	NOT
41366_at	R3HDM2	-0.53749	10.2569	-4.27209	0.00128025	0.0286603	-0.990042	NOT
288_s_at	LBR	0.537204	9.22816	2.00972	0.0693194	0.31476	-4.89663	NOT
36709_at	ITGAX	0.536368	10.5005	5.06257	0.000351147	0.0130017	0.316152	NOT
33748_at	HMHA1	0.536316	10.3858	6.2601	5.84e-05	0.00444548	2.12462	NOT
1928_s_at	SMAD2	0.534863	8.50499	1.86146	0.0892639	0.36158	-5.12636	NOT
31943_g_at	TULP3	-0.534093	8.66734	-4.26083	0.00130483	0.0290048	-1.00921	NOT
36748_at	SYN2	-0.534028	6.73379	-4.30602	0.001209	0.0277688	-0.93233	NOT
38124_at	MDK	0.533817	10.2915	2.51611	0.0284412	0.192031	-4.05999	NOT
40191_s_at	CEP68	-0.533478	8.74823	-6.27376	5.73e-05	0.00442252	2.14401	NOT
38678_at	SNRPE	-0.533302	7.8715	-2.50325	0.0291016	0.194617	-4.08197	NOT
36196_at	PFKM	-0.533283	9.88284	-2.99339	0.0120713	0.115613	-3.22829	NOT
34708_at	FCN3	-0.532725	8.79254	-2.75971	0.0183759	0.148918	-3.63859	NOT
33813_at	TNFRSF1B	0.531734	12.632	3.43347	0.00549304	0.0705546	-2.44995	NOT
360_at	ITPKC	-0.531432	7.79561	-2.40077	0.0349315	0.215249	-4.2561	NOT
537_f_at	BCR	-0.531332	9.81601	-3.09758	0.010011	0.10268	-3.04429	NOT
39604_at	CYTIP	0.530942	6.83263	1.50626	0.159829	0.481048	-5.63622	NOT
36500_at	NSDHL	-0.530042	9.87795	-3.55347	0.0044408	0.061887	-2.2381	NOT
41637_at	DEXI	-0.529983	10.7666	-3.20764	0.00821826	0.0910549	-2.84955	NOT
35846_at	THRA	-0.529396	9.30648	-3.86686	0.00256393	0.0430481	-1.68849	NOT
39704_s_at	HMGA1	0.529344	10.4452	4.36519	0.00109453	0.0257828	-0.832042	NOT
33649_at	ST8SIA4	0.529017	6.00638	3.3456	0.00642289	0.0778068	-2.60536	NOT
793_at	PGF	0.528949	10.0494	2.08687	0.0606655	0.292352	-4.77387	NOT
41559_at	GRAMD1B	-0.527807	8.45064	-5.17123	0.000295945	0.0118622	0.488984	NOT
37906_at	LTBP2	0.527261	10.2013	2.75539	0.018519	0.149598	-3.64613	NOT
40004_at	SIX1	-0.527175	9.34856	-2.53687	0.0274047	0.188624	-4.02441	NOT
35627_at	SNTA1	-0.527118	10.1792	-3.49876	0.00489217	0.0657112	-2.33461	NOT
39873_at	CDK17	0.526947	6.86377	1.39823	0.189268	0.521995	-5.77762	NOT
1446_at	PSMA2	0.526282	9.9855	1.95622	0.075984	0.330491	-4.98051	NOT
33802_at	HMOX1	0.526248	11.2831	2.83906	0.0159324	0.137689	-3.49976	NOT
600_at	RAB5A	0.526227	7.41056	1.69571	0.117684	0.410701	-5.37212	NOT
38149_at	ARHGAP25	0.526124	10.0102	2.90549	0.0141382	0.128055	-3.38311	NOT
34246_at	PXDC1	-0.525412	11.2942	-2.79426	0.0172692	0.144469	-3.57822	NOT
37684_at	SLCO2B1	0.525266	11.1999	5.41302	0.000203485	0.0093087	0.867401	NOT
32704_at	DOCK2	0.525095	10.303	3.05831	0.0107423	0.10773	-3.1137	NOT
37657_at	PALM	-0.524292	10.4194	-3.62739	0.0038979	0.0567646	-2.10791	NOT
32083_at	GPR137B	0.523751	7.86818	1.88728	0.085448	0.352571	-5.08698	NOT
39611_at	EFNA5	-0.5236	10.1476	-3.51844	0.00472461	0.0641429	-2.29987	NOT
570_at	RELB	0.523132	9.98519	3.67469	0.00358676	0.0534038	-2.02476	NOT
40684_at	GCHFR	-0.523076	10.0978	-2.2972	0.0419684	0.237088	-4.4298	NOT
40615_at	SPG11	0.523015	9.61574	2.26692	0.0442717	0.243654	-4.48009	NOT
38130_s_at	GK /// GK2 /// GK3P	0.522905	6.08266	2.87536	0.0149257	0.132154	-3.43607	NOT
36684_at	AMD1	0.522383	8.90435	1.35429	0.202484	0.538564	-5.83305	NOT
37310_at	PLAU	0.521796	11.0351	1.6492	0.127001	0.428289	-5.43873	NOT
265_s_at	SELE	0.521766	8.04785	1.18038	0.262447	0.61228	-6.03961	NOT
38500_at	TMED7 /// TMED7-TICAM2	0.521502	9.11728	1.69119	0.118562	0.411873	-5.37864	NOT
1898_at	TRIM29	-0.521036	7.74554	-2.71004	0.0200914	0.15686	-3.72517	NOT
41193_at	DUSP6	0.52102	10.7634	1.90348	0.0831312	0.346195	-5.06213	NOT
38123_at	CDC123	0.520175	8.87308	3.64083	0.00380678	0.0557591	-2.08427	NOT
37296_at	ARL1	0.520135	8.38962	2.33292	0.0393993	0.229485	-4.37017	NOT
41144_g_at	CALM1 /// CALM2 /// CALM3	0.519991	8.87796	1.5295	0.154037	0.472743	-5.60489	NOT
32593_at	RFTN1	0.519944	9.87405	3.09551	0.0100481	0.102821	-3.04794	NOT
38125_at	SERPINE1	-0.519892	10.4365	-1.29215	0.222476	0.563262	-5.90927	NOT
37766_s_at	PSMC5	-0.519778	10.9092	-4.02395	0.00195428	0.0372169	-1.41581	NOT
34780_at	PLXNB2	0.519206	11.9877	5.05584	0.00035491	0.0131026	0.30538	NOT
34768_at	TMX1	0.518713	8.83466	1.96109	0.0753532	0.328752	-4.97292	NOT
39515_s_at	POP5	0.518498	8.81327	4.94691	0.00042204	0.0145592	0.13031	NOT
32236_at	UBE2G2	-0.518049	10.3666	-3.48455	0.00501699	0.0667954	-2.35971	NOT
39746_at	POLR2B	0.517911	9.41358	2.48885	0.0298595	0.197732	-4.10656	NOT
35652_g_at	MAP3K4	-0.517462	7.48247	-3.87331	0.00253536	0.0429684	-1.67725	NOT
39134_at	TOM1	-0.517372	10.3328	-3.0663	0.0105892	0.106763	-3.09958	NOT
40910_at	CAPZA1	0.51737	10.1278	1.99624	0.0709457	0.318194	-4.91787	NOT
34348_at	SPINT2	0.517112	9.95071	4.53094	0.000830365	0.0217966	-0.553335	NOT
36695_at	OLFML1	0.517111	8.5223	3.18026	0.00863131	0.0938664	-2.89801	NOT
1198_at	EDNRB	-0.51707	5.90197	-4.04609	0.00188136	0.0364885	-1.37758	NOT
40066_at	UBA3	0.516891	7.32218	2.36907	0.0369546	0.221974	-4.30953	NOT
973_at	SGK1	0.5163	10.4354	1.83864	0.0927644	0.367506	-5.16092	NOT
41738_at	CALD1	-0.51611	9.19643	-2.49798	0.0293771	0.195733	-4.09098	NOT
1468_at	TRAP1	-0.51583	9.90967	-3.03712	0.011159	0.110265	-3.15112	NOT
32287_s_at	KLRC1 /// KLRC2 /// KLRC3	0.515697	7.04607	3.78696	0.00294666	0.0472139	-1.82798	NOT
339_at	CAV2	-0.515595	8.76642	-2.611	0.0239987	0.175525	-3.89684	NOT
35094_f_at	LILRA3	0.515226	9.56502	4.16995	0.00152232	0.0320237	-1.1645	NOT
34772_at	CORO2B	-0.515033	8.73658	-2.86048	0.0153306	0.134204	-3.4622	NOT
36313_at	EVI2A	0.514913	7.36354	1.41301	0.184989	0.51573	-5.75871	NOT
1378_g_at	NFKB1	0.514444	10.8255	3.30051	0.00696096	0.0820521	-2.68516	NOT
35292_at	ATP6V1G2-DDX39B /// DDX39B /// SNORD84	-0.514219	11.2025	-3.18652	0.00853505	0.0932211	-2.88693	NOT
1709_g_at	MAPK10	-0.513908	7.68364	-3.56004	0.00438955	0.061444	-2.22651	NOT
39253_s_at	RALA	0.513739	8.14105	2.56846	0.0258989	0.182274	-3.97016	NOT
41531_at	TM4SF1	-0.513017	10.0928	-1.7887	0.100869	0.381851	-5.23579	NOT
38985_at	LEPROTL1	0.512304	8.32363	2.04647	0.0650621	0.303239	-4.83841	NOT
36587_at	EEF2	-0.512245	13.4662	-4.22345	0.00139008	0.0303225	-1.07297	NOT
36159_s_at	PRNP	0.512243	10.2251	2.34438	0.0386078	0.227043	-4.35098	NOT
35593_at	AOC2	-0.511223	8.79684	-3.07145	0.0104917	0.10623	-3.09047	NOT
1637_at	MAPKAPK3	0.510044	10.9486	4.18693	0.00147899	0.0314535	-1.13542	NOT
38824_at	HTATIP2	0.509602	9.36581	2.39257	0.0354447	0.216509	-4.26995	NOT
35831_at	ATP9A	-0.509597	9.93282	-2.77839	0.0177691	0.145968	-3.60597	NOT
404_at	IL4R	0.508896	9.92325	2.88599	0.0146429	0.13075	-3.41739	NOT
37046_at	PSMA5	0.5087	8.44098	3.92517	0.00231737	0.0412761	-1.58702	NOT
464_s_at	IFI35	0.508684	10.7584	3.39143	0.00591945	0.0737763	-2.52429	NOT
38640_at	ZNF593	-0.508502	10.1225	-3.14743	0.00915451	0.0969671	-2.95612	NOT
40103_at	EZR	0.508342	11.9124	2.13426	0.0558652	0.279647	-4.69749	NOT
39550_at	COLGALT2	-0.508008	9.04182	-1.84216	0.0922167	0.366371	-5.15561	NOT
40953_at	CNN3	-0.507979	9.89873	-3.18839	0.00850648	0.0930104	-2.88362	NOT
32962_at	CTH	-0.507923	6.16806	-3.92826	0.00230503	0.0411682	-1.58165	NOT
1287_at	PARP1	0.507849	10.7654	4.74664	0.00058286	0.0183521	-0.19591	NOT
38894_g_at	NCF4	0.507674	10.1042	2.67177	0.0215204	0.163784	-3.79166	NOT
1539_at	NRAS	0.507001	6.75523	2.6077	0.0241413	0.175789	-3.90255	NOT
931_at	GPR183	0.506435	9.33979	1.82043	0.0956479	0.373654	-5.18835	NOT
33646_g_at	GM2A	0.506313	9.98238	3.0275	0.0113535	0.111469	-3.1681	NOT
37306_at	CYFIP1	0.50628	11.3689	3.70572	0.00339666	0.0514224	-1.97029	NOT
39993_at	PIGA	-0.506214	9.33772	-2.43537	0.0328464	0.208402	-4.19755	NOT
33326_at	RAB21	-0.505982	8.56608	-2.33028	0.0395838	0.230104	-4.37459	NOT
34712_at	DNMBP	-0.505789	9.34425	-3.30289	0.00693136	0.0819432	-2.68094	NOT
31856_at	LRRC32	-0.504384	10.8982	-2.31851	0.0404175	0.233108	-4.39427	NOT
33353_at	ADCY1	0.504371	6.80214	3.01201	0.0116739	0.113441	-3.19544	NOT
31509_at	RPL13	-0.504322	13.6491	-3.57604	0.00426723	0.060438	-2.19831	NOT
40690_at	CKS2	0.504166	8.7357	2.71063	0.0200702	0.156847	-3.72414	NOT
38439_at	NFE2L1	-0.504129	11.8628	-3.78899	0.00293621	0.0471062	-1.82442	NOT
647_at	PROCR	-0.504031	11.1036	-2.01805	0.068332	0.312368	-4.88347	NOT
36973_at	SF3B2	-0.503806	11.6047	-4.89117	0.000461456	0.0154545	0.0400814	NOT
39857_at	STX11	0.503745	8.89858	2.75175	0.0186406	0.1501	-3.65248	NOT
39861_at	CTTN	-0.503737	11.0979	-2.79343	0.0172951	0.144518	-3.57968	NOT
37565_at	MMD	-0.503457	8.97748	-2.11196	0.0580773	0.285767	-4.73352	NOT
31992_f_at	HIST1H2AH	-0.503206	7.28802	-3.65274	0.00372786	0.054986	-2.06334	NOT
39594_f_at	MT1H	-0.503078	13.9713	-4.2677	0.00128976	0.0287713	-0.997506	NOT
36980_at	PNRC1	-0.503072	9.82287	-3.03465	0.0112086	0.110577	-3.15548	NOT
32168_s_at	RCAN1	0.502715	8.32022	3.19503	0.00840596	0.0925114	-2.87188	NOT
31886_at	NT5E	0.502628	8.73012	3.03918	0.0111178	0.110184	-3.14749	NOT
34218_at	LOC100996693 /// SPEG	-0.502272	8.06906	-2.81564	0.016618	0.141197	-3.54081	NOT
37209_g_at	PSPH	-0.500724	7.09068	-0.943032	0.365674	0.70679	-6.28502	NOT
32523_at	CLTB	-0.499897	9.7647	-2.48914	0.029844	0.197732	-4.10606	NOT
40504_at	PON2	0.499192	7.0012	2.39107	0.0355393	0.216668	-4.27248	NOT
37739_at	SSRP1	-0.499176	11.0167	-4.59405	0.000748193	0.0208536	-0.448128	NOT
37358_at	UBE2E1	0.499067	8.19809	2.93331	0.0134484	0.124213	-3.33418	NOT
40729_s_at	LTB	0.498972	10.8358	3.46205	0.00522126	0.0684565	-2.39945	NOT
37294_at	BTG1	-0.498717	11.714	-3.99975	0.0020374	0.0381666	-1.45768	NOT
34870_at	LDB3	-0.498648	8.20452	-3.05129	0.0108786	0.108665	-3.12609	NOT
34684_at	RECQL	0.49842	7.95632	1.04479	0.318269	0.667069	-6.18529	NOT
31510_s_at	H3F3A /// H3F3B /// MIR4738	-0.498235	11.2355	-4.68277	0.000646829	0.0190815	-0.301105	NOT
32728_at	AMPH	-0.497525	8.4959	-5.06769	0.000348315	0.0129348	0.324334	NOT
38767_at	SPRY1	-0.497469	10.9839	-2.72159	0.0196787	0.155193	-3.70505	NOT
38299_at	IL6	-0.497304	10.7055	-0.767264	0.458883	0.773546	-6.43641	NOT
35342_at	PTPLB	-0.497109	9.47041	-1.63588	0.129788	0.432491	-5.4576	NOT
36160_s_at	PTPRN2	0.496406	9.01634	3.50054	0.00487677	0.0655741	-2.33146	NOT
628_at	FZD2	0.496018	9.13816	5.02896	0.00037035	0.0134756	0.262345	NOT
33454_at	AGRN	0.495847	11.1716	2.53517	0.0274884	0.188624	-4.02734	NOT
36495_at	FBP1	0.49553	12.3156	1.98252	0.0726362	0.321678	-4.93941	NOT
33405_at	CAP2	-0.494842	6.31602	-4.26435	0.00129708	0.0288836	-1.00321	NOT
41648_at	CRAT	-0.494767	11.7295	-3.57528	0.00427298	0.060438	-2.19965	NOT
32725_at	BID	0.493811	10.2278	2.91115	0.0139952	0.127216	-3.37317	NOT
40326_at	CBLN1	-0.493452	7.7082	-4.28201	0.00125897	0.0285382	-0.973153	NOT
36451_at	ACVR1B	-0.493228	11.1331	-4.14037	0.00160102	0.0330288	-1.21524	NOT
476_s_at	HDAC1	0.492272	9.72398	4.11705	0.00166604	0.034038	-1.25531	NOT
35792_at	MGLL	-0.49216	10.7418	-2.81587	0.0166112	0.141197	-3.54041	NOT
35682_at	ZC3HAV1	0.492096	9.29429	2.46816	0.0309824	0.202058	-4.14183	NOT
40461_at	ZHX3	-0.491818	7.74537	-1.83298	0.0936528	0.369948	-5.16947	NOT
38469_at	TSPAN8	-0.491659	6.18319	-3.3157	0.00677472	0.0805439	-2.65827	NOT
39092_at	H2AFV	0.49144	10.4925	5.71017	0.000129877	0.00706823	1.3206	NOT
33817_at	HNRNPA3	-0.491315	7.57582	-3.58611	0.00419207	0.0600103	-2.18057	NOT
35016_at	CD74	0.491208	13.989	3.57601	0.00426749	0.060438	-2.19837	NOT
33452_at	PLAT	-0.491177	9.26442	-3.12214	0.00957935	0.100154	-3.00086	NOT
33117_r_at	RPS12	-0.4911	13.8556	-2.87325	0.0149824	0.132378	-3.43978	NOT
36572_r_at	ARL6IP1	0.491045	9.30026	1.74902	0.10776	0.395058	-5.29447	NOT
39008_at	CP	-0.490753	10.0181	-1.57622	0.142938	0.455607	-5.54096	NOT
40767_at	TFPI	-0.490459	9.46783	-1.40305	0.187863	0.519762	-5.77147	NOT
36170_at	ETHE1	0.490228	11.5476	5.13724	0.000312155	0.012072	0.435098	NOT
2050_s_at	RAC1	0.489669	12.4521	3.75115	0.00313691	0.0492093	-1.89065	NOT
33917_at	EPB41L1	-0.48952	9.67121	-2.72246	0.0196479	0.155047	-3.70354	NOT
32352_at	PNMT	-0.489411	10.478	-5.13949	0.000311052	0.012072	0.438676	NOT
41106_at	KCNN4	0.489405	8.39972	3.93644	0.00227264	0.040817	-1.56745	NOT
155_s_at	SUMO1	0.488522	9.51924	2.15247	0.054118	0.274967	-4.66795	NOT
37208_at	CO9	-0.488384	6.93772	-1.09417	0.296981	0.645605	-6.13388	NOT
251_at	CAMK1	-0.488343	9.67964	-2.88976	0.0145439	0.130403	-3.41076	NOT
41474_at	KIF2A	0.48816	6.94765	2.37544	0.0365389	0.220526	-4.2988	NOT
35361_at	PINK1	-0.487114	10.6697	-3.72574	0.00327955	0.0503203	-1.93517	NOT
35809_g_at	SRSF6	-0.486437	10.5339	-2.97612	0.012452	0.117944	-3.25876	NOT
37931_at	CENPB	-0.486311	11.58	-3.49499	0.00492504	0.0660824	-2.34128	NOT
41814_at	FUCA1	0.486149	12.1435	1.90416	0.0830346	0.346005	-5.06108	NOT
39310_at	BDKRB2	-0.485956	9.82603	-1.79866	0.0992035	0.379559	-5.22095	NOT
1831_at	BMP5	-0.485663	7.93027	-4.57988	0.00076587	0.0211595	-0.471708	NOT
1753_s_at	RAD23A	-0.485633	9.52091	-4.05542	0.00185144	0.0361304	-1.36146	NOT
849_g_at	TRAF1	0.485251	8.81464	3.90347	0.00240613	0.0419961	-1.62475	NOT
37893_at	PTPN2	0.485034	8.64522	1.79053	0.10056	0.381851	-5.23306	NOT
1138_at	SLC20A1	0.484559	10.3878	4.42762	0.000985958	0.0242665	-0.726663	NOT
37376_at	UBXN1	-0.4845	11.3111	-4.57765	0.000768688	0.0211909	-0.475415	NOT
37735_at	DNAJC25-GNG10 /// GNG10	0.484467	11.622	2.35995	0.0375572	0.223362	-4.32486	NOT
1074_at	RAB1A	0.484258	9.69697	1.57425	0.143392	0.456167	-5.54368	NOT
34494_at	ADAMTS2	0.484207	10.2072	5.11767	0.00032191	0.0122107	0.404002	NOT
39957_at	SOCS6	0.484062	6.39444	3.67844	0.00356325	0.0531164	-2.01818	NOT
33352_at	HIST2H2BE	-0.483703	7.60439	-2.81093	0.0167592	0.141729	-3.54905	NOT
828_at	PTGER2	0.483658	7.4607	1.88828	0.085303	0.352208	-5.08545	NOT
41446_f_at	MT1F /// MT1G /// MT1M /// MT1P3	-0.483298	14.3152	-3.78089	0.00297803	0.0475549	-1.8386	NOT
33708_at	SLC43A1	-0.482887	9.93431	-3.65404	0.0037193	0.0549239	-2.06104	NOT
35340_at	RAB8A	0.482807	10.0574	3.81386	0.00281158	0.0459845	-1.78096	NOT
41401_at	CSRP2	-0.482602	9.11027	-3.17899	0.00865105	0.0938935	-2.90027	NOT
40323_at	CD38	0.482571	7.47098	2.94311	0.0132134	0.122942	-3.31692	NOT
34840_at	SERINC5	0.482269	6.92281	2.55015	0.0267617	0.186279	-4.00163	NOT
38276_at	NFKBIE	0.481993	9.94519	4.52056	0.000844765	0.0220372	-0.570691	NOT
34945_at	PLXDC1	0.481578	7.736	1.76298	0.105289	0.389505	-5.27391	NOT
1717_s_at	BIRC3	0.480397	6.76052	3.39838	0.00584667	0.0732341	-2.51199	NOT
33682_at	GPR1	-0.480256	8.5516	-1.14468	0.276348	0.626032	-6.07933	NOT
32846_s_at	KTN1	-0.479544	8.85932	-2.50934	0.0287869	0.193126	-4.07156	NOT
40468_at	FNBP1	0.478993	9.98272	3.07035	0.0105123	0.106353	-3.09241	NOT
32724_at	PHYH	-0.478617	9.35699	-2.14116	0.0551971	0.277989	-4.68631	NOT
641_at	PSEN1	0.478373	10.5773	2.06651	0.0628446	0.296817	-4.80646	NOT
34681_at	SEMA3E	-0.478175	6.23553	-5.63074	0.00014626	0.00756833	1.20075	NOT
40331_at	MARCO	0.477939	13.1681	2.00192	0.0702558	0.316496	-4.90892	NOT
35784_at	VAMP3	0.477931	9.19855	2.08636	0.0607195	0.292441	-4.7747	NOT
306_s_at	HMGN1	0.477822	10.9026	2.95577	0.0129161	0.120799	-3.29462	NOT
38670_at	RNF114	0.477636	8.60876	2.9042	0.0141711	0.128261	-3.38538	NOT
41746_at	NHP2L1	-0.477552	10.1143	-3.23458	0.00783148	0.0884978	-2.80187	NOT
38862_at	SKAP1	0.477438	7.87302	2.99029	0.0121388	0.116022	-3.23377	NOT
33854_at	ATP6V1D	0.477352	8.62438	1.56687	0.145102	0.459501	-5.55386	NOT
34262_at	DIAPH2	-0.47722	9.77564	-2.81163	0.0167382	0.141647	-3.54783	NOT
34753_at	VAMP7	0.476977	9.93539	1.58367	0.141234	0.454093	-5.53065	NOT
32675_at	BST1	0.476813	8.44552	2.7754	0.0178649	0.146374	-3.6112	NOT
36121_at	EPN2 /// EPN2-IT1	-0.476347	10.2853	-3.67983	0.00355451	0.0530879	-2.01573	NOT
40260_g_at	RBFOX2	-0.476125	8.39022	-2.41389	0.0341264	0.213307	-4.23393	NOT
41468_at	TARP /// TRGC2 /// TRGV9	0.475299	7.70369	2.73113	0.0193443	0.153805	-3.68844	NOT
38547_at	ITGAL	0.474872	7.97309	5.33753	0.000228525	0.010087	0.750185	NOT
31773_at	CYB561	-0.474511	6.67351	-3.69097	0.0034857	0.0523934	-1.99617	NOT
39581_at	CSTA	0.474183	8.20582	1.73221	0.110806	0.400639	-5.31911	NOT
38051_at	MAL	-0.474019	10.5917	-3.19507	0.00840546	0.0925114	-2.87182	NOT
35256_at	SLC5A6	-0.473782	10.3475	-3.38554	0.0059818	0.0742637	-2.5347	NOT
35688_g_at	CMC4 /// MTCP1	-0.47363	9.7935	-5.07935	0.000341957	0.0127361	0.342952	NOT
38653_at	PMP22	-0.473603	13.4914	-4.33114	0.00115895	0.0270979	-0.889703	NOT
35590_s_at	GIPR	0.472735	11.3281	3.99865	0.00204127	0.0381823	-1.45958	NOT
37819_at	MDM1	0.472543	7.08984	1.94931	0.0768869	0.332229	-4.99127	NOT
37553_at	TESK1	-0.472457	10.1453	-3.00308	0.011863	0.11425	-3.21121	NOT
39897_at	YTHDC1	-0.472249	9.13477	-2.52044	0.0282217	0.19123	-4.05257	NOT
39729_at	PRDX2	-0.47214	10.8716	-1.91967	0.080873	0.341917	-5.03719	NOT
32171_at	EIF5	-0.471846	8.91348	-1.64765	0.127322	0.428922	-5.44093	NOT
40845_at	ILF3	-0.47158	8.89366	-3.13913	0.00929169	0.0978456	-2.97079	NOT
40088_at	NRIP1	-0.471534	8.10568	-1.78335	0.101774	0.383009	-5.24374	NOT
1959_at	AZIN1	0.471494	8.9615	1.4411	0.177077	0.508014	-5.72236	NOT
36092_at	LOC100996724 /// LOC100996761 /// LOC101929792 /// LOC101930416 /// PDE4DIP	-0.470679	7.36004	-2.10211	0.0590811	0.288047	-4.74939	NOT
37927_at	RCC1	-0.470601	8.71904	-3.4647	0.00519679	0.0683175	-2.39477	NOT
36741_at	GIT2	0.470416	7.9924	2.14242	0.0550754	0.277696	-4.68426	NOT
37096_at	ELANE	-0.470038	7.50556	-2.77703	0.0178125	0.146229	-3.60834	NOT
38820_at	2020-09-15	0.469927	9.3419	1.90345	0.0831349	0.346195	-5.06217	NOT
36029_at	MPPED2	-0.469903	6.36958	-4.5116	0.000857398	0.0222747	-0.585673	NOT
41101_at	FIG4	0.469199	9.0437	2.60828	0.024116	0.175789	-3.90154	NOT
40024_at	STAC	-0.469095	8.20658	-4.0477	0.00187616	0.0364436	-1.37479	NOT
32165_at	SRSF7	-0.468795	8.94475	-1.51143	0.158523	0.479749	-5.62927	NOT
39982_r_at	MSR1	0.468358	7.12169	3.31376	0.00679819	0.0806923	-2.6617	NOT
40698_at	CLEC2B	0.468333	8.54665	1.10618	0.291973	0.640231	-6.12109	NOT
35992_at	MSC	0.468054	10.1265	2.23899	0.046503	0.250489	-4.52627	NOT
37347_at	CKS1B	-0.467927	10.3906	-3.2853	0.00715259	0.0833105	-2.71208	NOT
37329_at	NDUFV1	-0.467913	11.2738	-3.22687	0.00794018	0.0891246	-2.81551	NOT
38260_at	LAS1L	-0.467292	10.6372	-4.30571	0.00120964	0.0277688	-0.93286	NOT
38331_at	RIT1	0.466978	9.16179	2.10527	0.058757	0.287604	-4.7443	NOT
35707_at	GLB1L2	-0.466344	9.30408	-2.52052	0.0282174	0.19123	-4.05243	NOT
35692_at	TMEM158	0.466049	6.8208	3.25962	0.00748849	0.0856428	-2.75754	NOT
465_at	KAT5	-0.465745	9.31871	-3.82728	0.00274665	0.0452114	-1.75753	NOT
39864_at	CIRBP	-0.465652	11.9591	-3.01893	0.0115297	0.112616	-3.18323	NOT
31581_at	IGKC /// IGKV2-24 /// IGKV2-24 /// IGKV2D-24 /// IGKV2D-24	0.465048	5.94477	3.81162	0.00282259	0.0459845	-1.78487	NOT
34177_at	B4GALT2	-0.46473	10.0734	-1.71042	0.114866	0.406564	-5.35083	NOT
41831_at	LRP5	-0.464622	8.90859	-3.29545	0.00702405	0.0822975	-2.69411	NOT
2061_at	ITGA4	0.46457	5.99295	3.66435	0.00365254	0.0541915	-2.04293	NOT
37890_at	CD47	0.463963	8.77236	2.42945	0.0331943	0.209335	-4.20758	NOT
32208_at	KIAA0355	-0.463654	8.98662	-4.73849	0.000590641	0.0184509	-0.209308	NOT
31874_at	GAS2L1	0.46345	10.0878	2.0815	0.0612335	0.293434	-4.78248	NOT
33263_at	ENOSF1	-0.463046	7.53018	-3.98398	0.0020935	0.0385877	-1.48497	NOT
37972_at	DNASE1L3	-0.462886	9.5473	-1.23003	0.244037	0.588466	-5.98281	NOT
37117_at	ARHGAP8 /// PRR5-ARHGAP8	-0.46218	7.65159	-2.12891	0.0563891	0.281286	-4.70616	NOT
38407_r_at	PTGDS	0.461939	11.6413	1.09547	0.296436	0.644866	-6.1325	NOT
38729_at	FKBP4	-0.461861	11.6249	-3.57379	0.00428424	0.0604389	-2.20228	NOT
37213_at	DNASE1L1	0.461727	9.67868	3.02642	0.0113756	0.111512	-3.17001	NOT
39692_at	CREB3L2	-0.461562	10.1465	-4.18825	0.00147566	0.0314535	-1.13315	NOT
40289_at	NAPG	0.461414	6.86215	2.02559	0.0674494	0.309454	-4.87154	NOT
40329_at	SLC39A7	-0.46141	10.312	-1.97425	0.0736737	0.324339	-4.95236	NOT
1159_at	IL7	0.461344	5.84792	2.66184	0.0219074	0.16581	-3.80888	NOT
41504_s_at	MAF	0.460745	11.109	1.96448	0.0749168	0.327868	-4.96762	NOT
39038_at	FBLN5	-0.460084	8.94934	-1.53423	0.152879	0.471073	-5.59847	NOT
37446_at	GPRASP1	-0.459774	6.23422	-3.58354	0.00421115	0.0601471	-2.18511	NOT
592_at	PSMC3	-0.459749	10.9118	-3.53493	0.00458878	0.0628556	-2.27079	NOT
1783_at	RIN2	-0.459733	8.35425	-1.29305	0.222175	0.56305	-5.90818	NOT
34726_at	CACNB3	-0.45923	8.88642	-3.34467	0.00643358	0.0778068	-2.60701	NOT
40132_g_at	CCZ1 /// CCZ1B	0.459134	9.18957	1.8283	0.0943923	0.371276	-5.17652	NOT
38775_at	LRP1	-0.458844	11.7706	-1.97887	0.0730928	0.323021	-4.94513	NOT
39105_at	VASP	0.458257	9.53782	3.22921	0.00790704	0.0890582	-2.81137	NOT
809_at	RAB27A	0.458178	7.49092	3.50872	0.00480663	0.0648382	-2.31703	NOT
138_at	MAP4K1	0.458012	9.76148	4.15199	0.00156963	0.0325421	-1.19531	NOT
37823_at	CCL8	0.457787	9.47056	1.25659	0.234623	0.578724	-5.9517	NOT
39719_at	POMZP3 /// ZP3	-0.45741	7.46346	-2.31956	0.0403423	0.233108	-4.39252	NOT
370_at	STK38	0.457197	7.93249	2.48505	0.0300629	0.198419	-4.11305	NOT
34849_at	SARS	-0.45692	11.349	-3.9504	0.00221843	0.0400605	-1.5432	NOT
35390_at	ABCA6	0.456787	6.38248	1.19588	0.256587	0.605667	-6.02208	NOT
33186_i_at	WHAMMP2 /// WHAMMP3	-0.45664	6.35564	-3.094	0.0100754	0.102821	-3.05061	NOT
33037_at	CHST7	-0.456625	9.1047	-3.92382	0.00232278	0.0412761	-1.58936	NOT
38734_at	PLN	-0.456104	7.21936	-5.0957	0.000333247	0.0125437	0.369027	NOT
40396_at	P2RX5	0.455961	9.8367	3.01126	0.0116898	0.113441	-3.19677	NOT
40013_at	CLIC2	0.454981	8.1116	1.29526	0.221436	0.562207	-5.90551	NOT
34990_at	SETBP1	-0.454611	7.39921	-2.87704	0.0148804	0.131939	-3.43311	NOT
40841_at	TACC1	-0.453963	12.031	-1.66617	0.123528	0.421189	-5.41455	NOT
37159_at	AHDC1	-0.453822	10.1504	-2.64682	0.0225059	0.168441	-3.83491	NOT
34651_at	COMT	0.453659	12.2882	3.4042	0.00578641	0.0726235	-2.50169	NOT
38364_at	TLE4	0.453596	7.58243	1.6785	0.121058	0.41682	-5.39689	NOT
32670_at	THBS3	0.453024	10.5055	2.79399	0.0172776	0.144469	-3.57869	NOT
37194_at	GATA2	-0.452971	9.27374	-2.46327	0.0312538	0.202676	-4.15016	NOT
33925_at	NRGN	0.452836	9.79752	3.58892	0.00417136	0.0598495	-2.17563	NOT
32822_at	SLC25A4	-0.45277	8.82552	-2.42988	0.0331692	0.209335	-4.20686	NOT
925_at	IFI30 /// PIK3R2	0.452754	14.2416	2.98081	0.0123474	0.11704	-3.25048	NOT
39960_at	COQ2	0.4527	9.05873	2.37034	0.0368714	0.221957	-4.30739	NOT
33230_at	PRPF19	-0.452472	10.1755	-2.16464	0.0529796	0.27214	-4.64816	NOT
32138_at	DNM1	-0.452313	10.6646	-4.0026	0.00202742	0.0380926	-1.45274	NOT
41322_s_at	NHP2	-0.452239	10.515	-3.21203	0.008154	0.090707	-2.84179	NOT
38257_at	MIR4691 /// MIR7113 /// NDUFS8	-0.452105	10.7362	-2.67397	0.0214358	0.163435	-3.78784	NOT
41536_at	ID4	-0.451868	5.89861	-2.19365	0.0503566	0.262295	-4.60079	NOT
38110_at	SDCBP	0.451739	11.2805	1.37641	0.195738	0.530418	-5.8053	NOT
33598_r_at	NLRP3	0.450608	6.32906	2.34145	0.0388093	0.227486	-4.3559	NOT
873_at	HOXA5	-0.450457	6.61433	-4.39551	0.00104033	0.0252114	-0.780811	NOT
39109_at	TPX2	0.450228	8.59028	5.22927	0.000270293	0.0113146	0.580599	NOT
35747_at	NPTN	0.450135	11.7348	2.74089	0.019008	0.1518	-3.67143	NOT
32255_i_at	TERF1	-0.450037	7.6717	-1.52712	0.154622	0.473521	-5.60811	NOT
37482_at	AKR1B10	-0.449976	5.76019	-3.9898	0.00207264	0.0384765	-1.47491	NOT
33467_at	CD300C	0.44993	10.8971	2.73206	0.0193121	0.153645	-3.68682	NOT
40739_at	CA4	-0.449676	8.01938	-4.19171	0.00146703	0.0313944	-1.12724	NOT
890_at	UBE2A	0.449615	9.89004	2.67632	0.0213455	0.162947	-3.78376	NOT
37250_at	GJA9-MYCBP /// MYCBP	0.449526	9.22934	1.74883	0.107793	0.395064	-5.29474	NOT
39401_at	ATXN7L3B	-0.449505	10.905	-4.11387	0.00167511	0.0341323	-1.26077	NOT
37827_r_at	DOPEY2	0.44908	6.33445	2.70976	0.0201014	0.15686	-3.72564	NOT
39725_at	RBM39	-0.448988	8.21378	-2.35233	0.0380679	0.225101	-4.33765	NOT
37971_at	BAZ1A	0.448712	7.46924	1.02707	0.326179	0.673921	-6.20326	NOT
41160_at	MBD3	-0.448616	11.3611	-2.57177	0.0257458	0.182231	-3.96446	NOT
39073_at	NME1	-0.448589	9.75272	-2.21487	0.0485166	0.25638	-4.56598	NOT
41344_s_at	PURA	-0.44828	10.6723	-4.61492	0.000722933	0.0202839	-0.413447	NOT
37671_at	LAMA4	0.4482	9.40415	1.69175	0.118454	0.411783	-5.37784	NOT
994_at	PTPRM	-0.447998	8.63529	-3.74107	0.0031927	0.0497054	-1.90831	NOT
36776_at	LAG3	0.447769	9.30966	2.98775	0.0121942	0.116375	-3.23824	NOT
41421_at	CAMTA2	-0.447407	9.86182	-2.02083	0.0680061	0.311329	-4.87909	NOT
33456_at	MAPRE1	0.446423	10.1356	1.84478	0.0918111	0.36604	-5.15165	NOT
33228_g_at	IL10RB	0.446087	11.1833	3.47915	0.00506527	0.0671481	-2.36924	NOT
41869_at	PES1	-0.445901	10.9297	-3.54143	0.0045363	0.0625277	-2.25932	NOT
40122_at	SYNCRIP	0.445716	9.81678	2.41424	0.034105	0.213279	-4.23334	NOT
35178_at	WIF1	-0.445691	5.64325	-4.18472	0.00148456	0.0314957	-1.1392	NOT
35203_at	KAT6B	-0.445592	8.97365	-3.72294	0.00329568	0.0503203	-1.94008	NOT
1969_s_at	CDK7	0.445338	8.30466	1.83312	0.0936306	0.369948	-5.16926	NOT
37974_at	MSL3	0.445147	7.18876	2.99484	0.0120398	0.115425	-3.22573	NOT
36975_at	SARAF	0.444987	10.3675	1.92754	0.0797963	0.339579	-5.02503	NOT
40108_at	BZW1	-0.444942	10.7874	-2.157	0.0536913	0.273672	-4.66058	NOT
897_at	LOC101930075 /// PKD1	-0.444867	10.9898	-1.99486	0.0711131	0.3183	-4.92003	NOT
1495_at	LTBP1	0.444818	9.00808	2.88223	0.0147422	0.131174	-3.424	NOT
41678_at	EPHB2	0.444713	9.07878	2.35435	0.037932	0.22459	-4.33426	NOT
38139_at	FPGT	0.4443	7.96674	0.826544	0.42585	0.752103	-6.38841	NOT
41259_at	NOP16	-0.444236	9.64384	-3.21551	0.00810339	0.0903031	-2.83563	NOT
32232_at	NDUFB5	0.444083	10.5168	2.31089	0.0409652	0.234609	-4.40698	NOT
33613_at	AL928768.3 /// Ig alpha 1-[alpha]2m /// IGH	0.443664	8.83377	2.06741	0.062747	0.296817	-4.80503	NOT
37251_s_at	GPM6B	-0.44326	6.76685	-2.62058	0.0235901	0.173907	-3.8803	NOT
34302_at	EIF3G	-0.443046	12.3837	-4.43937	0.000966828	0.0239826	-0.706894	NOT
1751_g_at	FARSA	-0.442385	9.86941	-3.17353	0.00873607	0.0941944	-2.90993	NOT
37992_s_at	ATP5D	-0.442113	11.689	-3.11462	0.00970936	0.100732	-3.01415	NOT
41796_at	PLCL2	0.441414	8.66528	2.41937	0.0337954	0.211925	-4.22466	NOT
37745_s_at	ST5	-0.441119	9.99251	-2.00301	0.0701243	0.316437	-4.90721	NOT
32263_at	CCNB2	0.440849	7.13614	3.84458	0.00266514	0.0442183	-1.72733	NOT
35239_at	EMD	-0.440741	11.8121	-3.61987	0.00394983	0.0573884	-2.12113	NOT
41784_at	PNISR	-0.440736	6.23979	-2.58334	0.0252182	0.17989	-3.94455	NOT
870_f_at	MT3	-0.440027	13.7019	-3.96594	0.00215971	0.0392918	-1.51626	NOT
34377_at	ATP1A2	-0.439622	7.47753	-1.75338	0.106983	0.393545	-5.28806	NOT
36562_at	CTIF	-0.439517	9.95415	-3.10742	0.00983566	0.101458	-3.02688	NOT
34046_at	SH3BP1	0.439211	11.1783	4.30594	0.00120916	0.0277688	-0.932467	NOT
31609_s_at	PCOLCE	0.438357	13.4984	2.48204	0.0302248	0.199059	-4.11818	NOT
35479_at	ADAM28	0.438197	6.33836	3.85943	0.00259725	0.0434918	-1.70144	NOT
35668_at	RAMP1	-0.437993	6.60682	-2.24497	0.0460166	0.248505	-4.5164	NOT
34950_at	ZNF423	0.436769	7.8657	2.09148	0.0601817	0.291463	-4.76647	NOT
39433_at	KIAA0930	0.43639	7.88918	5.15281	0.000304614	0.012072	0.459811	NOT
1461_at	NFKBIA	-0.436209	13.7056	-2.15042	0.0543118	0.275188	-4.67127	NOT
37672_at	USP7	-0.436025	10.2746	-2.83982	0.0159108	0.137689	-3.49844	NOT
998_s_at	IL1R2	-0.435783	8.84988	-1.95354	0.0763324	0.330843	-4.98468	NOT
32709_at	KCNAB1	-0.435723	5.60574	-3.64561	0.00377485	0.0554201	-2.07586	NOT
38873_at	VPRBP	-0.435671	7.01805	-3.57443	0.00427939	0.060438	-2.20115	NOT
36311_at	PDE1A	-0.435529	8.48477	-1.98622	0.0721764	0.320512	-4.9336	NOT
36553_at	ASMTL	-0.435492	9.86346	-2.35173	0.0381086	0.225101	-4.33866	NOT
33325_at	RPS6KA2	-0.43533	9.70086	-2.94083	0.0132677	0.123266	-3.32093	NOT
908_at	IFIT2	0.43443	8.19396	2.80107	0.017059	0.143591	-3.5663	NOT
40425_at	EFNA1	-0.434416	9.43646	-2.81369	0.0166762	0.141586	-3.54421	NOT
37573_at	ANGPTL2	0.434335	12.7945	1.98991	0.0717202	0.319576	-4.9278	NOT
41598_at	SEC22B	0.434197	10.7001	2.07211	0.0622386	0.296277	-4.79752	NOT
35323_at	EIF3B	-0.434152	11.8033	-3.1496	0.00911897	0.0966986	-2.95228	NOT
38148_at	CRY1	-0.433904	7.89221	-1.80264	0.0985442	0.378401	-5.215	NOT
41610_at	LAMA5	-0.433755	9.40515	-1.7789	0.102533	0.384405	-5.25035	NOT
716_at	BCRP3	-0.433604	10.4304	-2.80813	0.0168439	0.14216	-3.55395	NOT
37623_at	NR4A2	-0.433525	7.34555	-0.884641	0.395049	0.72965	-6.33832	NOT
41316_s_at	SAFB	-0.43345	9.81832	-3.62783	0.00389486	0.0567646	-2.10713	NOT
38129_at	GK	0.433428	7.24678	3.18189	0.00860615	0.0937214	-2.89513	NOT
1127_at	RPS6KA1	0.433329	10.6356	6.04693	7.93e-05	0.00543856	1.81829	NOT
40495_at	ORAI2	0.433254	9.30078	3.26392	0.0074312	0.0852966	-2.74994	NOT
36957_at	ZMYND8	-0.432881	7.24229	-2.96356	0.0127363	0.119991	-3.28089	NOT
41750_at	PDIA6	0.432753	11.0372	2.34157	0.038801	0.227486	-4.3557	NOT
38275_at	IMP4	-0.432715	10.0872	-2.88854	0.0145761	0.13043	-3.41292	NOT
37985_at	LMNB1	0.432459	6.57347	2.79117	0.0173656	0.144725	-3.58364	NOT
38152_at	VWA5A	0.432235	9.39269	3.9282	0.00230524	0.0411682	-1.58175	NOT
38866_at	GRAP2	0.432007	5.88605	5.20461	0.000280891	0.0114839	0.541736	NOT
34670_at	MAN2B1	0.432005	10.6946	4.83881	0.000502032	0.016464	-0.0450783	NOT
38461_at	NEB	-0.43127	8.08881	-2.06374	0.0631469	0.297831	-4.81088	NOT
34761_r_at	ADAM9	0.430753	7.66072	1.40988	0.185888	0.516269	-5.76272	NOT
35008_at	PER2	-0.430269	7.77393	-2.60465	0.0242736	0.176036	-3.90781	NOT
35353_at	PSMC2	0.429784	10.141	2.23171	0.0471023	0.252104	-4.53827	NOT
41726_at	ECE1	-0.429623	10.8099	-4.78592	0.000546855	0.0174358	-0.13149	NOT
40979_at	AHSA1	-0.429266	10.7709	-2.69991	0.0204603	0.158778	-3.74278	NOT
41175_at	CBFB	0.429185	11.03	1.57223	0.143858	0.45729	-5.54647	NOT
32324_at	YWHAB	0.429175	12.4285	2.78349	0.0176071	0.145679	-3.59706	NOT
35628_at	TM7SF2	-0.429052	9.78084	-3.30179	0.00694507	0.0820284	-2.6829	NOT
32590_at	NCL	-0.428923	11.9413	-3.37906	0.00605121	0.0749045	-2.54616	NOT
846_s_at	BAK1	0.428678	8.6783	4.5256	0.000837737	0.0218991	-0.562257	NOT
1817_at	PFDN5	-0.428549	13.1215	-4.02714	0.00194359	0.0372169	-1.4103	NOT
40575_at	DLG5	-0.427857	8.05878	-2.29349	0.0422444	0.238222	-4.43598	NOT
36767_at	CYP1A1	-0.42781	7.34834	-2.0723	0.0622174	0.296277	-4.7972	NOT
41577_at	PPP1R16B	0.427686	7.62522	2.93439	0.0134223	0.124154	-3.33228	NOT
36073_at	NDN	-0.42768	9.63591	-1.41301	0.184988	0.51573	-5.7587	NOT
33901_at	SLC29A1	-0.427584	11.6564	-3.2234	0.00798976	0.0895108	-2.82167	NOT
38751_i_at	ATP5I	-0.427423	13.53	-2.39213	0.0354724	0.216574	-4.27069	NOT
37716_at	CD200	0.427367	9.24939	2.77161	0.017987	0.146992	-3.61781	NOT
32847_at	MYLK	-0.4269	8.59315	-2.85932	0.0153625	0.13424	-3.46423	NOT
1294_at	MIR5193 /// UBA7	0.426835	10.2378	4.10127	0.00171159	0.0345216	-1.28245	NOT
39471_at	CAPRIN1	0.426739	8.17488	1.4652	0.170522	0.498036	-5.6908	NOT
37462_i_at	SF3A2	-0.426516	9.57591	-2.7613	0.0183234	0.148588	-3.63582	NOT
36915_at	CTSO	0.426477	10.9219	1.48628	0.164958	0.488224	-5.6629	NOT
37929_at	CADM1	0.426396	8.45333	2.52414	0.0280358	0.190414	-4.04624	NOT
36053_at	CDKN2C	-0.426141	10.1041	-2.65856	0.0220368	0.166242	-3.81457	NOT
35909_at	PHLDA1	-0.426118	10.0129	-1.73222	0.110803	0.400639	-5.31909	NOT
39159_at	SH3GL1	-0.426103	10.1267	-2.46073	0.0313956	0.202926	-4.15447	NOT
33759_at	BPGM	0.425984	7.42215	2.24879	0.0457081	0.247263	-4.51009	NOT
40127_at	SFXN3	0.425874	11.078	2.69268	0.0207277	0.16036	-3.75535	NOT
38097_at	EI24	-0.42586	11.3923	-2.95936	0.0128329	0.120613	-3.28829	NOT
33657_at	RPL34	-0.425581	13.3864	-4.57287	0.000774774	0.0211919	-0.483378	NOT
40613_at	C6orf62	0.425146	7.78819	1.84983	0.0910318	0.364531	-5.144	NOT
1140_at	ITGAE	-0.424742	8.62433	-1.81088	0.0971925	0.376027	-5.20267	NOT
34801_at	PAN2	-0.424397	8.55036	-3.54954	0.00447179	0.0620288	-2.24503	NOT
37922_at	TCN2	0.424218	10.5764	3.45048	0.00532962	0.0692218	-2.41989	NOT
32967_at	FAIM3	0.424114	9.58061	2.29282	0.0422948	0.238293	-4.4371	NOT
41245_at	GDF10	-0.423881	6.55948	-1.42475	0.181647	0.512852	-5.74358	NOT
32186_at	SLC7A5	-0.423634	9.26869	-1.70753	0.115416	0.407481	-5.35503	NOT
41677_at	IL15RA	0.42356	8.62877	3.0097	0.0117227	0.113592	-3.19953	NOT
38147_at	SH2D1A	0.422838	6.32589	2.41625	0.0339833	0.212623	-4.22993	NOT
31998_at	ABCA1	0.422732	6.89349	2.06783	0.0627011	0.296817	-4.80435	NOT
40955_at	PTOV1	-0.42271	10.553	-2.16035	0.0533781	0.273284	-4.65514	NOT
38795_s_at	UBTF	-0.422703	8.68738	-3.72387	0.00329034	0.0503203	-1.93846	NOT
40126_at	PRRX1	0.422614	9.54622	1.22622	0.245411	0.589167	-5.98723	NOT
35773_i_at	NDUFB7	-0.422513	10.7399	-3.44997	0.00533445	0.0692218	-2.4208	NOT
35681_r_at	ZEB2	0.422447	8.06995	1.68222	0.120323	0.415307	-5.39156	NOT
41476_at	GNA11	-0.42226	9.9755	-2.18966	0.0507102	0.263701	-4.60732	NOT
36849_at	ARHGAP29	-0.422239	6.75059	-1.78362	0.101729	0.382955	-5.24335	NOT
38019_at	CSNK1E /// CSNK1E	-0.422046	11.6633	-3.36711	0.00618135	0.0759939	-2.5673	NOT
33690_at	LONRF1	-0.421679	8.52762	-1.998	0.0707303	0.317808	-4.91509	NOT
40618_at	CDV3	0.421407	8.71471	1.18606	0.260286	0.609603	-6.0332	NOT
37804_at	VPS4B	0.421109	5.91472	1.77394	0.103385	0.385624	-5.25771	NOT
38660_at	COX6A2	-0.420838	9.15368	-2.3875	0.0357649	0.217413	-4.27849	NOT
38610_s_at	KRT10	-0.42076	11.4592	-1.91584	0.0814021	0.342704	-5.0431	NOT
34930_at	GPR65	0.420614	5.92218	3.01143	0.0116862	0.113441	-3.19647	NOT
1096_g_at	CD19	0.420511	8.66648	2.34627	0.0384788	0.226707	-4.34781	NOT
38052_at	F13A1	0.420497	12.222	1.41818	0.18351	0.513723	-5.75205	NOT
39158_at	ATF5	-0.420471	10.2184	-0.934938	0.369651	0.711089	-6.29258	NOT
37996_s_at	DMPK	-0.420352	8.85497	-1.74402	0.108658	0.396278	-5.30181	NOT
37583_at	KDM5D	-0.42025	8.90313	-1.71666	0.11369	0.405265	-5.34177	NOT
1660_at	UBE2N	0.420159	9.48736	3.04045	0.0110924	0.11015	-3.14523	NOT
33330_at	CLTCL1	-0.420009	8.46748	-3.24678	0.00766246	0.0868814	-2.78028	NOT
40569_at	MZF1	-0.419884	9.53722	-2.57897	0.0254161	0.180995	-3.95207	NOT
40117_at	MCM6	0.419721	9.86836	3.05854	0.0107377	0.10773	-3.11328	NOT
37043_at	ID3	-0.419704	12.6615	-1.85396	0.0904001	0.363385	-5.13774	NOT
1814_at	TGFBR2	-0.41959	11.6435	-1.86372	0.088923	0.360688	-5.12292	NOT
37259_at	SERPINI1	0.419506	7.36017	1.76578	0.104798	0.388258	-5.26976	NOT
32207_at	MPP1	0.419488	10.9021	2.49837	0.0293566	0.1957	-4.09032	NOT
40420_at	STK10	0.419247	9.79633	3.72558	0.00328049	0.0503203	-1.93546	NOT
34367_at	PHGDH	-0.419186	11.7438	-3.75568	0.00311214	0.0491788	-1.88271	NOT
34909_at	PHTF2	0.419174	6.52117	3.08184	0.0102977	0.104601	-3.0721	NOT
39841_at	SLC16A6	0.419005	7.96664	1.55277	0.148418	0.465797	-5.5732	NOT
38825_at	FGA	0.418889	9.23431	1.98496	0.0723334	0.321013	-4.93559	NOT
38351_at	KIAA1462	-0.418771	7.93456	-2.54597	0.0269624	0.186694	-4.0088	NOT
38091_at	LGALS9	0.418465	12.2146	3.15239	0.00907341	0.0964317	-2.94733	NOT
1667_s_at	CYP4B1	-0.418335	10.9916	-4.3415	0.00113894	0.0267788	-0.872144	NOT
35778_at	KIF5C	0.418322	6.98365	2.75211	0.0186287	0.1501	-3.65186	NOT
35758_at	RUVBL2	-0.418253	10.9977	-2.7126	0.0199992	0.15645	-3.72071	NOT
38796_at	C1QB	0.418232	13.8804	2.86103	0.0153152	0.134191	-3.46122	NOT
41755_at	COBLL1	-0.418069	6.75338	-2.83753	0.0159765	0.13788	-3.50245	NOT
32584_at	PSMD8	-0.417908	9.72859	-2.30082	0.0417009	0.236212	-4.42377	NOT
38038_at	LUM	0.417808	11.7001	2.40591	0.0346137	0.214469	-4.24741	NOT
36390_at	CMKLR1	0.41766	8.56973	4.94271	0.000424881	0.0145626	0.123532	NOT
33807_at	PLEKHA6	-0.417605	8.29057	-3.09381	0.0100788	0.102821	-3.05095	NOT
34914_at	PSTPIP1	0.417467	8.34962	4.11226	0.00167975	0.0341323	-1.26355	NOT
34874_at	PNPLA6	0.417432	10.9443	3.16299	0.00890266	0.0951778	-2.92858	NOT
398_at	DDX18	0.417344	8.03634	1.98713	0.0720637	0.320266	-4.93217	NOT
39091_at	ARL6IP5	0.417058	9.45787	1.77007	0.104054	0.38681	-5.26343	NOT
35382_at	NOL3	-0.416923	9.49019	-4.08644	0.0017556	0.0350177	-1.30799	NOT
37694_at	PHF3	-0.416422	7.4289	-2.39055	0.0355722	0.216728	-4.27336	NOT
39021_at	DPY19L1	0.416414	7.19429	1.48537	0.165195	0.488352	-5.66411	NOT
31488_s_at	PGK1	0.416409	8.77917	2.05138	0.064512	0.301566	-4.83059	NOT
37012_at	CAPZB	0.416332	12.6272	3.9734	0.00213207	0.0389011	-1.50332	NOT
40390_at	SDS	-0.416045	8.86076	-1.21687	0.248813	0.59487	-5.99804	NOT
38441_s_at	CD46	0.415999	10.1912	1.14444	0.276444	0.626032	-6.0796	NOT
32844_at	EIF4G1	-0.415843	11.074	-2.95618	0.0129065	0.120798	-3.29389	NOT
33106_at	NR1H3	0.415761	9.68625	2.25865	0.0449217	0.244982	-4.49379	NOT
40111_g_at	IDH3B	-0.41562	11.1709	-3.55241	0.00444912	0.0619345	-2.23996	NOT
34477_at	UTY	-0.415496	7.24711	-1.77249	0.103634	0.386099	-5.25985	NOT
37015_at	ALDH1A1	0.415457	10.7884	1.19687	0.256216	0.605235	-6.02095	NOT
38635_at	SSR4	0.415136	12.3982	3.16891	0.00880869	0.0945736	-2.9181	NOT
36496_at	IMPA2	-0.415119	8.84147	-2.93648	0.0133719	0.123869	-3.32859	NOT
906_at	STAT4	0.415096	8.62106	2.78239	0.0176416	0.145771	-3.59897	NOT
36927_at	IFI44L	0.415059	8.38685	0.961161	0.356877	0.6973	-6.26788	NOT
35675_at	SORBS3	-0.414888	12.0091	-3.47831	0.0050728	0.0671481	-2.37072	NOT
32506_at	TBC1D1	0.414339	9.80735	2.79793	0.0171556	0.143925	-3.5718	NOT
35771_at	DEAF1	-0.414207	8.96194	-2.25785	0.0449848	0.245135	-4.49511	NOT
455_at	SMARCD2	-0.414038	9.37065	-2.42864	0.0332422	0.209335	-4.20895	NOT
40375_at	EGR3	-0.41352	8.32011	-1.41211	0.185247	0.516093	-5.75986	NOT
32103_at	SERPINF2	-0.413372	10.0026	-2.45923	0.0314793	0.202926	-4.15702	NOT
32487_s_at	RPLP2 /// SNORA52	-0.413332	13.4563	-4.23203	0.00137001	0.030083	-1.05832	NOT
40995_at	NEFL	0.413168	6.15438	1.51189	0.158408	0.47963	-5.62865	NOT
40560_at	TBX2	-0.413074	9.54856	-2.77226	0.017966	0.146992	-3.61668	NOT
38964_r_at	WAS	0.413072	12.2297	4.67286	0.000657395	0.0192539	-0.317471	NOT
39638_at	TFAP4	-0.412217	9.18513	-2.92102	0.0137489	0.125926	-3.3558	NOT
39127_f_at	PPP2R4	0.41166	11.5282	2.7794	0.017737	0.145894	-3.60421	NOT
39617_at	LIFR	-0.41166	5.81511	-2.6948	0.0206488	0.160044	-3.75166	NOT
33803_at	THBD	-0.411615	9.97544	-1.53097	0.153677	0.472442	-5.6029	NOT
39966_at	CSPG5	-0.411598	6.38201	-2.34227	0.0387526	0.227471	-4.35452	NOT
41291_at	TMEM259	-0.411598	9.9592	-2.44665	0.0321931	0.205599	-4.1784	NOT
34345_at	PRPF6	-0.411288	11.2369	-2.36412	0.0372806	0.22294	-4.31785	NOT
38518_at	SCML2	-0.411227	7.80638	-4.31692	0.00118702	0.0275502	-0.913834	NOT
35802_at	FNBP4	-0.410502	8.54011	-2.94021	0.0132824	0.123312	-3.32202	NOT
40704_at	PIK3CA	-0.41024	6.34487	-2.51549	0.0284722	0.192079	-4.06104	NOT
34928_at	ZNF205	-0.409948	8.65607	-2.60625	0.0242041	0.175789	-3.90505	NOT
33305_at	SERPINB1	0.409509	10.4959	1.91905	0.0809582	0.342078	-5.03814	NOT
35798_at	GRINA	-0.40948	12.0718	-1.59336	0.139047	0.45027	-5.51722	NOT
32116_at	TMC6	0.408809	10.5445	5.07977	0.000341731	0.0127361	0.343621	NOT
36123_at	TST	-0.40866	10.0508	-2.71432	0.0199375	0.156185	-3.71771	NOT
2014_s_at	MAP2K6	-0.408535	8.32974	-3.63126	0.00387143	0.0565095	-2.1011	NOT
34654_at	MTMR1	0.40834	8.35439	2.26449	0.0444621	0.243809	-4.48413	NOT
1780_at	FGR	0.40795	11.1511	1.62637	0.13181	0.435778	-5.47102	NOT
32164_at	EXT1	0.407716	9.93368	2.81211	0.0167238	0.141647	-3.54698	NOT
40855_at	SAMD4A	-0.407548	8.21758	-2.62794	0.0232811	0.172335	-3.86758	NOT
37016_at	ECHS1	-0.407263	11.1343	-3.57485	0.00427623	0.060438	-2.20041	NOT
34372_at	HUWE1	-0.407025	9.4713	-2.39553	0.0352585	0.215863	-4.26495	NOT
36005_at	CLASRP	-0.407007	7.65281	-1.99316	0.071321	0.318725	-4.9227	NOT
37100_at	FMNL1	0.406852	10.1375	4.25903	0.0013088	0.029042	-1.01227	NOT
33334_at	ACYP1	-0.406774	8.63411	-2.00186	0.0702629	0.316496	-4.90902	NOT
38325_at	MINPP1	0.406726	6.89622	3.04022	0.011097	0.11015	-3.14564	NOT
38443_at	PTPN11	-0.406715	10.1038	-1.67746	0.121265	0.417066	-5.39839	NOT
38844_at	PDK2	-0.406526	8.60423	-3.08455	0.0102478	0.104177	-3.06731	NOT
496_s_at	IL11RA	-0.406266	9.09571	-1.7094	0.11506	0.406712	-5.35231	NOT
1005_at	DUSP1	-0.406065	14.1493	-3.25051	0.00761149	0.0866288	-2.77367	NOT
475_at	RIPK1	0.406014	9.03596	3.18161	0.00861056	0.0937214	-2.89564	NOT
37928_at	NFYB	-0.405804	10.1392	-1.6239	0.132339	0.436499	-5.47449	NOT
39291_at	PHKA1	-0.40534	7.32815	-3.42455	0.00558083	0.0711358	-2.46572	NOT
40879_at	BICD2	0.405176	9.2265	2.82008	0.016486	0.140833	-3.53304	NOT
36588_at	SUN1	-0.405014	8.58129	-2.25712	0.0450429	0.245231	-4.49632	NOT
31690_at	GLUD2	0.405008	9.8053	2.09569	0.059744	0.290014	-4.75972	NOT
37661_at	ATP2B1	0.404907	9.14458	1.04648	0.317521	0.666282	-6.18356	NOT
1326_at	CASP10	0.404877	8.26686	3.20566	0.0082475	0.0911847	-2.85306	NOT
1648_at	OSMR	0.404754	8.23788	1.34435	0.205579	0.542226	-5.84541	NOT
35299_at	MKNK1	0.404704	9.88058	2.88253	0.0147343	0.131174	-3.42347	NOT
34180_at	ARHGEF10	-0.404503	9.79469	-2.79689	0.0171877	0.14409	-3.57362	NOT
41753_at	ACTN4	-0.404327	12.6938	-3.32127	0.00670772	0.0798978	-2.64841	NOT
38105_at	RSRC2	-0.404318	9.05956	-1.84889	0.0911761	0.364878	-5.14542	NOT
32579_at	SMARCA4	-0.404259	8.99802	-2.13044	0.0562385	0.281048	-4.70367	NOT
450_g_at	CGRRF1	0.404155	7.98955	1.86867	0.0881823	0.359295	-5.11539	NOT
39273_at	TENM1	-0.404101	6.1507	-2.67644	0.021341	0.162947	-3.78356	NOT
36521_at	DZIP1	-0.404024	6.48388	-3.12349	0.00955605	0.100154	-2.99846	NOT
34396_at	ASXL1	-0.403686	9.06634	-2.12603	0.056672	0.281844	-4.7108	NOT
41198_at	GRN	0.40362	13.5329	3.4545	0.00529165	0.069021	-2.41278	NOT
40537_at	EIF5B	-0.403245	7.80282	-1.725	0.112134	0.402417	-5.32962	NOT
818_s_at	ATRX	-0.403178	8.39924	-1.69578	0.117671	0.410701	-5.37203	NOT
40096_at	ATP5A1	0.403111	11.2634	2.14222	0.0550949	0.277696	-4.68459	NOT
1069_at	PTGS2	-0.402986	6.96251	-1.64206	0.128489	0.430799	-5.44886	NOT
33809_at	GNAI1	-0.402943	7.57163	-1.83481	0.0933651	0.369307	-5.16671	NOT
34470_at	TFEC	0.402792	7.03057	1.26478	0.231777	0.575464	-5.942	NOT
37408_at	MRC2	0.402698	12.139	1.58681	0.140521	0.453093	-5.5263	NOT
1878_g_at	ERCC1	-0.40267	11.4156	-2.86684	0.0151561	0.133353	-3.45103	NOT
35193_at	RCBTB2	0.402386	8.40244	1.88895	0.0852066	0.352035	-5.08443	NOT
40973_at	PARD3	-0.402365	6.22488	-5.12031	0.000320572	0.0122107	0.408212	NOT
37902_at	CRYZ	0.40186	8.01526	0.721893	0.485242	0.79047	-6.47098	NOT
37379_at	SF3A3	-0.401735	9.65152	-3.88976	0.00246401	0.0422279	-1.64861	NOT
33885_at	KIAA0907	-0.401642	8.70423	-2.897	0.0143559	0.129152	-3.39805	NOT
32808_at	ITGB1	0.401372	11.6286	1.52836	0.154316	0.473372	-5.60643	NOT
1725_s_at	UBE3A	0.40112	8.70247	1.81108	0.0971606	0.376027	-5.20238	NOT
35988_i_at	KAT8	-0.401119	10.4824	-3.33592	0.00653474	0.0785958	-2.62249	NOT
34759_at	SLC30A1	0.401084	9.56444	2.12406	0.0568672	0.282323	-4.71399	NOT
1606_at	EPHA4	-0.400983	8.38678	-2.91375	0.0139299	0.126897	-3.3686	NOT
36758_at	SLC38A6	0.400729	8.58547	1.73078	0.111067	0.40113	-5.32118	NOT
935_at	CAP1	0.400699	12.4914	2.23834	0.0465563	0.250669	-4.52734	NOT
36211_at	BCL2L2	-0.400582	9.91672	-4.00148	0.00203133	0.0381092	-1.45468	NOT
36600_at	PSME1	0.400341	11.4425	3.35902	0.00627113	0.0767891	-2.58162	NOT
1958_at	FIGF /// PIR-FIGF	-0.400331	6.17394	-3.52825	0.00464336	0.0634082	-2.28258	NOT
41522_at	MFNG	0.400294	10.3789	3.61081	0.00401344	0.0580454	-2.13709	NOT
32134_at	TES	0.400142	8.82324	2.53922	0.0272902	0.188331	-4.0204	NOT
39370_at	MAP1LC3B	-0.400036	12.1722	-2.92002	0.0137735	0.125926	-3.35755	NOT
37076_at	SLC2A4	-0.399855	8.83348	-3.44036	0.00542627	0.0700532	-2.43778	NOT
38426_at	TAF11	0.399537	8.65794	3.11026	0.00978568	0.101078	-3.02186	NOT
31862_at	WNT5A	0.399498	5.64993	2.81336	0.0166862	0.141586	-3.54479	NOT
32611_at	PEBP1	-0.399461	9.94612	-2.02763	0.0672132	0.309156	-4.86832	NOT
35414_s_at	JAG1	-0.399289	8.89712	-3.44041	0.00542579	0.0700532	-2.43769	NOT
32039_at	AP3B1	0.399068	8.71901	1.50719	0.159593	0.48098	-5.63497	NOT
40837_at	TLE2	-0.398829	10.8696	-2.83201	0.0161359	0.138687	-3.51213	NOT
35137_at	MYOM1	-0.398746	10.773	-2.88944	0.0145523	0.130403	-3.41133	NOT
33126_at	GLT8D1	0.398605	9.07248	2.76326	0.0182591	0.148447	-3.6324	NOT
36991_at	SRSF4	-0.398604	11.6297	-3.42067	0.00561941	0.071379	-2.47257	NOT
40516_at	AHR	0.398561	7.87759	1.40917	0.186093	0.516312	-5.76364	NOT
41850_s_at	CCDC85B	-0.398555	10.2721	-2.352	0.0380905	0.225101	-4.33821	NOT
37543_at	ARHGEF6	0.398002	9.44169	1.82048	0.0956402	0.373654	-5.18827	NOT
32542_at	FHL1	-0.397513	11.6191	-2.82503	0.0163396	0.139962	-3.52435	NOT
38164_at	RPGR	-0.39733	7.66063	-1.15087	0.273898	0.624682	-6.07252	NOT
38798_s_at	AP1G2	0.397207	9.36548	3.46532	0.00519104	0.0683175	-2.39367	NOT
41151_at	INPP5K	-0.396944	9.77163	-2.29399	0.0422072	0.238222	-4.43515	NOT
491_at	PTPRG	-0.39689	8.47226	-1.94096	0.0779903	0.335644	-5.00423	NOT
39556_at	SPTBN1	-0.396873	8.15102	-3.90256	0.0024099	0.0419961	-1.62632	NOT
1801_at	BARD1	0.396724	7.53451	1.69587	0.117654	0.410701	-5.3719	NOT
38250_at	WDR43	-0.396642	7.43107	-2.22139	0.047964	0.254498	-4.55526	NOT
39964_at	RP2	0.396589	8.23476	0.770837	0.456846	0.772071	-6.43361	NOT
33774_at	CASP8	0.396328	10.9113	2.2683	0.044164	0.243531	-4.4778	NOT
31691_g_at	GLUD1	0.396132	9.69216	1.48486	0.165327	0.488512	-5.66478	NOT
40688_at	LAT	0.395957	10.3433	3.54961	0.00447121	0.0620288	-2.2449	NOT
41246_at	SERPINE2	0.395889	10.5254	0.775931	0.453953	0.770797	-6.42959	NOT
40501_s_at	MYBPC1	-0.395847	9.59809	-1.86324	0.0889951	0.360839	-5.12365	NOT
31955_at	FAU	-0.395748	13.4182	-4.4949	0.000881499	0.022722	-0.613654	NOT
1624_at	RAP1GDS1	0.395667	7.9243	1.7787	0.102566	0.384405	-5.25064	NOT
36821_at	FAM171A1	0.395533	8.53594	1.63237	0.13053	0.433703	-5.46255	NOT
35195_at	RTCA	0.395494	8.01314	1.60028	0.137501	0.447329	-5.50758	NOT
39517_at	C5orf15	0.395434	10.9329	2.57666	0.0255215	0.181233	-3.95605	NOT
38846_at	SSBP1	0.395358	9.74603	2.91432	0.0139155	0.126857	-3.36759	NOT
37248_at	CPZ /// GPR78	0.395309	10.052	2.13893	0.055412	0.278489	-4.68992	NOT
40726_at	KIF11	0.395207	5.99524	3.03192	0.0112637	0.110857	-3.1603	NOT
41601_at	ADAM17	0.395139	7.85219	1.39275	0.190876	0.524071	-5.78461	NOT
41451_s_at	SAR1A	0.395136	8.75932	2.25259	0.0454032	0.246458	-4.50381	NOT
40840_at	PPIF	-0.395098	10.7571	-2.18007	0.0515682	0.266735	-4.62298	NOT
41443_at	PSD4	0.394913	9.21308	4.16326	0.00153976	0.0322406	-1.17597	NOT
33247_at	PSMD14	0.39485	9.51989	1.62247	0.132646	0.436938	-5.4765	NOT
38642_at	ALCAM	0.394625	6.8741	1.86594	0.0885904	0.360007	-5.11955	NOT
33710_at	LPCAT3	-0.394535	9.66536	-1.54665	0.149878	0.467133	-5.58156	NOT
1382_at	RPA1	0.394353	8.57183	2.06208	0.0633286	0.298465	-4.81353	NOT
41058_g_at	ACOT13	0.394338	9.49548	2.21315	0.0486631	0.256786	-4.56881	NOT
37725_at	PPP1CC	0.394326	11.0017	2.13853	0.0554507	0.278489	-4.69057	NOT
33240_at	PDZRN3	-0.39422	7.55832	-1.90597	0.0827798	0.34552	-5.0583	NOT
37981_at	DBN1	-0.394164	9.86144	-1.64748	0.127358	0.428922	-5.44117	NOT
41088_at	ABHD2	0.394079	7.76268	4.34005	0.00114172	0.0267943	-0.874602	NOT
41671_at	EML1	-0.394057	9.1707	-2.38002	0.0362435	0.219162	-4.29111	NOT
36115_at	CLK3	-0.393668	10.0769	-3.34078	0.00647831	0.078198	-2.61388	NOT
41195_at	LPP	-0.39314	7.57116	-3.0505	0.0108939	0.108733	-3.12748	NOT
1848_at	RAP1A	0.392893	9.54356	1.78503	0.101489	0.382567	-5.24125	NOT
36641_at	CAPZA2	0.392389	11.0412	0.98739	0.344419	0.689603	-6.24259	NOT
37680_at	AKAP12	-0.392381	6.51416	-2.53727	0.0273854	0.188624	-4.02374	NOT
700_s_at	MUC1	-0.392296	8.46461	-1.57609	0.142968	0.455607	-5.54114	NOT
34737_at	COG5	0.392225	9.06657	2.56084	0.0262548	0.183805	-3.98327	NOT
33285_i_at	SIKE1	0.392219	6.21616	2.51832	0.0283289	0.191634	-4.0562	NOT
41273_at	MXRA7	-0.392142	11.464	-2.58489	0.0251483	0.179775	-3.94188	NOT
2057_g_at	FGFR1	-0.391901	11.5896	-2.10812	0.0584671	0.286793	-4.73972	NOT
36060_at	SRP54	0.391777	7.93492	1.54034	0.151396	0.468972	-5.59016	NOT
37579_at	CYFIP2	0.391316	9.33255	4.31257	0.00119574	0.0277017	-0.921213	NOT
32547_at	M6PR /// PHC1	0.391019	10.6099	2.92989	0.0135313	0.124614	-3.34019	NOT
38479_at	ANP32B	-0.390737	12.7993	-4.46232	0.000930545	0.0234045	-0.668299	NOT
34432_at	SH2D2A	0.390728	8.6598	4.07301	0.00179644	0.0354466	-1.33112	NOT
39297_at	MAB21L1 /// MIR548F5	-0.39063	6.79582	-4.00524	0.00201821	0.0380607	-1.44816	NOT
40777_at	CTNNB1	-0.390094	10.5791	-1.54573	0.1501	0.467133	-5.58282	NOT
41300_s_at	ITM2B	0.390047	13.147	2.10198	0.0590945	0.288047	-4.7496	NOT
33880_at	ACSL3	-0.390038	6.13279	-1.98099	0.0728267	0.322183	-4.9418	NOT
39714_at	SH3BGRL	0.390025	10.4345	1.70338	0.116208	0.408622	-5.36104	NOT
38828_s_at	KHSRP	-0.389704	10.0323	-2.53197	0.0276461	0.189295	-4.03282	NOT
1943_at	CCNA2	0.389676	8.3937	3.25838	0.00750516	0.0857558	-2.75974	NOT
37600_at	ECM1	0.389612	10.4998	2.71771	0.0198164	0.155792	-3.71181	NOT
37988_at	CD79B	0.389579	9.25306	2.4727	0.0307323	0.200851	-4.13409	NOT
33427_s_at	ATRN	0.389532	8.10806	3.09365	0.0100818	0.102821	-3.05123	NOT
40867_at	PPP2R1A	-0.3891	11.2233	-2.55617	0.0264749	0.184987	-3.99129	NOT
39053_at	PRPF3	-0.388705	8.03613	-3.98303	0.00209696	0.038595	-1.48663	NOT
36103_at	CCL3	-0.38864	11.9509	-1.31653	0.214447	0.553477	-5.87967	NOT
32591_at	SDR39U1	-0.3885	10.5137	-2.41913	0.0338097	0.211925	-4.22506	NOT
35055_at	BTF3	-0.38841	13.0375	-2.76443	0.0182207	0.148231	-3.63036	NOT
33350_s_at	WDR45	-0.388398	9.06363	-3.09783	0.0100065	0.10268	-3.04385	NOT
35978_at	PRRG1	0.388334	9.93428	2.88703	0.0146157	0.1306	-3.41558	NOT
954_s_at	PPP1CA	0.387619	11.5833	3.37407	0.0061052	0.0752718	-2.55498	NOT
949_s_at	PSMC6	0.387424	7.60724	1.08653	0.300202	0.64897	-6.14196	NOT
571_at	NAP1L1	-0.387192	11.4281	-2.29032	0.0424816	0.238706	-4.44125	NOT
34863_s_at	SCCPDH	0.38697	7.41448	3.32553	0.00665696	0.079669	-2.64088	NOT
39533_at	SLC7A6	-0.386884	8.75435	-2.09772	0.0595336	0.289438	-4.75645	NOT
1651_at	UBE2C	0.386858	9.0259	4.32297	0.00117499	0.0273717	-0.903567	NOT
41084_at	ZNF428	-0.386305	10.513	-1.70399	0.116091	0.408518	-5.36015	NOT
36577_at	FERMT2	-0.386151	10.7354	-1.30262	0.218999	0.558488	-5.89661	NOT
40602_at	SPRED2	-0.386103	8.66842	-3.43184	0.00550894	0.0706151	-2.45282	NOT
1456_s_at	IFI16	0.385798	10.4071	1.40265	0.187979	0.519918	-5.77198	NOT
36171_at	SUB1	0.385598	9.3515	1.25006	0.236908	0.579996	-5.95939	NOT
33709_at	PDE9A	-0.385283	8.57936	-3.38058	0.00603491	0.0748495	-2.54348	NOT
39823_at	DCAF8	-0.385176	9.89428	-2.53368	0.0275616	0.188921	-4.02989	NOT
40852_at	TDRD7	0.385155	7.75731	1.88808	0.0853322	0.352208	-5.08576	NOT
36487_at	SHOX2	-0.385133	6.26789	-2.25464	0.0452402	0.245996	-4.50043	NOT
40818_at	RBPJ	0.38494	10.7035	0.892136	0.39119	0.726882	-6.33164	NOT
38279_at	GNAZ	-0.384784	7.89796	-3.19311	0.00843495	0.0925279	-2.87528	NOT
36827_at	ACBD3	-0.38464	9.67121	-1.24532	0.23858	0.581639	-5.96496	NOT
36508_at	GPC4	-0.384442	6.54999	-4.32667	0.0011677	0.027252	-0.897287	NOT
38478_at	SFSWAP	-0.384344	10.4229	-2.70234	0.0203712	0.158281	-3.73856	NOT
38553_r_at	BCAP29	0.384283	7.71694	2.41059	0.0343274	0.213667	-4.23952	NOT
37737_at	PCMT1	0.384197	10.6525	2.53449	0.0275217	0.18875	-4.0285	NOT
38101_at	ZCCHC14	-0.383801	9.76558	-2.59334	0.0247704	0.178308	-3.92732	NOT
32833_at	CLK1	-0.383676	9.34994	-1.33414	0.208798	0.546567	-5.85805	NOT
38050_at	BCLAF1	-0.383661	9.89282	-1.38931	0.19189	0.525371	-5.78897	NOT
34324_at	CLN5	0.383064	7.73591	1.54322	0.150702	0.46784	-5.58624	NOT
38060_at	NDUFS5	-0.383057	11.9712	-2.87408	0.01496	0.132365	-3.43831	NOT
33354_at	SMURF2	0.382629	7.31753	2.23432	0.0468865	0.251589	-4.53397	NOT
35892_at	CR1	0.382555	6.97596	1.30682	0.217617	0.556408	-5.89151	NOT
932_i_at	ZNF91	-0.382461	10.1916	-1.95328	0.0763663	0.330843	-4.98508	NOT
38375_at	ESD	-0.382434	9.94577	-2.49479	0.0295449	0.196437	-4.09643	NOT
38700_at	CSRP1	-0.38224	11.835	-2.60949	0.0240638	0.175624	-3.89945	NOT
31438_s_at	CD163	0.381664	12.6471	1.98915	0.0718144	0.319672	-4.929	NOT
39854_r_at	PNPLA2	-0.38159	13.2075	-3.19351	0.00842892	0.0925279	-2.87457	NOT
36677_at	COPB2	0.381437	9.73346	2.17124	0.0523712	0.270004	-4.63739	NOT
32096_at	TRMT1	-0.381329	10.5799	-3.00693	0.0117811	0.113784	-3.20441	NOT
31982_at	SORBS1	-0.38131	6.63297	-2.79956	0.0171054	0.14379	-3.56895	NOT
36412_s_at	IRF7	0.380866	9.24016	1.88556	0.0856975	0.353254	-5.08961	NOT
40407_at	KPNA2	0.380831	7.96155	1.70246	0.116384	0.408622	-5.36236	NOT
32756_at	ECH1	-0.380534	11.6032	-3.04974	0.0109088	0.108795	-3.12882	NOT
40723_at	SIT1	0.38005	8.72423	2.48544	0.0300421	0.198408	-4.11239	NOT
39357_at	EMG1	-0.379819	8.9563	-2.27693	0.0434969	0.24198	-4.46349	NOT
38628_at	KAT2A	-0.379503	10.8488	-3.53411	0.00459548	0.062863	-2.27224	NOT
37426_at	TOX3	-0.379428	5.75483	-1.89061	0.084966	0.351683	-5.08187	NOT
37940_f_at	APOBEC3C	0.379415	11.486	3.87915	0.00250979	0.0427069	-1.66708	NOT
36079_at	TP53I3	0.379252	8.64632	3.68894	0.00349813	0.0525177	-1.99973	NOT
40718_at	CTSW	0.379207	9.88704	2.9338	0.0134365	0.124194	-3.33331	NOT
38391_at	CAPG	0.378893	12.2455	2.378	0.0363736	0.219738	-4.2945	NOT
35270_at	SNRPD2	-0.378555	12.6594	-4.38703	0.00105519	0.0252806	-0.795122	NOT
36142_at	ATXN1	0.378483	8.7747	1.56821	0.14479	0.458887	-5.55201	NOT
38310_at	CNOT3	-0.3783	8.96376	-1.6907	0.118659	0.412041	-5.37936	NOT
36264_at	MATK	0.378182	9.05363	5.24979	0.000261795	0.011167	0.612876	NOT
32350_at	MALT1	0.378168	5.9905	2.12481	0.0567926	0.282308	-4.71277	NOT
32849_at	SMC1A	0.378025	9.05312	2.01083	0.0691867	0.31476	-4.89487	NOT
37795_at	ARSB	0.378021	7.87684	2.39958	0.0350054	0.215389	-4.25811	NOT
40160_at	POM121	-0.377911	10.0563	-2.6033	0.0243322	0.176258	-3.91013	NOT
35267_g_at	BLCAP	-0.3777	10.3728	-2.43351	0.0329553	0.208882	-4.2007	NOT
39142_at	NUDT21	0.377634	6.85642	1.5789	0.142323	0.454768	-5.53726	NOT
34880_at	RBM42	-0.377623	9.95671	-2.14173	0.0551419	0.277822	-4.68538	NOT
36961_at	LETMD1	-0.377377	8.67361	-3.13533	0.00935524	0.0982689	-2.97751	NOT
34591_at	DIO3	-0.377321	9.32039	-3.34923	0.00638143	0.0773986	-2.59893	NOT
36516_at	ZNF473	-0.377206	9.58748	-5.09553	0.000333338	0.0125437	0.368749	NOT
35218_at	PDCD10	0.377169	9.19829	1.36097	0.200429	0.536078	-5.82471	NOT
33905_at	MBD2	0.377124	9.97798	1.81061	0.097237	0.376027	-5.20308	NOT
33250_at	WDR46	-0.377039	8.42924	-2.1341	0.0558806	0.279647	-4.69774	NOT
32790_at	NCBP2	0.377038	7.62805	1.7139	0.11421	0.405798	-5.34579	NOT
38836_at	NPTXR	-0.377003	6.47352	-2.04463	0.0652692	0.303505	-4.84134	NOT
39066_at	MFAP4	-0.376213	9.68573	-1.37235	0.196963	0.532176	-5.81043	NOT
38354_at	CEBPB	-0.376168	13.393	-2.23977	0.0464392	0.250253	-4.52498	NOT
1045_s_at	RELA	-0.3758	8.12003	-2.26718	0.0442518	0.243654	-4.47967	NOT
37472_at	MANBA	0.375495	9.1972	1.43542	0.178654	0.509856	-5.72975	NOT
36389_at	CRTAM	0.375458	5.55058	3.32921	0.00661334	0.079222	-2.63436	NOT
36631_at	PRDX3	0.374677	9.1976	1.54703	0.149786	0.467133	-5.58104	NOT
38029_at	SLC3A2	-0.37435	12.4535	-2.54981	0.0267778	0.186279	-4.00221	NOT
40811_at	ZNF451	-0.374322	8.39572	-1.27283	0.22901	0.571809	-5.93243	NOT
33857_at	NSFL1C	-0.374232	9.59956	-2.8976	0.0143405	0.129152	-3.397	NOT
38394_at	GPD1L	-0.374217	8.64142	-2.74254	0.0189519	0.151479	-3.66856	NOT
32535_at	FBN1	0.374213	10.6275	1.77645	0.102953	0.384942	-5.25399	NOT
37945_at	ACOT7	0.37421	10.9789	3.47763	0.00507892	0.0671481	-2.37192	NOT
35184_at	ZFC3H1	-0.37385	7.71749	-2.07284	0.0621592	0.296271	-4.79634	NOT
1255_g_at	GUCA1A	0.373592	7.10016	1.6361	0.129742	0.432491	-5.45729	NOT
38035_at	MTMR6	0.373573	8.89985	0.971794	0.351788	0.693908	-6.2577	NOT
40162_s_at	COMP	-0.373396	10.1423	-0.659239	0.52314	0.812444	-6.51555	NOT
36031_at	ING1	-0.372946	9.48465	-2.24399	0.0460959	0.248721	-4.51802	NOT
36790_at	TPM1	-0.372626	10.6705	-2.74623	0.0188266	0.150924	-3.66212	NOT
35497_at	TSPAN2	0.372352	7.69162	2.3914	0.0355183	0.216644	-4.27192	NOT
35355_at	DHX30	-0.372128	11.1591	-2.40205	0.0348526	0.214927	-4.25395	NOT
584_s_at	XRCC5	0.372064	9.23552	1.88986	0.0850749	0.35173	-5.08303	NOT
31787_at	CAMLG	-0.371941	7.57875	-2.05341	0.0642862	0.300844	-4.82736	NOT
32734_at	PPP2R5E	0.371934	7.90079	1.49668	0.162271	0.484819	-5.64904	NOT
32330_at	RPS11 /// SNORD35B	-0.37191	14.1367	-4.08015	0.00177461	0.0352985	-1.31883	NOT
1782_s_at	STMN1	0.371711	9.82453	3.4416	0.00541433	0.0700423	-2.43559	NOT
32160_at	SIAH1	-0.371623	8.85284	-1.62483	0.132141	0.436238	-5.47319	NOT
39250_at	NOV	-0.371539	7.35239	-2.45569	0.0316789	0.203863	-4.16305	NOT
329_s_at	NUMA1	-0.370985	11.467	-2.49324	0.0296265	0.196669	-4.09907	NOT
1467_at	EPS8	-0.37091	10.0492	-1.0082	0.334762	0.681506	-6.22213	NOT
35172_at	TPST2	0.370896	9.87365	3.91846	0.00234444	0.0413961	-1.59868	NOT
36667_at	PYGB	-0.37068	10.3419	-1.85904	0.0896289	0.36219	-5.13003	NOT
40637_at	HSPA8 /// SNORD14C /// SNORD14D	0.370422	11.6499	2.22983	0.0472586	0.252299	-4.54138	NOT
33364_at	PDE4DIP	0.370336	8.02287	1.84443	0.091865	0.36604	-5.15218	NOT
37189_at	PMM1	-0.370073	10.557	-2.45994	0.0314395	0.202926	-4.15581	NOT
35766_at	KRT18	-0.369916	7.58353	-1.49309	0.163194	0.486258	-5.65383	NOT
41308_at	CTBP1	-0.369894	10.1767	-2.0543	0.0641876	0.300606	-4.82595	NOT
38805_at	TGIF1	-0.369813	9.706	-3.35424	0.00632475	0.0769598	-2.59007	NOT
40370_f_at	HLA-G	0.369507	12.4023	3.22182	0.00801237	0.0896845	-2.82446	NOT
39549_at	NPAS2	-0.369201	7.80065	-2.19612	0.0501392	0.261594	-4.59675	NOT
39064_at	MTHFS /// ST20-MTHFS	-0.369183	8.94059	-3.42103	0.00561586	0.071379	-2.47194	NOT
36248_at	TMEM8B	-0.369121	9.5662	-3.01862	0.0115361	0.112616	-3.18378	NOT
36899_at	SATB1	0.369033	9.14776	3.21036	0.00817832	0.090829	-2.84474	NOT
36786_at	RPL10A	-0.368919	13.1486	-3.15946	0.00895911	0.0955387	-2.93482	NOT
37882_at	GTF2E1	0.368877	7.86951	1.79301	0.100145	0.381198	-5.22937	NOT
36215_at	PRKACB	0.368867	8.18236	1.03972	0.320516	0.667952	-6.19046	NOT
38010_at	BNIP3	-0.368636	8.12382	-2.06244	0.0632893	0.298391	-4.81296	NOT
34410_at	MVD	-0.368497	9.68114	-2.53124	0.027682	0.189366	-4.03407	NOT
40459_at	ACOX1	0.367784	7.33004	2.27017	0.0440188	0.243018	-4.47471	NOT
32069_at	N4BP1	0.367686	7.87941	1.25203	0.236218	0.579582	-5.95708	NOT
1102_s_at	NR3C1	0.367605	8.39959	1.42995	0.180182	0.511327	-5.73684	NOT
40853_at	ATP10D	0.367507	8.32817	1.10991	0.29043	0.638622	-6.11709	NOT
36253_at	BGLAP /// PMF1 /// PMF1-BGLAP	-0.367501	8.61635	-2.30517	0.0413815	0.235541	-4.41652	NOT
38669_at	SLK	-0.367486	8.62381	-2.61744	0.0237233	0.174247	-3.88572	NOT
37036_at	MDN1	-0.367262	6.99215	-2.50144	0.0291963	0.195044	-4.08508	NOT
39020_at	SIVA1	-0.36721	11.1391	-2.05058	0.0646015	0.301872	-4.83187	NOT
38361_g_at	RASGRP2	0.36712	8.40041	3.56594	0.00434402	0.0609418	-2.21611	NOT
34403_at	MFGE8	-0.366753	11.442	-1.36942	0.197851	0.533183	-5.81411	NOT
41855_at	HAT1	0.366692	6.50439	1.20697	0.252457	0.600139	-6.00942	NOT
33436_at	SOX9	-0.366659	8.82075	-2.61707	0.0237392	0.174263	-3.88637	NOT
34206_at	ARAP1	0.36665	10.9782	2.99192	0.0121033	0.11577	-3.23089	NOT
38594_i_at	CEP170B	-0.366641	11.083	-2.39276	0.0354323	0.216509	-4.26962	NOT
35146_at	TGFB1I1	-0.366639	10.2456	-2.66576	0.0217538	0.165063	-3.80208	NOT
1457_at	JAK1	0.366501	9.31776	0.942191	0.366085	0.707082	-6.2858	NOT
41068_at	ODF2	-0.366341	7.15502	-4.05586	0.00185004	0.0361304	-1.3607	NOT
35325_at	RAB14	0.366221	10.7217	1.84964	0.0910622	0.364537	-5.1443	NOT
38272_at	DUSP14	-0.365906	10.2718	-2.12792	0.0564861	0.281286	-4.70775	NOT
549_at	RARS	0.365696	9.4565	1.52693	0.154667	0.473521	-5.60836	NOT
38923_at	FRG1 /// LOC100289097 /// LOC101930278 /// LOC101930531 /// LOC642236	0.365438	7.68573	2.09321	0.0600016	0.290929	-4.7637	NOT
37325_at	FDPS	-0.365434	9.64277	-2.76605	0.0181677	0.147895	-3.62753	NOT
1881_at	MECOM	-0.36531	7.26657	-2.95763	0.0128728	0.120662	-3.29133	NOT
1747_at	DNASE2	0.365294	10.1799	2.85655	0.0154392	0.134717	-3.46909	NOT
32214_at	TXNL1	0.365203	8.45142	1.70239	0.116398	0.408622	-5.36247	NOT
36678_at	TAGLN2	0.364888	13.6751	2.17874	0.0516885	0.267138	-4.62516	NOT
40220_at	HEXIM1	-0.364609	7.87344	-2.48008	0.0303306	0.199456	-4.12152	NOT
824_at	GSTO1	0.364396	12.1876	2.298	0.0419094	0.236968	-4.42847	NOT
32233_at	TOR1B	0.364115	7.62686	2.38036	0.0362212	0.219149	-4.29052	NOT
33893_r_at	CEP170 /// CEP170P1	0.363966	7.17105	1.44385	0.17632	0.507035	-5.71878	NOT
37263_at	GGH	0.363924	6.14102	2.55097	0.0267223	0.186201	-4.00022	NOT
35870_at	AASS	-0.363585	6.6116	-3.65407	0.00371915	0.0549239	-2.061	NOT
623_s_at	RAB2A	0.363445	9.33888	1.9363	0.0786131	0.336921	-5.01146	NOT
38256_s_at	NGDN	-0.363412	8.26595	-3.48182	0.00504132	0.0669892	-2.36452	NOT
37651_at	RCOR1	0.363401	6.94208	1.62612	0.131864	0.435778	-5.47137	NOT
39753_at	ITGA5	-0.362858	11.277	-1.95331	0.0763626	0.330843	-4.98504	NOT
32194_at	CEBPZ	-0.36281	8.31513	-1.64202	0.128496	0.430799	-5.44891	NOT
41765_at	RPL35	-0.36275	13.4211	-4.04239	0.00189333	0.0366645	-1.38396	NOT
34216_at	KLF7	-0.362706	9.43008	-2.36965	0.0369167	0.221957	-4.30856	NOT
36533_at	PTGIS	-0.36266	9.17532	-0.858892	0.408507	0.738637	-6.36089	NOT
36970_at	GSE1	-0.362464	8.18836	-3.16045	0.00894332	0.0954508	-2.93308	NOT
33131_at	SOX4	-0.362446	10.1906	-1.98742	0.0720275	0.320218	-4.93171	NOT
32851_at	CELF2	-0.362195	8.08956	-1.8019	0.0986668	0.378401	-5.21611	NOT
36956_at	SLC20A2	-0.362037	8.43628	-1.89831	0.0838644	0.348542	-5.07008	NOT
35277_at	SPON1	-0.361639	6.58325	-1.08002	0.302967	0.652208	-6.14881	NOT
31830_s_at	SMTN	-0.361348	11.4604	-1.87115	0.0878126	0.358578	-5.1116	NOT
40489_at	ATN1	-0.361297	10.8435	-2.58742	0.0250344	0.179085	-3.93752	NOT
40700_at	LOC101928789 /// SP140	0.361215	8.65583	3.82249	0.00276962	0.0454532	-1.76588	NOT
40828_at	ARHGEF7	-0.361171	10.2404	-2.24673	0.0458743	0.248055	-4.5135	NOT
32169_at	FBXO21	-0.361024	10.4965	-3.94973	0.002221	0.0400605	-1.54436	NOT
39226_at	CD3G	0.361008	6.566	3.98835	0.00207781	0.0384765	-1.47742	NOT
37161_at	RSL1D1	-0.36089	7.83608	-1.32894	0.210455	0.548781	-5.86446	NOT
40471_at	PEX19	-0.360742	7.95354	-3.25263	0.00758267	0.0864772	-2.76992	NOT
36047_at	NEK1	-0.360707	6.4966	-5.33864	0.000228134	0.010087	0.751911	NOT
31904_at	PDE2A	-0.360647	10.7166	-2.7815	0.0176702	0.145771	-3.60054	NOT
41861_at	NOC2L	-0.360406	9.07865	-2.60057	0.0244517	0.176796	-3.91485	NOT
32359_at	WISP1	0.360372	7.62549	2.47416	0.0306528	0.200754	-4.13162	NOT
31749_f_at	HIST1H2AK	-0.360125	9.20204	-4.16799	0.00152743	0.0320354	-1.16787	NOT
37039_at	HLA-DRA	0.360081	14.4181	2.71549	0.0198957	0.156076	-3.71568	NOT
210_at	PLCB2	0.359976	11.5416	3.92137	0.00233266	0.0413086	-1.59362	NOT
33165_at	TOE1	-0.359857	7.80182	-2.41168	0.0342605	0.213631	-4.23766	NOT
39748_at	SLC7A1	-0.359748	7.71713	-1.48034	0.166509	0.490285	-5.67079	NOT
34093_at	IGH /// IGHA2 /// IGHD /// IGHG1	0.35961	10.3785	3.92135	0.00233273	0.0413086	-1.59365	NOT
40438_at	PPP1R12A	-0.359591	6.90777	-2.18323	0.0512843	0.265811	-4.61783	NOT
41489_at	TLE1	-0.35937	8.78876	-2.88339	0.0147116	0.131085	-3.42196	NOT
34259_at	CLUH	-0.359312	11.2911	-1.9957	0.0710104	0.318274	-4.9187	NOT
33821_at	ELOVL5	-0.359084	11.4309	-2.25689	0.0450606	0.245231	-4.49669	NOT
40081_at	PLTP	0.359056	14.1246	3.68217	0.00353999	0.05302	-2.01163	NOT
41174_at	GCC2 /// RGPD3 /// RGPD4 /// RGPD5 /// RGPD6 /// RGPD8	-0.35897	6.4901	-1.57237	0.143825	0.45729	-5.54627	NOT
34255_at	DGAT1	-0.358884	10.7271	-2.86573	0.0151864	0.133526	-3.45298	NOT
31600_s_at	PMS2L2 /// PMS2P1 /// PMS2P4 /// PMS2P5 /// PMS2P9	-0.35887	8.40227	-1.82968	0.0941734	0.370993	-5.17444	NOT
36918_at	GUCY1A3	0.35876	7.98638	1.90553	0.0828419	0.345544	-5.05898	NOT
39230_at	APOBEC3B	0.358719	8.69805	2.26433	0.0444742	0.243809	-4.48438	NOT
38609_at	SGCA	-0.358684	9.43637	-1.55539	0.147798	0.465321	-5.56962	NOT
33265_at	PEX2	0.358529	8.30242	2.10318	0.0589714	0.287925	-4.74767	NOT
31881_at	SGMS1	0.357823	6.56195	1.16691	0.267627	0.618309	-6.05471	NOT
39243_s_at	PSIP1	-0.357737	9.66808	-1.30281	0.218937	0.558443	-5.89638	NOT
40815_g_at	IDS	0.357544	11.3164	3.79341	0.00291369	0.0469457	-1.81671	NOT
39593_at	FGL2	-0.357319	11.2822	-1.03289	0.323567	0.670864	-6.19739	NOT
35710_s_at	STRA13	-0.356766	10.5273	-2.78587	0.0175318	0.145152	-3.5929	NOT
36862_at	PPP6R1	0.356726	11.1514	2.72818	0.0194474	0.154429	-3.69359	NOT
40923_at	SLC36A1	0.356622	9.89742	2.66403	0.0218217	0.165379	-3.80509	NOT
1318_at	RBBP4	0.356559	9.93558	1.56818	0.144797	0.458887	-5.55205	NOT
37704_at	BCKDHA	-0.356463	10.8442	-3.15635	0.00900928	0.0958308	-2.94033	NOT
38073_at	RNMT	-0.356463	7.28273	-1.33647	0.208059	0.546095	-5.85517	NOT
32811_at	MYO1C	-0.356462	12.1693	-3.59394	0.00413454	0.0593888	-2.16678	NOT
40070_at	RBM10	-0.35612	9.94757	-2.08941	0.0603982	0.291844	-4.76979	NOT
784_g_at	WWP1	0.356104	8.00796	0.985466	0.345322	0.689816	-6.24447	NOT
34362_at	SLC2A5	0.356059	10.3064	1.50257	0.160765	0.482946	-5.64116	NOT
41547_at	BUB3	0.355863	9.56796	1.45753	0.172584	0.50197	-5.70088	NOT
38376_at	ACADVL	-0.355833	11.7188	-2.98353	0.0122871	0.116761	-3.24568	NOT
40962_s_at	SMARCA2	0.355335	9.3888	1.09127	0.298203	0.647039	-6.13696	NOT
1701_at	TEP1	0.355198	8.56283	2.96506	0.0127019	0.119861	-3.27824	NOT
33121_g_at	RGS10	0.355196	10.3413	2.62579	0.0233711	0.172665	-3.8713	NOT
1789_at	COPS5	0.355189	9.7997	0.970947	0.352191	0.69413	-6.25851	NOT
1913_at	CCNG2	-0.354996	8.86095	-1.70069	0.116724	0.409262	-5.36493	NOT
41611_at	TRIP4	0.354972	7.0588	2.05642	0.0639528	0.299839	-4.82257	NOT
32921_at	GUSBP3 /// GUSBP9	-0.354929	6.14495	-1.72912	0.111372	0.401465	-5.32361	NOT
37900_at	PEX11B	0.354661	9.66567	1.79557	0.0997164	0.380598	-5.22555	NOT
35219_at	MXRA8	-0.35429	12.5324	-1.82845	0.0943681	0.371276	-5.17629	NOT
33850_at	MAP4	-0.354285	11.0165	-2.25845	0.0449373	0.244982	-4.49412	NOT
506_s_at	STAT5A	-0.35414	11.562	-1.93848	0.0783217	0.336548	-5.00809	NOT
33697_at	P2RX7	0.35413	9.70551	1.62774	0.131517	0.435492	-5.46909	NOT
1008_f_at	EIF2AK2	0.353901	10.7686	2.43657	0.0327764	0.208166	-4.19551	NOT
33387_at	GAS7	0.35383	8.57939	1.58061	0.141933	0.454768	-5.5349	NOT
296_at	TUBB2A	-0.353631	12.9241	-2.31211	0.0408775	0.234537	-4.40496	NOT
41438_at	OSBPL8	-0.353441	8.58552	-1.4438	0.176334	0.507035	-5.71885	NOT
33582_s_at	RBMS3	-0.353177	6.3123	-2.93285	0.0134594	0.124216	-3.33498	NOT
32251_at	TCEAL4	-0.353172	9.90866	-3.09519	0.0100539	0.102821	-3.04851	NOT
36102_at	VDAC3	0.35294	11.8835	1.50823	0.15933	0.480924	-5.63357	NOT
35214_at	UGDH	-0.352547	11.4193	-1.86519	0.0887028	0.360232	-5.12069	NOT
39891_at	ZNF710	0.35224	9.01646	4.40835	0.00101822	0.0249785	-0.759147	NOT
40848_g_at	MICAL2	0.352121	9.24015	2.18247	0.0513522	0.265951	-4.61907	NOT
39787_at	PEMT	-0.352097	8.87089	-2.79893	0.0171249	0.143807	-3.57006	NOT
39555_at	ING2	0.352079	7.73202	2.69996	0.0204583	0.158778	-3.74269	NOT
32387_at	PLA2G15	0.352064	10.0342	4.09437	0.00173193	0.0347102	-1.29434	NOT
36623_at	ALPL	0.352053	10.0517	2.87201	0.0150158	0.13247	-3.44195	NOT
37552_at	KCNK1	-0.351941	7.27512	-2.48045	0.0303108	0.199429	-4.1209	NOT
36638_at	CTGF	-0.351808	12.8451	-1.66211	0.124351	0.423197	-5.42035	NOT
692_s_at	SOD3	-0.351674	11.397	-2.52925	0.0277807	0.189807	-4.03748	NOT
625_at	VAT1	-0.351535	10.2181	-1.36821	0.198216	0.53338	-5.81562	NOT
38463_s_at	AMPD3	0.351276	6.67184	3.06454	0.0106226	0.106869	-3.10267	NOT
41332_at	POLR2E	-0.351243	11.998	-3.24655	0.0076656	0.0868814	-2.78069	NOT
34198_at	PTPN13	-0.35117	6.75409	-2.64989	0.0223823	0.168113	-3.82959	NOT
38296_at	MED20	0.351141	8.80527	2.59595	0.0246547	0.177705	-3.92281	NOT
35263_at	EIF4EBP2	-0.351103	11.0583	-3.43252	0.00550229	0.0706016	-2.45162	NOT
33932_at	GSPT1	0.351102	8.94328	2.56056	0.0262676	0.183805	-3.98374	NOT
982_at	MCM5	0.351049	8.71702	3.41504	0.00567594	0.07188	-2.48253	NOT
38175_at	CAND2	-0.350733	7.09658	-2.05449	0.0641658	0.300606	-4.82564	NOT
36981_at	SRP9	0.350439	10.2212	1.26962	0.23011	0.57361	-5.93625	NOT
38913_at	HFE	0.350401	8.78291	1.99515	0.0710781	0.3183	-4.91958	NOT
41137_at	PPP1R12B	-0.350188	8.37871	-2.62582	0.0233697	0.172665	-3.87125	NOT
1696_at	POLB	0.349866	7.55846	1.99338	0.0712945	0.318725	-4.92236	NOT
38254_at	TBC1D9	0.349857	10.0646	1.78172	0.102051	0.383595	-5.24616	NOT
41670_at	DESI1	0.349854	9.029	2.17086	0.0524061	0.270073	-4.63801	NOT
41337_at	AES	-0.349729	11.8289	-3.17059	0.00878219	0.0943693	-2.91513	NOT
31495_at	XCL2	0.349692	9.49722	1.89591	0.0842066	0.349619	-5.07376	NOT
38948_at	PPP1R3D	-0.349678	8.12695	-2.45019	0.0319906	0.204928	-4.17239	NOT
39419_at	SPAG9	-0.348883	7.61691	-2.00262	0.0701716	0.316474	-4.90782	NOT
33485_at	RPL4 /// SNORD16 /// SNORD18A /// SNORD18B /// SNORD18C	-0.348779	12.9523	-3.88103	0.00250163	0.0426832	-1.66381	NOT
40030_at	PRKY	0.348724	8.79124	2.51077	0.0287134	0.193126	-4.06911	NOT
171_at	VBP1	0.348692	8.92937	1.06465	0.309574	0.65763	-6.16485	NOT
34261_at	PCYT2	-0.348563	9.06593	-3.79314	0.00291505	0.0469457	-1.81718	NOT
41815_at	SYNE2	-0.348516	7.55524	-2.11368	0.0579037	0.285583	-4.73074	NOT
38431_at	MAPK9	0.348509	9.36164	1.60682	0.136054	0.443994	-5.49844	NOT
35972_at	RNASEH2B	0.3485	7.35012	2.64839	0.0224427	0.168267	-3.83219	NOT
35166_at	DSCR3	0.348492	9.91959	2.36527	0.0372045	0.222664	-4.31592	NOT
33924_at	DENND5A	0.348419	9.88259	2.26192	0.0446636	0.244228	-4.48838	NOT
37243_at	GUCY1B3	0.348382	6.55508	2.79876	0.0171301	0.143807	-3.57035	NOT
39909_g_at	TAF6L /// TMEM179B	-0.348303	8.70573	-2.54873	0.0268299	0.186329	-4.00408	NOT
1515_at	FEN1	0.348046	9.24059	2.6278	0.0232868	0.172335	-3.86782	NOT
31882_at	RRP9	-0.347909	11.3724	-2.64114	0.0227363	0.169562	-3.84474	NOT
38510_at	IRAK3	-0.347722	6.12637	-1.26569	0.231462	0.575464	-5.94092	NOT
37743_at	FEZ1	-0.347417	9.21937	-1.74097	0.109209	0.396963	-5.30628	NOT
34866_at	MGAT5	0.347221	9.9668	2.64888	0.022423	0.168267	-3.83134	NOT
31583_at	RPS8 /// SNORD38B /// SNORD55	-0.347213	14.0472	-3.72246	0.00329846	0.0503203	-1.94093	NOT
34677_f_at	CCDC144B /// USP32 /// USP32P1 /// USP32P2 /// USP6	-0.347144	8.96963	-1.1922	0.257967	0.607969	-6.02625	NOT
213_at	ROR1	0.346972	9.02182	2.14869	0.0544761	0.275788	-4.67408	NOT
36902_at	RHOG	0.346899	11.8037	3.19225	0.00844799	0.0925905	-2.8768	NOT
34183_at	CCDC69	-0.346844	11.1	-1.53325	0.153119	0.471366	-5.5998	NOT
1955_s_at	SMAD6	-0.346397	8.39514	-1.90437	0.0830048	0.346005	-5.06076	NOT
32455_s_at	PELP1	-0.346271	7.6588	-2.74914	0.0187283	0.150485	-3.65704	NOT
37051_at	KCNN3	0.346169	6.40823	2.84647	0.0157216	0.136439	-3.48677	NOT
35650_at	PLEKHM1	-0.346164	9.91362	-2.37261	0.0367233	0.221322	-4.30358	NOT
1975_s_at	IGF1	-0.346064	10.8704	-1.68742	0.119298	0.413014	-5.38407	NOT
39610_at	HOXB2	0.345947	9.07898	2.73545	0.0191948	0.152808	-3.68091	NOT
39521_at	SLC12A4	-0.345871	10.1343	-2.23449	0.0468725	0.251589	-4.53369	NOT
36597_at	NOLC1	-0.345695	8.21674	-2.45486	0.031726	0.204061	-4.16446	NOT
40665_at	FMO3	-0.345687	7.29285	-1.49335	0.163127	0.486258	-5.65349	NOT
37022_at	PRELP	-0.345613	11.4082	-2.3763	0.0364832	0.220295	-4.29736	NOT
39029_at	BUD31	-0.345406	11.4659	-3.29377	0.00704519	0.082364	-2.69709	NOT
37541_at	SELPLG	0.345242	10.406	4.70901	0.000619693	0.0186852	-0.257813	NOT
679_at	CTSG	-0.344475	9.36854	-1.42053	0.182841	0.513126	-5.74902	NOT
33742_f_at	ATP6V1H	0.344457	8.73197	0.871821	0.401711	0.734747	-6.34963	NOT
39354_at	PRDX6	-0.344416	9.66684	-3.83459	0.00271189	0.0447586	-1.74476	NOT
33835_at	TSPYL4	-0.344216	9.02097	-2.34847	0.0383292	0.226037	-4.34412	NOT
734_at	MUC4	0.344147	9.75704	2.0805	0.0613394	0.293694	-4.78408	NOT
40956_at	NPRL3	-0.344032	8.80699	-2.67584	0.021364	0.162986	-3.7846	NOT
305_g_at	SOS2	0.3432	8.07951	1.59747	0.138127	0.448441	-5.51149	NOT
36925_at	HSPA2	-0.342958	9.41388	-1.84286	0.092108	0.366172	-5.15455	NOT
39274_at	NUP62	0.342576	10.5631	2.26743	0.044232	0.243654	-4.47925	NOT
36900_at	STIM1	-0.342492	10.0187	-2.63201	0.0231116	0.171542	-3.86054	NOT
34717_s_at	SRSF10	0.342414	7.04315	1.51698	0.157133	0.477833	-5.6218	NOT
39814_s_at	DHRS7	0.342401	11.388	1.87236	0.0876332	0.358541	-5.10976	NOT
36007_at	OLFML2B	0.342359	10.2643	1.49301	0.163216	0.486258	-5.65394	NOT
36913_at	SLBP	0.342355	7.66404	3.26798	0.00737747	0.0849115	-2.74275	NOT
41816_at	CARD10	-0.341886	9.64247	-2.40989	0.0343702	0.213667	-4.2407	NOT
39649_at	ARHGAP4	0.341867	11.5997	4.68769	0.000641651	0.0189842	-0.292986	NOT
34875_r_at	RB1CC1	-0.34181	5.62707	-3.59881	0.00409922	0.0590157	-2.15821	NOT
39632_at	MMP13	0.341634	5.61658	1.76997	0.10407	0.38681	-5.26358	NOT
39407_at	BMP1	0.341467	9.45472	2.5458	0.0269705	0.186694	-4.00909	NOT
39942_at	BATF	0.341409	8.45324	2.46626	0.0310873	0.20222	-4.14506	NOT
33875_at	ATP6V0E1	0.341349	11.6665	2.55846	0.0263665	0.184332	-3.98735	NOT
34325_at	PQBP1	-0.341159	10.4291	-2.44843	0.0320915	0.205274	-4.17539	NOT
41573_at	SP3	-0.341119	9.29164	-1.50761	0.159488	0.48098	-5.63441	NOT
237_s_at	PPP2CA	0.341109	9.15682	1.45042	0.174517	0.505486	-5.7102	NOT
39916_r_at	RPS15	-0.341092	13.3221	-3.35428	0.00632429	0.0769598	-2.59	NOT
37527_at	ELK3	0.341059	7.39127	2.81269	0.0167063	0.141647	-3.54597	NOT
35617_at	MAPK7	-0.341031	10.199	-2.30984	0.0410419	0.234609	-4.40874	NOT
39353_at	HSPE1	-0.340785	9.7877	-1.66035	0.12471	0.424188	-5.42286	NOT
38067_at	2020-09-08	0.340601	10.0254	2.45886	0.0315006	0.202926	-4.15766	NOT
39700_at	ARHGAP1	-0.340446	12.4622	-2.30498	0.0413953	0.235541	-4.41683	NOT
33887_at	HGS	-0.340331	11.2676	-3.3964	0.00586727	0.0733467	-2.51549	NOT
39648_at	PEX11A	-0.340314	7.91859	-2.98691	0.0122127	0.116464	-3.23972	NOT
831_at	DDX10	-0.339994	8.6098	-2.28559	0.0428379	0.239855	-4.44912	NOT
39024_at	NUP98	-0.339906	10.1062	-2.52015	0.0282364	0.19123	-4.05307	NOT
39184_at	TCEB2	-0.339903	12.1056	-2.33141	0.0395053	0.229859	-4.37271	NOT
39633_at	S100A3	-0.33985	10.6036	-2.95869	0.0128484	0.120613	-3.28948	NOT
33403_at	CHTOP	-0.339793	8.52871	-2.02246	0.0678147	0.310678	-4.8765	NOT
[truncated: 7,205 more rows]
