# Supplementary material for: Identification of Common Differentially Expressed Genes and Potential Therapeutic Targets in Ulcerative Colitis and Rheumatoid Arthritis
Source: Front Genet. 2020 Nov 11;11:572194. doi: 10.3389/fgene.2020.572194 (PMC7686785; doi:10.3389/fgene.2020.572194)
Supplement: Supplementary Table 3 — Differentially expressed genes in GSE12251. [file Table_3.XLSX]

## Sheet: Sheet1
ID_REF	Gene	logFC	AveExpr	t	P.Value	adj.P.Val	B	change
205220_at	HCAR3	-3.65265	9.7825	-6.53776	1.27126e-06	0.0220923	5.22676	DOWN
232629_at	PROK2	-3.18836	7.28443	-5.41035	1.82687e-05	0.0278591	2.90013	DOWN
205863_at	S100A12	-3.15986	8.2163	-4.52618	0.000159222	0.0487849	0.977022	DOWN
229947_at	PI15	-3.14527	7.22854	-4.7121	0.000100683	0.0451981	1.3857	DOWN
215101_s_at	CXCL5	-3.13382	7.53204	-3.97307	0.00062279	0.0681239	-0.241207	NOT
1554997_a_at	PTGS2	-2.97016	7.01721	-5.72529	8.5618e-06	0.0223941	3.56732	DOWN
211506_s_at	CXCL8	-2.93527	9.83157	-5.13991	3.52549e-05	0.0326705	2.3185	DOWN
230170_at	OSM	-2.74715	8.01367	-6.33743	2.02033e-06	0.0220923	4.8266	DOWN
210873_x_at	APOBEC3A /// APOBEC3A_B	-2.74592	7.14873	-5.8064	7.05442e-06	0.0223941	3.73716	DOWN
207008_at	CXCR2	-2.72702	7.87084	-5.50857	1.44091e-05	0.0271193	3.10947	DOWN
205568_at	AQP9	-2.69463	9.2434	-5.64417	1.03983e-05	0.0236885	3.39662	DOWN
206026_s_at	TNFAIP6	-2.62552	8.04679	-5.36468	2.04057e-05	0.0278591	2.80244	DOWN
209480_at	HLA-DQB1	-2.53553	8.10469	-3.08715	0.00529478	0.14861	-2.14476	NOT
219434_at	TREM1	-2.47581	8.33004	-5.45219	1.65102e-05	0.02768	2.98945	DOWN
206924_at	IL11	-2.46515	6.73008	-4.48705	0.00017536	0.0489167	0.890868	DOWN
213524_s_at	G0S2	-2.46507	9.75993	-6.10748	3.45853e-06	0.0223941	4.35981	DOWN
213831_at	HLA-DQA1	-2.46293	9.00988	-3.29722	0.00321797	0.126002	-1.70431	NOT
243296_at	NAMPT	-2.41535	9.91314	-6.10322	3.4934e-06	0.0223941	4.35108	DOWN
203591_s_at	CSF3R	-2.40688	7.8034	-5.83992	6.51315e-06	0.0223941	3.80709	DOWN
210119_at	KCNJ15	-2.39921	7.21346	-5.3679	2.02469e-05	0.0278591	2.80934	DOWN
205681_at	BCL2A1	-2.38178	9.66361	-4.61408	0.000128188	0.0464826	1.17041	DOWN
209278_s_at	TFPI2	-2.37449	7.48301	-4.00243	0.000579407	0.0680403	-0.176705	NOT
215078_at	LOC100129518 /// SOD2	-2.37272	5.30823	-4.62584	0.000124524	0.0464826	1.19627	DOWN
204006_s_at	FCGR3A /// FCGR3B	-2.36722	8.57049	-5.18426	3.16399e-05	0.031453	2.41438	DOWN
210773_s_at	FPR2	-2.33831	6.56244	-5.4472	1.67109e-05	0.02768	2.97879	DOWN
202917_s_at	S100A8	-2.33341	11.9914	-3.668	0.00131449	0.089581	-0.907993	NOT
204959_at	MNDA	-2.31794	9.06226	-4.76744	8.78604e-05	0.0440712	1.50704	DOWN
204457_s_at	GAS1	-2.3014	6.68097	-4.02455	0.000548719	0.0674185	-0.128087	NOT
205119_s_at	FPR1	-2.2719	9.44927	-5.56574	1.25551e-05	0.0254241	3.23079	DOWN
210163_at	CXCL11	-2.26496	7.49805	-5.18564	3.15342e-05	0.031453	2.41735	DOWN
221345_at	FFAR2	-2.26401	8.17067	-4.87463	6.75072e-05	0.0432813	1.74158	DOWN
206211_at	SELE	-2.24296	7.21395	-4.57314	0.000141807	0.0478597	1.08037	DOWN
203535_at	S100A9	-2.23963	11.1665	-4.34043	0.000251825	0.053092	0.567751	NOT
204007_at	FCGR3B	-2.23801	9.78906	-4.74457	9.29461e-05	0.0449719	1.45693	DOWN
227140_at	INHBA	-2.23335	7.87919	-4.04677	0.000519512	0.066475	-0.0792181	NOT
205067_at	IL1B	-2.21307	10.7861	-5.86166	6.18496e-06	0.0223941	3.85236	DOWN
206172_at	IL13RA2	-2.19023	7.26088	-4.07179	0.000488474	0.0651398	-0.0241768	NOT
205114_s_at	CCL3 /// CCL3L1 /// CCL3L3	-2.17978	9.43016	-4.50489	0.000167808	0.0487849	0.930156	DOWN
205207_at	IL6	-2.17014	7.64503	-4.32259	0.000263162	0.0540587	0.528422	NOT
206522_at	MGAM	-2.16934	6.64262	-4.31075	0.000270968	0.054798	0.502313	NOT
212942_s_at	CEMIP	-2.16407	8.74106	-5.31662	2.29293e-05	0.0278591	2.69938	DOWN
209792_s_at	KLK10	-2.15155	8.9118	-3.77439	0.00101384	0.0814501	-0.676322	NOT
212657_s_at	IL1RN	-2.11885	9.98035	-5.68523	9.42339e-06	0.0234193	3.48313	DOWN
207275_s_at	ACSL1	-2.09988	8.64466	-5.01653	4.76673e-05	0.0372316	2.05086	DOWN
205922_at	VNN2	-2.05242	8.60188	-4.51051	0.000165496	0.0487849	0.942538	DOWN
229723_at	TAGAP	-2.04239	8.82848	-4.93857	5.77023e-05	0.0422105	1.88113	DOWN
210107_at	CLCA1	2.03712	11.2522	2.74151	0.0117715	0.201326	-2.84546	NOT
1554676_at	SRGN	-2.00283	5.99735	-4.80983	7.91611e-05	0.0432813	1.59987	DOWN
203471_s_at	PLEK	-1.97495	8.86561	-4.77628	8.59694e-05	0.0439376	1.52642	DOWN
220088_at	C5AR1	-1.96575	8.18096	-5.75833	7.91174e-06	0.0223941	3.6366	DOWN
204932_at	TNFRSF11B	-1.94288	7.05743	-5.49523	1.48803e-05	0.0271193	3.08111	DOWN
202499_s_at	SLC2A3	-1.91402	8.45714	-4.05183	0.000513088	0.0663193	-0.0681007	NOT
219825_at	CYP26B1	-1.90501	6.40113	-4.41767	0.000208115	0.0510256	0.737996	NOT
223597_at	ITLN1	1.89445	11.7731	2.93477	0.0075568	0.170803	-2.45782	NOT
235568_at	MCEMP1	-1.87329	8.38261	-3.84535	0.000852146	0.0758039	-0.521237	NOT
209395_at	CHI3L1	-1.86001	9.87728	-3.60748	0.00152305	0.0949394	-1.03925	NOT
214511_x_at	FCGR1B	-1.85338	7.36209	-5.08711	4.01075e-05	0.0353877	2.20413	DOWN
205237_at	FCN1	-1.8408	7.13675	-4.62055	0.000126161	0.0464826	1.18463	DOWN
204597_x_at	STC1	-1.84006	7.31579	-5.64824	1.02972e-05	0.0236885	3.4052	DOWN
209728_at	HLA-DRB4	1.83011	8.48155	3.58078	0.0016251	0.0981157	-1.09703	NOT
1555756_a_at	CLEC7A	-1.82545	7.06034	-4.47887	0.000178936	0.0489167	0.872851	DOWN
211163_s_at	TNFRSF10C	-1.82503	6.93417	-5.1402	3.52301e-05	0.0326705	2.31913	DOWN
210118_s_at	IL1A	-1.79346	6.24437	-4.09228	0.000464435	0.0633242	0.0209121	NOT
207072_at	IL18RAP	-1.79187	7.59095	-4.7283	9.67442e-05	0.0451981	1.42125	DOWN
229967_at	CMTM2	-1.79167	7.68145	-4.81931	7.73358e-05	0.0432813	1.62064	DOWN
210004_at	OLR1	-1.76926	5.16767	-4.29604	0.000280983	0.0551322	0.469893	NOT
222088_s_at	SLC2A14 /// SLC2A3	-1.75824	8.27652	-3.90794	0.000730859	0.0719995	-0.384132	NOT
206569_at	IL24	-1.74126	6.03269	-4.07716	0.000482052	0.0648453	-0.0123528	NOT
204563_at	SELL	-1.72292	9.47899	-3.89361	0.000757025	0.073581	-0.415547	NOT
215671_at	PDE4B	-1.70652	4.95979	-3.51766	0.00189372	0.10211	-1.23324	NOT
209930_s_at	NFE2	-1.70503	5.81795	-4.06526	0.000496389	0.0657145	-0.038539	NOT
225987_at	STEAP4	-1.69544	8.29638	-4.67893	0.000109253	0.0464473	1.3129	DOWN
206336_at	CXCL6	-1.69389	9.00098	-2.57779	0.0169986	0.232757	-3.16425	NOT
202888_s_at	ANPEP	-1.6846	8.87966	-3.82518	0.000895324	0.0774554	-0.565365	NOT
238581_at	GBP5	-1.68184	7.41734	-4.38175	0.000227406	0.0515909	0.658846	NOT
228758_at	BCL6	-1.68153	7.64123	-4.65095	0.000117051	0.0464473	1.25145	DOWN
205767_at	EREG	-1.68044	7.51182	-3.66117	0.00133654	0.0902033	-0.922823	NOT
210423_s_at	SLC11A1	-1.67631	7.36814	-4.81156	7.88249e-05	0.0432813	1.60366	DOWN
209875_s_at	SPP1	-1.67205	8.47107	-4.11475	0.000439417	0.0624413	0.0703899	NOT
209949_at	NCF2	-1.65878	8.56136	-4.65032	0.000117233	0.0464473	1.25006	DOWN
210146_x_at	LILRB2	-1.65657	7.58016	-3.91913	0.00071105	0.0708322	-0.359591	NOT
222934_s_at	CLEC4E	-1.64106	7.76958	-5.31761	2.28739e-05	0.0278591	2.70152	DOWN
223767_at	GPR84	-1.63928	6.524	-3.65072	0.00137099	0.0911907	-0.945509	NOT
227697_at	SOCS3	-1.63415	8.81291	-4.14761	0.000405232	0.0608682	0.142754	NOT
232054_at	PCDH20	1.58967	5.215	4.09068	0.00046627	0.0634162	0.0173896	NOT
227735_s_at	C10orf99	1.58237	10.7482	2.76211	0.0112335	0.19859	-2.80469	NOT
209613_s_at	ADH1B	1.56963	7.84848	2.90135	0.00816427	0.176133	-2.52565	NOT
226757_at	IFIT2	-1.56802	8.04837	-4.71759	9.93304e-05	0.0451981	1.39775	DOWN
242601_at	HEPACAM2	1.54822	8.26255	2.52756	0.018996	0.242522	-3.26009	NOT
215838_at	LILRA5	-1.53178	5.86238	-4.10744	0.000447401	0.0624413	0.0543005	NOT
210029_at	IDO1	-1.51719	9.9666	-3.41742	0.00241211	0.113691	-1.44843	NOT
229228_at	CREB5	-1.51011	5.73966	-4.44769	0.000193252	0.0501323	0.804148	NOT
210176_at	TLR1	-1.50972	6.11953	-3.75429	0.00106489	0.0824687	-0.720164	NOT
207674_at	FCAR	-1.50732	5.04637	-3.71109	0.0011834	0.0857352	-0.814298	NOT
238429_at	TMEM71	-1.49455	6.77122	-4.22659	0.000333506	0.057341	0.316801	NOT
203561_at	FCGR2A /// FCGR2C	-1.49348	8.58252	-4.24548	0.00031832	0.0564622	0.358437	NOT
229560_at	TLR8	-1.49285	7.84189	-4.36125	0.000239212	0.0521851	0.613646	NOT
215783_s_at	ALPL	-1.47654	6.55347	-3.75921	0.00105217	0.0818311	-0.709439	NOT
212999_x_at	HLA-DQB1 /// HLA-DQB2	-1.47184	8.11631	-3.02805	0.00608169	0.156699	-2.26688	NOT
206420_at	IGSF6	-1.46686	8.05828	-4.17732	0.000376605	0.0605716	0.208213	NOT
207857_at	LILRA2	-1.46396	6.40525	-4.39985	0.000217471	0.0515909	0.698735	NOT
206515_at	CYP4F3	-1.45025	6.29203	-4.234	0.000327465	0.0568385	0.333134	NOT
229802_at	WISP1	-1.43934	6.73471	-3.37881	0.0026467	0.116876	-1.53088	NOT
204924_at	TLR2	-1.43933	8.09512	-5.06092	4.27603e-05	0.035968	2.1473	DOWN
205828_at	MMP3	-1.43829	10.9466	-3.25303	0.00357569	0.130653	-1.79772	NOT
205990_s_at	WNT5A	-1.43484	9.20889	-4.81502	7.81562e-05	0.0432813	1.61124	DOWN
213418_at	HSPA6	-1.42643	8.1118	-4.14054	0.00041235	0.0612642	0.127195	NOT
226237_at	COL8A1	-1.42331	6.43649	-3.52118	0.00187768	0.101648	-1.22567	NOT
204475_at	MMP1	-1.42289	10.7568	-2.71452	0.0125133	0.206848	-2.89865	NOT
223551_at	PKIB	1.41066	9.19999	3.16119	0.00444654	0.140773	-1.99059	NOT
202628_s_at	SERPINE1	-1.40935	7.86795	-3.9842	0.000605985	0.0680403	-0.216772	NOT
210143_at	ANXA10	-1.4086	6.04226	-2.56326	0.0175551	0.236098	-3.19207	NOT
207387_s_at	GK	-1.4069	7.36786	-4.65735	0.000115221	0.0464473	1.26549	DOWN
226847_at	FST	-1.39515	5.8942	-4.2919	0.000283872	0.0551322	0.460754	NOT
207080_s_at	PYY	1.38968	8.48725	3.38188	0.00262725	0.116784	-1.52433	NOT
229831_at	CNTN3	1.38161	4.52641	4.04396	0.000523125	0.0665577	-0.0854101	NOT
216950_s_at	FCGR1A /// FCGR1C	-1.38158	7.35846	-4.7081	0.00010168	0.0451981	1.37691	DOWN
202422_s_at	ACSL4	-1.37333	8.29878	-4.17372	0.000379967	0.0605716	0.200273	NOT
220005_at	P2RY13	-1.3711	7.45187	-4.38202	0.000227258	0.0515909	0.659424	NOT
232224_at	MASP1	-1.35922	7.16879	-5.32287	2.25836e-05	0.0278591	2.71281	DOWN
217388_s_at	KYNU	-1.34107	8.98614	-3.2355	0.00372797	0.132493	-1.83466	NOT
219948_x_at	UGT2A3	1.33997	4.77683	2.45139	0.0224459	0.260227	-3.4035	NOT
209829_at	FAM65B	-1.33935	7.13672	-2.98992	0.00664789	0.161759	-2.34522	NOT
229584_at	LRRK2	-1.33436	6.77915	-3.88363	0.000775788	0.0738959	-0.437412	NOT
206262_at	ADH1C	1.33406	7.85525	2.87082	0.00875969	0.180994	-2.58733	NOT
205099_s_at	CCR1	-1.33118	6.98572	-3.98208	0.000609143	0.0680403	-0.221415	NOT
203765_at	GCA	-1.32918	9.75782	-4.10962	0.000445001	0.0624413	0.0591052	NOT
1553723_at	ADGRG3	-1.3246	6.05386	-4.49862	0.000170424	0.0487849	0.916353	DOWN
213943_at	TWIST1	-1.32165	7.03276	-4.7102	0.000101156	0.0451981	1.38152	DOWN
207442_at	CSF3	-1.31756	7.45046	-3.65436	0.0013589	0.0908539	-0.937611	NOT
227769_at	GPR27	-1.31598	5.6841	-3.8403	0.000862753	0.0761162	-0.532281	NOT
202391_at	BASP1	-1.31551	10.3003	-3.69393	0.00123398	0.0868641	-0.851632	NOT
229450_at	IFIT3	-1.30692	9.14124	-3.73601	0.00111354	0.0840931	-0.760024	NOT
204103_at	CCL4	-1.3001	9.02506	-3.57006	0.00166793	0.0983187	-1.1202	NOT
206643_at	HAL	-1.29124	5.34713	-3.43102	0.00233437	0.111882	-1.41931	NOT
225681_at	CTHRC1	-1.27778	8.57009	-3.36117	0.00276117	0.118778	-1.56847	NOT
224341_x_at	TLR4	-1.27468	6.5824	-4.89997	6.34355e-05	0.0422968	1.79691	DOWN
215966_x_at	GK3P	-1.27398	7.2525	-4.92945	5.90079e-05	0.0422105	1.86124	DOWN
228128_x_at	PAPPA	-1.27013	6.70623	-3.27879	0.00336272	0.128238	-1.74331	NOT
203083_at	THBS2	-1.26612	7.47682	-3.54772	0.00176076	0.0995394	-1.16843	NOT
1552772_at	CLEC4D	-1.25154	5.75254	-4.15668	0.000396268	0.0605716	0.16274	NOT
229254_at	MFSD4	1.24881	7.349	2.38932	0.0256782	0.274263	-3.5186	NOT
203424_s_at	IGFBP5	-1.24705	9.36974	-3.63441	0.00142652	0.092411	-0.980901	NOT
205896_at	SLC22A4	-1.24701	5.6768	-4.67109	0.000111386	0.0464473	1.29567	DOWN
213456_at	SOSTDC1	1.24278	6.76577	3.23032	0.00377418	0.132909	-1.84557	NOT
205270_s_at	LCP2	-1.2417	9.016	-3.58031	0.00162693	0.0981157	-1.09804	NOT
1569599_at	SAMSN1	-1.23839	4.30346	-3.38474	0.00260928	0.116269	-1.51824	NOT
217967_s_at	FAM129A	-1.2377	9.08949	-3.88913	0.000765387	0.0737469	-0.425358	NOT
201645_at	TNC	-1.23762	9.30095	-2.78597	0.0106393	0.194876	-2.75729	NOT
209116_x_at	HBB	-1.23733	10.3733	-2.67414	0.013706	0.213871	-2.97778	NOT
208438_s_at	FGR	-1.23392	7.98955	-4.162	0.000391102	0.0605716	0.174466	NOT
204422_s_at	FGF2	-1.23189	5.59771	-3.76074	0.00104825	0.0816424	-0.706109	NOT
202388_at	RGS2	-1.23113	11.0601	-4.71529	9.98943e-05	0.0451981	1.3927	DOWN
1559777_at	MIR3945HG	-1.22983	5.12653	-3.2677	0.00345287	0.129646	-1.76676	NOT
204174_at	ALOX5AP	-1.22414	9.25307	-3.55869	0.00171456	0.099259	-1.14476	NOT
205786_s_at	ITGAM	-1.22309	7.86876	-3.85479	0.000832663	0.0754472	-0.500586	NOT
1555963_x_at	B3GNT7	1.21303	8.685	3.84894	0.000844685	0.0754627	-0.513386	NOT
209937_at	TM4SF4	-1.21118	5.99784	-2.20372	0.0380703	0.323739	-3.85245	NOT
208250_s_at	DMBT1	1.21007	11.6076	2.583	0.0168029	0.231761	-3.15425	NOT
204130_at	HSD11B2	1.20956	8.58266	2.47288	0.0214178	0.255513	-3.36328	NOT
207529_at	DEFA5	1.20877	9.30187	1.32306	0.199113	0.616889	-5.17073	NOT
203892_at	WFDC2	1.2087	9.44456	3.26409	0.00348268	0.12986	-1.77437	NOT
231886_at	LOC100134822	-1.20421	5.77283	-3.40713	0.00247254	0.114274	-1.47042	NOT
207610_s_at	ADGRE2	-1.2027	7.3661	-3.30463	0.00316148	0.125149	-1.6886	NOT
211699_x_at	HBA1 /// HBA2	-1.19561	10.3177	-2.60015	0.0161743	0.228401	-3.12128	NOT
1554899_s_at	FCER1G	-1.19371	9.38896	-3.88828	0.000766992	0.0737469	-0.427228	NOT
204602_at	DKK1	-1.19138	6.23978	-2.85918	0.00899741	0.183011	-2.61078	NOT
206354_at	SLCO1B3	-1.18991	6.1506	-2.54254	0.0183784	0.240014	-3.2316	NOT
212587_s_at	PTPRC	-1.18566	9.33275	-2.80353	0.0102213	0.19231	-2.7223	NOT
210367_s_at	PTGES	-1.17996	7.80934	-4.00025	0.00058252	0.0680403	-0.181492	NOT
219049_at	CSGALNACT1	-1.17705	7.21005	-3.55651	0.00172363	0.0994086	-1.14946	NOT
229435_at	GLIS3	-1.17504	5.88948	-3.96645	0.00063301	0.0685693	-0.255748	NOT
225899_x_at	LINC01000 /// LINC01001 /// LINC01002 /// LOC100132062 /// LOC100132287 /// LOC100133182 /// LOC100133331 /// LOC102723580 /// LOC105373249 /// LOC729737	-1.17008	9.69576	-4.00389	0.000577339	0.0680403	-0.17351	NOT
225664_at	COL12A1	-1.16985	9.24021	-2.74785	0.0116033	0.200558	-2.83292	NOT
205404_at	HSD11B1	-1.16617	6.77075	-3.76299	0.0010425	0.0815429	-0.701198	NOT
208018_s_at	HCK	-1.1636	9.01735	-3.50255	0.00196424	0.104212	-1.26578	NOT
222529_at	SLC25A37	-1.16252	7.6687	-3.55426	0.00173306	0.0994249	-1.15431	NOT
223969_s_at	RETNLB	1.16184	9.15983	2.35994	0.0273535	0.281913	-3.5725	NOT
227152_at	KIAA1551	-1.15873	7.31838	-3.55953	0.00171108	0.099259	-1.14295	NOT
204105_s_at	NRCAM	-1.15623	5.90242	-3.76123	0.00104699	0.0816424	-0.705033	NOT
202643_s_at	TNFAIP3	-1.15446	8.97778	-4.18572	0.000368885	0.0605716	0.22672	NOT
201041_s_at	DUSP1	-1.15439	11.543	-4.90939	6.19854e-05	0.0422968	1.81747	DOWN
204714_s_at	F5	-1.15192	6.73299	-3.64672	0.00138441	0.0917483	-0.95419	NOT
227458_at	CD274	-1.15069	8.53121	-2.97525	0.00687889	0.163066	-2.37525	NOT
223809_at	RGS18	-1.14886	6.39747	-3.2571	0.00354115	0.130116	-1.78912	NOT
205048_s_at	PSPH	1.1477	5.62748	1.6034	0.122804	0.511207	-4.80569	NOT
205234_at	SLC16A4	-1.14737	6.04683	-5.01942	4.73304e-05	0.0372316	2.05716	DOWN
209960_at	HGF	-1.14462	6.59057	-4.5431	0.000152712	0.0487849	1.01427	DOWN
242907_at	GBP2	-1.14228	8.85288	-4.10162	0.000453864	0.0625461	0.0414851	NOT
206765_at	KCNJ2	-1.13957	8.38077	-3.7347	0.00111711	0.0840931	-0.762881	NOT
217312_s_at	COL7A1	-1.13955	7.86023	-3.47028	0.00212352	0.106909	-1.33514	NOT
230748_at	SLC16A6	-1.13426	5.99406	-4.05556	0.000508386	0.066181	-0.0598762	NOT
201531_at	ZFP36	-1.13354	11.3154	-4.66707	0.000112494	0.0464473	1.28685	DOWN
1554741_s_at	FGF7 /// KGFLP1 /// KGFLP2	-1.13291	7.40738	-2.76766	0.0110926	0.197671	-2.79369	NOT
210484_s_at	LOC254896 /// TNFRSF10C	-1.13241	6.82752	-4.15456	0.000398345	0.0605716	0.15807	NOT
205523_at	HAPLN1	1.12434	5.66523	3.73925	0.00110476	0.0837765	-0.75296	NOT
205513_at	TCN1	-1.12116	8.91729	-2.19571	0.0387116	0.326025	-3.8665	NOT
231577_s_at	GBP1	-1.11965	9.94081	-3.08905	0.00527113	0.14848	-2.14082	NOT
223553_s_at	DOK3	-1.11913	8.68706	-3.15108	0.00455411	0.14161	-2.01172	NOT
210184_at	ITGAX	-1.11903	7.72011	-4.00172	0.000580427	0.0680403	-0.178275	NOT
217414_x_at	HBA2	-1.11903	10.7759	-2.54932	0.0181053	0.23842	-3.2187	NOT
204533_at	CXCL10	-1.1125	9.68506	-2.36006	0.0273463	0.281913	-3.57228	NOT
210992_x_at	FCGR2C	-1.11121	8.48658	-3.96552	0.000634461	0.0685693	-0.257793	NOT
222939_s_at	SLC16A10	-1.11099	6.55587	-4.10737	0.000447481	0.0624413	0.0541409	NOT
208594_x_at	LILRA6 /// LILRB2 /// LILRB3	-1.11036	7.80235	-3.98784	0.000600577	0.0680403	-0.208763	NOT
205159_at	CSF2RB	-1.11028	9.83835	-3.49796	0.00198616	0.104453	-1.27565	NOT
203434_s_at	MME	-1.10782	6.76137	-3.17605	0.00429287	0.138467	-1.9595	NOT
205083_at	AOX1	-1.09998	5.76337	-4.07421	0.000485569	0.0649752	-0.0188474	NOT
219947_at	CLEC4A	-1.09213	7.88818	-3.09259	0.00522744	0.148239	-2.13347	NOT
232311_at	B2M	-1.08909	6.75271	-3.16661	0.00438992	0.139744	-1.97927	NOT
223235_s_at	SMOC2	1.08636	7.51438	2.94329	0.00740896	0.169241	-2.44047	NOT
221874_at	KIAA1324	1.08594	7.37655	3.78585	0.000985811	0.0809297	-0.651304	NOT
204994_at	MX2	-1.08581	8.43079	-4.53448	0.000155993	0.0487849	0.995307	DOWN
244313_at	CR1	-1.08168	7.21351	-2.51745	0.0194237	0.244529	-3.27926	NOT
209189_at	FOS	-1.07883	10.2675	-2.74001	0.0118114	0.201684	-2.84841	NOT
37145_at	GNLY	-1.07538	7.1657	-2.43695	0.0231621	0.263765	-3.43042	NOT
240287_at	IRG1	-1.07223	5.81483	-2.69933	0.01295	0.209046	-2.92848	NOT
213131_at	OLFM1	-1.07071	8.75564	-3.71997	0.00115801	0.0854441	-0.794953	NOT
218002_s_at	CXCL14	1.06684	10.5309	3.37635	0.00266238	0.116894	-1.53612	NOT
209955_s_at	FAP	-1.06559	6.79905	-3.80017	0.000951863	0.0798207	-0.620027	NOT
220834_at	MS4A12	1.06526	9.31546	1.34085	0.193361	0.610253	-5.14929	NOT
213733_at	MYO1F	-1.06223	8.58168	-4.09624	0.000459923	0.0628657	0.0296363	NOT
202464_s_at	PFKFB3	-1.05951	10.6162	-4.18011	0.000374028	0.0605716	0.214349	NOT
207432_at	BEST2	1.05284	7.73137	2.34035	0.0285255	0.286299	-3.60822	NOT
1554624_a_at	SIRPB1	-1.05278	5.91842	-4.38823	0.000223801	0.0515909	0.673113	NOT
209795_at	CD69	-1.051	8.14786	-2.13097	0.0442611	0.342626	-3.9788	NOT
223502_s_at	TNFSF13B	-1.04849	8.7601	-3.13371	0.00474482	0.143726	-2.04796	NOT
203574_at	NFIL3	-1.0481	8.82062	-4.41899	0.000207436	0.0510256	0.740917	NOT
213435_at	SATB2	1.04554	9.04803	3.19299	0.00412399	0.136611	-1.92401	NOT
220014_at	PRR16	-1.04161	5.85982	-3.15598	0.00450164	0.14135	-2.00148	NOT
213369_at	CDHR1	1.03152	6.6597	3.19552	0.00409939	0.136394	-1.91872	NOT
207094_at	CXCR1	-1.03097	7.92646	-4.17097	0.000382547	0.0605716	0.194226	NOT
207890_s_at	MMP25	-1.03042	7.45672	-4.10923	0.000445433	0.0624413	0.0582381	NOT
219890_at	CLEC5A	-1.02516	5.12202	-2.86348	0.00890892	0.182092	-2.60212	NOT
213880_at	LGR5	1.02206	6.27493	3.1153	0.0049553	0.145936	-2.08629	NOT
214467_at	GPR65	-1.02085	7.9955	-3.11645	0.00494199	0.145936	-2.08391	NOT
210140_at	CST7	-1.01598	8.34611	-3.16129	0.00444555	0.140773	-1.9904	NOT
226974_at	NEDD4L	1.01519	7.23861	2.64007	0.0147949	0.220771	-3.0441	NOT
214604_at	HOXD11	1.01361	5.79564	3.9067	0.000733091	0.0720895	-0.386856	NOT
218660_at	DYSF	-1.01321	8.48115	-4.57797	0.000140127	0.0475865	1.091	DOWN
213596_at	CASP4	-1.01306	6.57518	-3.33814	0.0029179	0.121906	-1.61748	NOT
226388_at	TCEA3	1.01155	8.96384	3.02196	0.00616898	0.15729	-2.27943	NOT
229404_at	TWIST2	-1.0114	6.37336	-3.65287	0.00136383	0.0908539	-0.940843	NOT
214598_at	CLDN8	1.01072	4.9162	1.81293	0.0832181	0.440289	-4.49746	NOT
210868_s_at	ELOVL6	1.01016	7.89252	3.10578	0.00506776	0.147304	-2.1061	NOT
202638_s_at	ICAM1	-1.00494	9.27703	-2.81812	0.00988607	0.189961	-2.69316	NOT
207075_at	NLRP3	-1.00328	6.04351	-3.52648	0.00185374	0.101295	-1.21425	NOT
229770_at	GLT1D1	-1.00158	6.6058	-4.44731	0.000193431	0.0501323	0.80332	NOT
228153_at	RNF144B	-1.00058	8.03943	-3.32238	0.00303011	0.12324	-1.65096	NOT
219970_at	GIPC2	0.999088	7.3815	3.56985	0.00166877	0.0983187	-1.12065	NOT
207574_s_at	GADD45B	-0.998857	8.5735	-4.32997	0.000258409	0.0539257	0.544701	NOT
227129_x_at	LINC01000	-0.995043	9.44688	-3.75799	0.00105532	0.0819598	-0.712109	NOT
219304_s_at	PDGFD	0.992818	7.1814	3.85702	0.000828117	0.0754106	-0.495699	NOT
210664_s_at	TFPI	-0.992139	6.73891	-5.38779	1.92944e-05	0.0278591	2.8519	NOT
220122_at	MCTP1	-0.988015	6.53512	-3.5245	0.00186265	0.101295	-1.21852	NOT
206157_at	PTX3	-0.986538	5.35032	-2.22424	0.0364726	0.318095	-3.81635	NOT
226064_s_at	DGAT2	-0.985813	7.11733	-4.50833	0.000166391	0.0487849	0.937721	NOT
219850_s_at	EHF	0.98525	8.11108	2.62542	0.0152879	0.222918	-3.0725	NOT
229937_x_at	LILRB1	-0.984411	7.60607	-2.73205	0.0120267	0.203579	-2.86414	NOT
204951_at	RHOH	-0.982858	8.84322	-2.752	0.0114945	0.199893	-2.82472	NOT
220645_at	NXPE4	0.977828	8.78705	2.52101	0.0192721	0.243841	-3.27252	NOT
208121_s_at	PTPRO	0.977046	7.09481	3.67961	0.00127783	0.0883255	-0.882771	NOT
218404_at	SNX10	-0.97704	8.51627	-3.95492	0.000651213	0.0692866	-0.281074	NOT
205569_at	LAMP3	-0.970094	8.67749	-2.10208	0.0469607	0.352314	-4.02821	NOT
232481_s_at	SLITRK6	0.962285	7.24787	3.45041	0.00222777	0.109634	-1.37776	NOT
235593_at	ZEB2	-0.962037	5.83491	-3.04401	0.00585879	0.154525	-2.23399	NOT
226695_at	PRRX1	-0.959696	7.76279	-2.60946	0.0158423	0.226807	-3.10334	NOT
221091_at	INSL5	0.959156	9.55243	1.61047	0.121247	0.508607	-4.79576	NOT
230360_at	GLDN	0.958931	6.95433	2.61863	0.0155214	0.224668	-3.08563	NOT
204614_at	SERPINB2	-0.958464	5.4704	-3.69925	0.00121807	0.0865254	-0.840059	NOT
232304_at	PELI1	-0.957587	7.24687	-2.52858	0.0189533	0.242443	-3.25815	NOT
213241_at	PLXNC1	-0.95663	8.2411	-2.96128	0.00710601	0.165893	-2.4038	NOT
227925_at	ST3GAL4-AS1	-0.954095	5.89149	-4.00659	0.000573505	0.0680403	-0.167557	NOT
204575_s_at	MMP19	-0.952275	7.68882	-3.44138	0.00227682	0.110752	-1.39712	NOT
206584_at	LY96	-0.951712	9.54397	-2.68983	0.0132303	0.210979	-2.9471	NOT
227725_at	ST6GALNAC1	0.950891	11.2126	2.8153	0.00994998	0.190206	-2.69879	NOT
211135_x_at	LILRA6 /// LILRB2 /// LILRB3 /// LOC102725015 /// LOC102725029 /// LOC102725031 /// LOC102725034 /// LOC102725035	-0.950574	8.21217	-4.42872	0.000202512	0.050739	0.762364	NOT
217497_at	TYMP	-0.94915	8.03171	-3.36146	0.00275926	0.118778	-1.56786	NOT
1553828_at	NXPE1	0.943655	8.80188	2.72733	0.0121558	0.204367	-2.87343	NOT
230925_at	APBB1IP	-0.94243	9.52831	-2.68345	0.0134217	0.21238	-2.95958	NOT
213680_at	KRT6B	-0.940794	8.07142	-1.95807	0.0627454	0.392293	-4.26789	NOT
201743_at	CD14	-0.939203	9.96043	-4.45226	0.000191082	0.0501323	0.81423	NOT
238063_at	TMEM154	-0.938563	7.32643	-3.11004	0.00501715	0.146878	-2.09724	NOT
207397_s_at	HOXD13	0.938199	4.9312	3.38978	0.00257785	0.11601	-1.50747	NOT
206618_at	IL18R1	-0.935538	6.65128	-4.24449	0.000319101	0.0564622	0.356249	NOT
228051_at	ARFGEF3	0.931216	7.78785	3.42758	0.00235381	0.112299	-1.42668	NOT
212281_s_at	TMEM97	0.930709	8.13228	5.53796	1.34236e-05	0.026212	3.17189	NOT
209815_at	PTCH1	0.928772	8.10771	3.46771	0.00213674	0.107075	-1.34066	NOT
204122_at	TYROBP	-0.927197	9.89317	-3.79667	0.000960055	0.0800441	-0.627676	NOT
209125_at	KRT6A	-0.926463	5.22805	-2.43351	0.0233362	0.264264	-3.43683	NOT
219334_s_at	NABP1	-0.92344	5.03074	-3.35197	0.00282278	0.120387	-1.58806	NOT
229152_at	FDCSP	-0.923244	8.99907	-1.11767	0.275512	0.686402	-5.40033	NOT
203895_at	PLCB4	0.922799	7.87332	2.46715	0.0216878	0.256641	-3.37403	NOT
206115_at	EGR3	-0.920478	8.1655	-2.172	0.0406658	0.332248	-3.90786	NOT
203508_at	TNFRSF1B	-0.920412	8.6428	-4.21162	0.000346058	0.05876	0.283792	NOT
206049_at	SELP	-0.918569	7.99077	-3.76332	0.00104165	0.0815429	-0.700471	NOT
219183_s_at	CYTH4	-0.918321	8.79336	-3.47086	0.00212054	0.106909	-1.33389	NOT
205698_s_at	MAP2K6	0.918019	8.73509	3.36928	0.00270794	0.118053	-1.55119	NOT
206953_s_at	ADGRL2	-0.914476	7.84993	-2.80944	0.0100843	0.190981	-2.71051	NOT
213929_at	EXPH5	0.913673	6.5972	2.53214	0.0188051	0.241935	-3.25139	NOT
211795_s_at	FYB	-0.913399	8.30962	-2.66726	0.0139197	0.215551	-2.99121	NOT
207571_x_at	THEMIS2	-0.912843	7.70689	-3.05787	0.00567151	0.152603	-2.20537	NOT
209959_at	NR4A3	-0.912348	7.91079	-2.75503	0.0114157	0.199538	-2.81872	NOT
211756_at	PTHLH	-0.911799	4.27263	-2.38503	0.0259168	0.2754	-3.5265	NOT
203697_at	FRZB	0.909124	7.04868	3.46033	0.00217512	0.107803	-1.35649	NOT
222218_s_at	PILRA	-0.908318	7.47491	-4.08682	0.000470718	0.0638622	0.00890752	NOT
226517_at	BCAT1	-0.905137	6.63562	-2.31349	0.030208	0.292694	-3.65692	NOT
205890_s_at	GABBR1 /// UBD	-0.903739	10.4022	-2.51253	0.0196351	0.245945	-3.28858	NOT
1555725_a_at	RGS5	-0.901204	7.56906	-4.06033	0.000502457	0.066038	-0.0493934	NOT
243109_at	MCTP2	-0.900126	7.68748	-2.66426	0.0140139	0.215946	-2.99707	NOT
227719_at	SMAD9	0.899055	7.69602	3.72884	0.00113321	0.0846421	-0.775639	NOT
201693_s_at	EGR1	-0.897659	8.39437	-2.66302	0.0140529	0.215988	-2.99947	NOT
1558747_at	SMCHD1	-0.895666	7.02103	-3.02465	0.00613021	0.15709	-2.27388	NOT
209695_at	PTP4A3	-0.895647	8.03968	-3.55923	0.00171234	0.099259	-1.1436	NOT
212501_at	CEBPB	-0.894096	11.6877	-4.27469	0.000296187	0.0558414	0.422819	NOT
207677_s_at	NCF4	-0.893704	8.68317	-2.90837	0.00803292	0.17561	-2.51143	NOT
204860_s_at	NAIP	-0.891059	6.63869	-2.46432	0.0218218	0.25708	-3.37932	NOT
235816_s_at	RGL4	-0.888366	5.85444	-3.44695	0.00224644	0.110295	-1.38518	NOT
202878_s_at	CD93	-0.886737	9.70778	-3.44638	0.00224953	0.110308	-1.3864	NOT
204971_at	CSTA	-0.886542	8.65579	-1.94951	0.0638161	0.394165	-4.28176	NOT
235075_at	DSG3	-0.885274	5.97999	-1.73332	0.096735	0.468674	-4.61792	NOT
213146_at	KDM6B	-0.882829	7.07148	-3.32876	0.00298416	0.12283	-1.6374	NOT
206387_at	CDX2	0.882646	7.18423	3.23757	0.00370969	0.132334	-1.83031	NOT
204439_at	IFI44L	-0.882431	6.38583	-2.86486	0.00888068	0.181895	-2.59934	NOT
225809_at	PARM1	0.879699	10.3844	3.24469	0.00364738	0.131706	-1.81531	NOT
208092_s_at	FAM49A	-0.879578	7.64401	-3.43071	0.0023361	0.111882	-1.41997	NOT
1552296_at	BEST4	0.879223	6.12146	1.9893	0.0589701	0.383732	-4.21688	NOT
223122_s_at	SFRP2	-0.874657	6.29666	-2.56503	0.0174866	0.235487	-3.18869	NOT
217763_s_at	RAB31	-0.87462	9.10334	-3.98374	0.000606673	0.0680403	-0.217786	NOT
202014_at	PPP1R15A	-0.872342	7.95372	-3.91829	0.000712532	0.0708322	-0.361451	NOT
206513_at	AIM2	-0.867641	7.43507	-2.79945	0.0103171	0.192743	-2.73044	NOT
235536_at	SNORD89	-0.867503	8.12226	-3.6085	0.00151929	0.0948259	-1.03705	NOT
201490_s_at	PPIF	-0.867268	9.10523	-2.91492	0.00791226	0.174648	-2.49815	NOT
229402_at	SAMD13	0.867036	7.33892	2.87811	0.00861394	0.179486	-2.57264	NOT
205959_at	MMP13	-0.864111	5.46236	-1.75717	0.0925003	0.460522	-4.58224	NOT
226804_at	FAM20A	-0.86363	5.91866	-3.7692	0.00102679	0.0814501	-0.687654	NOT
203887_s_at	THBD	-0.863443	8.40192	-3.57113	0.00166359	0.0983187	-1.11788	NOT
1552870_s_at	AXDND1	0.863436	6.30123	2.4773	0.021212	0.254167	-3.35499	NOT
214038_at	CCL8	-0.862046	7.53518	-1.74789	0.0941285	0.463941	-4.59616	NOT
242008_at	AGTPBP1	-0.861284	7.08783	-2.20512	0.0379598	0.323487	-3.85	NOT
209844_at	HOXB13	0.861231	8.19939	2.74994	0.0115485	0.200299	-2.82879	NOT
209108_at	TSPAN6	0.860397	9.05602	2.76556	0.0111457	0.198133	-2.79785	NOT
203240_at	FCGBP	0.860299	11.9047	2.33909	0.0286024	0.286365	-3.61051	NOT
227184_at	PTAFR	-0.859536	9.31888	-4.32322	0.000262752	0.0540587	0.529816	NOT
206198_s_at	CEACAM7	0.859197	10.0544	1.20492	0.240764	0.656553	-5.3069	NOT
206422_at	GCG	0.858959	10.2101	2.33574	0.0288083	0.287269	-3.61661	NOT
228601_at	HAGLR	0.85575	7.10025	2.73085	0.0120594	0.203596	-2.8665	NOT
236513_at	PRELID2	0.854507	6.3621	3.29285	0.00325171	0.12681	-1.71355	NOT
215702_s_at	CFTR	0.853614	5.67546	2.28988	0.0317617	0.297844	-3.69946	NOT
228501_at	GALNT15	-0.852742	5.27525	-4.50237	0.000168857	0.0487849	0.924596	NOT
228094_at	AMICA1	-0.851065	8.91982	-3.58505	0.00160833	0.0977802	-1.08779	NOT
229373_at	HRH2	-0.848493	6.36741	-3.93195	0.000689021	0.0705396	-0.331483	NOT
216316_x_at	GK /// GK3P	-0.847955	7.63226	-5.02035	4.72237e-05	0.0372316	2.05917	NOT
231779_at	IRAK2	-0.84749	8.17986	-3.56574	0.0016855	0.0987433	-1.12953	NOT
214470_at	KLRB1	0.847038	8.82189	2.51981	0.0193231	0.243873	-3.27479	NOT
210629_x_at	LST1	-0.846268	8.71783	-3.15366	0.00452643	0.14135	-2.00633	NOT
226777_at	ADAM12	-0.846039	5.73909	-2.81642	0.00992448	0.190146	-2.69655	NOT
226218_at	IL7R	-0.845182	9.34086	-2.27974	0.0324506	0.300464	-3.71764	NOT
203066_at	CHST15	-0.844899	8.94505	-3.67056	0.00130631	0.0892782	-0.902425	NOT
205180_s_at	ADAM8	-0.844873	8.33956	-3.63004	0.00144176	0.0928888	-0.990374	NOT
218963_s_at	KRT23	-0.844853	6.48946	-4.22934	0.000331254	0.0573142	0.322855	NOT
205612_at	MMRN1	-0.84407	5.39675	-2.83335	0.00954703	0.186851	-2.66265	NOT
206418_at	NOX1	0.843995	9.49181	2.43139	0.023444	0.264507	-3.44077	NOT
202016_at	MEST	0.84173	8.62192	4.2252	0.000334656	0.0573584	0.313726	NOT
204733_at	KLK6	-0.841428	6.88583	-4.03976	0.000528556	0.0667992	-0.0946377	NOT
235670_at	STX11	-0.841281	6.14795	-3.36493	0.00273638	0.118294	-1.56047	NOT
205259_at	NR3C2	0.840609	9.27133	2.71431	0.0125193	0.206848	-2.89907	NOT
227662_at	SYNPO2	0.839914	6.54126	2.34376	0.0283182	0.285367	-3.60201	NOT
206043_s_at	ATP2C2	0.838429	9.11179	3.44161	0.00227557	0.110752	-1.39664	NOT
205174_s_at	QPCT	-0.837511	8.59965	-2.82908	0.00964108	0.187857	-2.67123	NOT
230135_at	HHIP	0.837222	5.62366	4.04913	0.000516501	0.066475	-0.0740245	NOT
225846_at	ESRP1	0.836232	9.88038	2.86633	0.00885074	0.181513	-2.59639	NOT
214290_s_at	HIST2H2AA3 /// HIST2H2AA4	-0.833859	10.5653	-3.33057	0.00297129	0.122727	-1.63357	NOT
219990_at	E2F8	0.833777	6.53155	5.26423	2.60421e-05	0.029178	2.58678	NOT
205822_s_at	HMGCS1	0.833393	7.38163	2.39431	0.0254034	0.272874	-3.50941	NOT
242946_at	CD53	-0.83211	6.92446	-2.28081	0.0323776	0.30027	-3.71573	NOT
1552553_a_at	NLRC4	-0.831424	6.14397	-3.97671	0.000617247	0.0680403	-0.233222	NOT
229391_s_at	FAM26F	-0.829285	8.74068	-1.88156	0.0729072	0.416799	-4.39046	NOT
205936_s_at	HK3	-0.829192	7.59374	-3.46718	0.00213947	0.107075	-1.3418	NOT
238846_at	TNFRSF11A	0.828573	9.38922	2.42434	0.0238055	0.266894	-3.45387	NOT
214142_at	ZG16	0.828375	11.8362	1.45899	0.158398	0.566625	-5.00085	NOT
230560_at	STXBP6	0.827831	6.40013	2.07277	0.0498504	0.360955	-4.0779	NOT
202988_s_at	RGS1	-0.826961	7.0067	-1.79399	0.0862755	0.447502	-4.52646	NOT
225414_at	RNF149	-0.826826	10.2754	-5.27291	2.54983e-05	0.029178	2.60545	NOT
200832_s_at	SCD	0.826733	9.44668	3.8799	0.000782925	0.0739975	-0.445589	NOT
226930_at	FNDC1	-0.825517	6.23308	-2.85459	0.00909277	0.183595	-2.62	NOT
204259_at	MMP7	-0.82534	9.00764	-1.83162	0.0802922	0.433749	-4.4686	NOT
206239_s_at	SPINK1	0.821729	12.1963	3.15047	0.0045607	0.14161	-2.013	NOT
212561_at	DENND5A	-0.819846	7.96654	-3.24491	0.00364543	0.131706	-1.81483	NOT
202286_s_at	TACSTD2	-0.819131	7.14331	-1.54847	0.135473	0.532417	-4.88166	NOT
228915_at	DACH1	0.819026	6.67735	4.99747	4.99453e-05	0.0379272	2.0094	NOT
205033_s_at	DEFA1 /// DEFA1B /// DEFA3	-0.81771	5.98516	-4.29677	0.000280481	0.0551322	0.471492	NOT
206881_s_at	LILRA3	-0.81705	7.68968	-4.8194	7.73195e-05	0.0432813	1.62082	NOT
217523_at	CD44	-0.816772	8.15929	-1.96506	0.0618826	0.389757	-4.25652	NOT
213817_at	IRAK3	-0.816475	6.4602	-2.27406	0.0328434	0.301952	-3.72782	NOT
210103_s_at	FOXA2	0.816224	7.58753	3.99982	0.00058314	0.0680403	-0.182442	NOT
210764_s_at	CYR61	-0.81537	8.11309	-1.63938	0.115054	0.500607	-4.75481	NOT
201315_x_at	IFITM2	-0.815113	11.7105	-4.35449	0.000243235	0.0522925	0.598749	NOT
229622_at	FAM132B /// HMGA1	-0.814957	6.39526	-2.72204	0.0123023	0.205451	-2.88386	NOT
205014_at	FGFBP1	0.81449	8.29595	3.14384	0.00463271	0.142695	-2.02684	NOT
222696_at	AXIN2	0.813686	7.81601	4.05695	0.000506651	0.0661125	-0.0568207	NOT
220528_at	VNN3	-0.812027	6.18192	-3.03243	0.00601974	0.155853	-2.25787	NOT
228463_at	FOXA3	0.811631	8.74563	2.56823	0.0173629	0.235329	-3.18256	NOT
224909_s_at	PREX1	-0.811282	7.96251	-3.19287	0.0041252	0.136611	-1.92427	NOT
232428_at	MOGAT2	0.810789	8.0244	3.17658	0.00428758	0.138467	-1.95841	NOT
214433_s_at	SELENBP1	0.810735	10.5473	2.46548	0.0217667	0.256805	-3.37715	NOT
224559_at	MALAT1	-0.8104	9.23691	-1.3194	0.200314	0.617885	-5.17511	NOT
1555103_s_at	FGF7	-0.810157	5.95981	-2.91653	0.00788285	0.17428	-2.49489	NOT
205100_at	GFPT2	-0.809685	6.44596	-3.98611	0.000603143	0.0680403	-0.212572	NOT
206268_at	LEFTY1	0.809293	10.2427	2.40391	0.0248821	0.271018	-3.4917	NOT
218087_s_at	SORBS1	0.808954	7.47213	1.78287	0.0881169	0.451612	-4.5434	NOT
219342_at	CASD1	0.808815	7.98312	3.18047	0.00424817	0.138371	-1.95025	NOT
203388_at	ARRB2	-0.807374	8.70949	-3.63468	0.00142559	0.092411	-0.980319	NOT
204337_at	RGS4	-0.806328	6.20914	-3.05747	0.00567682	0.152671	-2.20619	NOT
200799_at	HSPA1A /// HSPA1B	-0.806294	11.2917	-4.44697	0.000193595	0.0501323	0.802567	NOT
238893_at	LINC00936	-0.80609	7.52456	-3.32241	0.00302983	0.12324	-1.65088	NOT
242814_at	SERPINB9	-0.804696	8.60612	-2.30978	0.0304476	0.293446	-3.66363	NOT
228597_at	MIS18A	0.80228	7.35623	4.62614	0.000124434	0.0464826	1.19692	NOT
213479_at	NPTX2	-0.801801	7.36315	-1.58123	0.127794	0.518756	-4.8366	NOT
203453_at	SCNN1A	0.801252	10.6274	2.67562	0.0136605	0.213852	-2.97489	NOT
204179_at	MB	0.801196	7.16568	3.03777	0.00594497	0.155551	-2.24686	NOT
208241_at	NRG1	-0.801074	7.10722	-2.49408	0.0204466	0.250167	-3.32341	NOT
209821_at	IL33	-0.80021	6.81166	-3.83203	0.000880423	0.0767045	-0.550382	NOT
219257_s_at	SPHK1	-0.799268	7.47627	-4.16076	0.000392298	0.0605716	0.171738	NOT
218854_at	DSE	-0.797252	8.37887	-2.85122	0.0091635	0.184031	-2.62679	NOT
210145_at	PLA2G4A	-0.796677	6.85405	-2.9854	0.00671816	0.162027	-2.35446	NOT
227983_at	RILPL2	-0.796629	8.41182	-4.26599	0.000302616	0.0560113	0.403636	NOT
207717_s_at	PKP2	0.796097	9.18695	2.63099	0.0150986	0.221616	-3.06171	NOT
242414_at	QPRT	0.796086	8.15438	4.23527	0.000326444	0.0568385	0.335922	NOT
235094_at	TPM4	-0.795825	9.03555	-2.8212	0.00981665	0.189254	-2.687	NOT
231990_at	USP15	-0.795386	6.71676	-4.24942	0.000315241	0.0564622	0.367119	NOT
226001_at	KLHL5	-0.79535	8.9186	-2.90038	0.00818265	0.176181	-2.52762	NOT
227654_at	FAM65C	-0.794466	7.7432	-2.4047	0.0248393	0.270914	-3.49023	NOT
228004_at	LINC00261	0.794417	8.92639	2.00911	0.0566811	0.378874	-4.18425	NOT
206134_at	ADAMDEC1	0.793804	11.1382	2.44493	0.0227637	0.261733	-3.41555	NOT
210724_at	ADGRE3	-0.793596	5.82083	-3.80765	0.000934599	0.079279	-0.603689	NOT
202342_s_at	TRIM2	0.792692	9.1511	3.42231	0.00238384	0.112748	-1.43795	NOT
204798_at	MYB	0.792109	8.86341	3.64484	0.00139077	0.0920588	-0.958282	NOT
228752_at	CRACR2A	0.789524	8.77251	3.25162	0.00358766	0.130653	-1.80068	NOT
229400_at	HOXD10	0.787754	7.1029	2.59008	0.0165408	0.230116	-3.14066	NOT
1558397_at	PECAM1	-0.787178	7.35107	-3.14678	0.00460062	0.142354	-2.0207	NOT
211719_x_at	FN1	0.786876	10.777	2.37458	0.0265065	0.278305	-3.54569	NOT
220639_at	TM4SF20	-0.785996	7.71382	-1.50442	0.146393	0.549743	-4.94105	NOT
228729_at	CCNB1	0.785859	6.64561	3.76388	0.00104023	0.0815429	-0.699257	NOT
211965_at	ZFP36L1	-0.784936	6.89076	-2.41325	0.0243844	0.26901	-3.47443	NOT
225165_at	PPP1R1B	0.784528	10.0567	3.23478	0.00373435	0.132493	-1.83617	NOT
200884_at	CKB	0.783678	10.3067	2.06218	0.0509329	0.363414	-4.09574	NOT
223895_s_at	EPN3	0.779672	6.34803	2.98583	0.00671148	0.162009	-2.35359	NOT
206995_x_at	SCARF1	-0.779383	6.25185	-3.22161	0.00385315	0.133974	-1.8639	NOT
206125_s_at	KLK8	-0.779059	5.8241	-3.91364	0.0007207	0.0715141	-0.371631	NOT
202897_at	SIRPA	-0.778371	7.88538	-3.39677	0.0025349	0.115603	-1.49254	NOT
219140_s_at	RBP4	0.77809	7.46676	1.90482	0.0696754	0.409448	-4.35356	NOT
205979_at	SCGB2A1	0.776481	6.87041	1.8542	0.0768756	0.425895	-4.43345	NOT
221336_at	ATOH1	0.775158	7.05616	2.85765	0.00902908	0.183164	-2.61385	NOT
217028_at	CXCR4	-0.773954	9.94255	-2.29217	0.0316075	0.297135	-3.69534	NOT
209906_at	C3AR1	-0.771319	8.47299	-3.10946	0.00502403	0.146893	-2.09845	NOT
1566342_at	SOD2	-0.770767	10.2164	-4.00385	0.000577385	0.0680403	-0.173581	NOT
205312_at	SPI1	-0.770346	7.21683	-2.83552	0.00949981	0.186099	-2.65832	NOT
226213_at	ERBB3	0.768192	10.249	3.03488	0.00598538	0.155611	-2.25283	NOT
230741_at	P2RX7	-0.768063	6.41375	-2.31701	0.0299823	0.291531	-3.65055	NOT
220724_at	CWH43	0.767654	5.15363	2.44335	0.0228425	0.262343	-3.41851	NOT
208885_at	LCP1	-0.766431	10	-2.43601	0.02321	0.263801	-3.43218	NOT
220001_at	PADI4	-0.765717	5.11656	-3.059	0.00565655	0.152486	-2.20304	NOT
220266_s_at	KLF4	0.765456	9.15302	2.13543	0.0438564	0.3417	-3.97112	NOT
203760_s_at	SLA	-0.765418	8.66244	-2.99993	0.00649451	0.16031	-2.32469	NOT
203509_at	SORL1	-0.764606	10.0574	-4.58538	0.000137588	0.0471943	1.1073	NOT
225265_at	RBMS1	-0.763268	7.96329	-2.81328	0.00999624	0.190273	-2.70284	NOT
209758_s_at	MFAP5	0.761521	6.22792	2.83165	0.00958448	0.187141	-2.66608	NOT
218871_x_at	CSGALNACT2	-0.761235	8.01209	-3.10057	0.00513029	0.148021	-2.11692	NOT
204213_at	PIGR	0.759598	11.3793	2.35117	0.0278728	0.283895	-3.58852	NOT
204992_s_at	PFN2	0.758963	8.95233	3.40447	0.00248843	0.114524	-1.47611	NOT
203819_s_at	IGF2BP3	-0.758619	5.28891	-2.56542	0.0174712	0.235432	-3.18793	NOT
212830_at	MEGF9	-0.758116	7.43133	-3.6066	0.00152632	0.0949394	-1.04117	NOT
232094_at	KATNBL1	-0.756298	5.46081	-2.10331	0.0468428	0.351985	-4.02612	NOT
235543_at	LOC102723779	-0.756131	6.87016	-3.5281	0.0018465	0.101261	-1.21076	NOT
230244_at	C2orf82	0.755273	7.19759	2.55513	0.017874	0.237289	-3.20761	NOT
203953_s_at	CLDN3	0.754107	9.88946	1.85252	0.0771263	0.426501	-4.43609	NOT
235144_at	RASEF	0.7541	8.84793	2.09475	0.0476689	0.353952	-4.04068	NOT
225919_s_at	C9orf72	-0.753932	7.69093	-3.19533	0.00410119	0.136394	-1.9191	NOT
215813_s_at	PTGS1	-0.750907	8.47058	-3.00607	0.00640214	0.159379	-2.31208	NOT
209933_s_at	CD300A	-0.750678	8.81912	-3.15726	0.00448807	0.141338	-1.99881	NOT
1552833_at	B3GNT6	0.74864	7.23558	2.25777	0.0339916	0.30785	-3.75689	NOT
224829_at	CPEB4	-0.748431	8.52496	-4.4712	0.000182357	0.0495112	0.855948	NOT
217996_at	PHLDA1	-0.747805	9.58771	-3.4661	0.00214504	0.107075	-1.34411	NOT
229158_at	WNK4	0.747696	7.32446	2.96767	0.00700113	0.164357	-2.39073	NOT
213988_s_at	SAT1	-0.745191	11.3525	-3.74477	0.00108995	0.0833432	-0.740921	NOT
201496_x_at	MYH11	0.745141	8.31836	1.68084	0.106636	0.486711	-4.6951	NOT
226649_at	PANK1	0.744457	7.47866	2.90892	0.00802265	0.175596	-2.51031	NOT
202626_s_at	LYN	-0.744372	9.82383	-3.7721	0.00101954	0.0814501	-0.681329	NOT
209606_at	CYTIP	-0.742757	8.73527	-2.06833	0.0503021	0.362049	-4.0854	NOT
206380_s_at	CFP	-0.742245	6.96118	-3.01587	0.00625737	0.157989	-2.29195	NOT
1555203_s_at	SLC44A4	0.741993	10.2463	1.61555	0.12014	0.507317	-4.78861	NOT
217110_s_at	MUC4	0.741103	9.4476	2.2099	0.0375827	0.322276	-3.8416	NOT
222848_at	CENPK	0.739302	7.0598	3.98148	0.000610047	0.0680403	-0.22274	NOT
203153_at	IFIT1	-0.738819	6.80435	-3.86715	0.000807802	0.0746734	-0.473521	NOT
1569344_a_at	LOC105375172	-0.738161	4.77284	-2.46699	0.0216953	0.256641	-3.37433	NOT
203638_s_at	FGFR2	0.737355	7.44695	3.31469	0.00308636	0.12387	-1.66727	NOT
227058_at	MEDAG	-0.737084	7.56829	-4.17147	0.000382074	0.0605716	0.195332	NOT
211742_s_at	EVI2B	-0.736996	9.52274	-2.70444	0.0128014	0.208339	-2.91845	NOT
227645_at	PIK3R5	-0.736659	7.1866	-3.68321	0.00126666	0.0878868	-0.874942	NOT
218999_at	TMEM140	-0.735995	7.71762	-4.26016	0.000307002	0.0563266	0.39078	NOT
216699_s_at	KLK1	0.735616	8.30214	2.28198	0.0322972	0.300181	-3.71363	NOT
214135_at	CLDN18	-0.734442	6.75148	-1.98376	0.0596251	0.385011	-4.22597	NOT
209879_at	SELPLG	-0.733341	8.65072	-2.95886	0.00714609	0.16619	-2.40874	NOT
217320_at	IGHV3-72	-0.733249	8.0107	-1.38295	0.180263	0.594457	-5.09759	NOT
1569110_x_at	LOC728613	0.732153	8.13745	1.78602	0.0875915	0.450475	-4.53861	NOT
201502_s_at	NFKBIA	-0.731991	11.5765	-4.20866	0.000348596	0.0590076	0.277265	NOT
221491_x_at	HLA-DQB1 /// HLA-DRB1 /// HLA-DRB2 /// HLA-DRB3 /// HLA-DRB4 /// HLA-DRB5 /// HLA-DRB6 /// HLA-DRB7 /// HLA-DRB8 /// LOC105369230	-0.731638	9.26632	-2.54983	0.0180847	0.23842	-3.21771	NOT
220351_at	ACKR4	-0.731292	5.90925	-2.6619	0.0140882	0.21621	-3.00165	NOT
206149_at	CHP2	0.730995	7.67928	1.75198	0.0934083	0.462417	-4.59004	NOT
224428_s_at	CDCA7	0.730971	9.82887	6.42605	1.64496e-06	0.0220923	5.0044	NOT
221210_s_at	NPL	-0.730771	6.6722	-2.92405	0.00774685	0.172651	-2.47962	NOT
202768_at	FOSB	-0.729968	7.79034	-1.50982	0.145016	0.547312	-4.93384	NOT
219255_x_at	IL17RB	0.729881	7.84948	5.08035	4.0776e-05	0.0353877	2.18947	NOT
224451_x_at	ARHGAP9	-0.729552	9.91756	-2.24588	0.0348532	0.31139	-3.77803	NOT
225728_at	SORBS2	0.729329	6.89015	2.86469	0.00888417	0.181895	-2.59969	NOT
204444_at	KIF11	0.729037	6.67148	4.10995	0.000444649	0.0624413	0.0598136	NOT
229242_at	TNFSF15	-0.728705	7.4911	-3.36218	0.00275448	0.118677	-1.56632	NOT
228863_at	PCDH17	-0.72822	6.90419	-2.60147	0.0161266	0.228249	-3.11873	NOT
212950_at	ADGRF5	-0.727665	7.37697	-2.81938	0.00985747	0.189707	-2.69063	NOT
219955_at	L1TD1	0.727182	8.14267	2.16261	0.0414642	0.334782	-3.92417	NOT
229954_at	CHDH	0.726838	7.10329	4.17201	0.000381568	0.0605716	0.196516	NOT
210845_s_at	PLAUR	-0.726196	10.8607	-3.38112	0.00263204	0.116874	-1.52595	NOT
205489_at	CRYM	0.726109	7.92648	3.34696	0.00285684	0.121243	-1.59871	NOT
223343_at	MS4A7	-0.726098	8.94458	-2.49637	0.0203443	0.249569	-3.3191	NOT
229824_at	SHC3	-0.724995	5.33592	-3.72268	0.00115038	0.0854441	-0.789055	NOT
243582_at	SH3RF2	0.724937	7.30034	3.42614	0.00236198	0.112493	-1.42977	NOT
226863_at	FAM110C	0.723928	7.3249	2.34641	0.0281579	0.284835	-3.59718	NOT
1555778_a_at	POSTN	0.723653	8.39067	1.68517	0.105788	0.485394	-4.6888	NOT
239994_at	B3GALT5	0.722768	7.4935	3.05246	0.00574393	0.153569	-2.21655	NOT
220161_s_at	EPB41L4B	0.722531	10.4042	2.18872	0.0392787	0.327423	-3.87872	NOT
217238_s_at	ALDOB	-0.722504	8.55272	-1.23395	0.229965	0.645944	-5.27445	NOT
226302_at	ATP8B1	0.722494	10.7615	2.72495	0.0122215	0.204872	-2.87812	NOT
225275_at	EDIL3	0.72249	9.6193	3.37994	0.00263954	0.116874	-1.52848	NOT
218976_at	DNAJC12	0.72248	8.61755	1.61299	0.120696	0.507972	-4.79221	NOT
204014_at	DUSP4	-0.721954	6.91934	-2.5284	0.0189607	0.242443	-3.25849	NOT
230784_at	PRAC1	0.721656	10.4187	2.3323	0.0290208	0.287969	-3.62286	NOT
226621_at	OSMR	-0.721238	8.33039	-2.75087	0.0115241	0.200292	-2.82695	NOT
202274_at	ACTG2	0.720804	9.06526	2.2535	0.0342986	0.309298	-3.76448	NOT
214438_at	HLX	-0.720343	7.51657	-2.90684	0.00806141	0.1757	-2.51453	NOT
225288_at	COL27A1	-0.720207	7.25927	-2.37296	0.026599	0.27835	-3.54866	NOT
222662_at	PPP1R3B	-0.719611	7.98219	-3.33966	0.00290725	0.121906	-1.61423	NOT
229307_at	ANKRD28	-0.717792	5.34112	-2.45758	0.0221455	0.258553	-3.39195	NOT
226499_at	NRARP	0.717068	9.43695	3.25083	0.00359443	0.130653	-1.80235	NOT
209230_s_at	NUPR1	0.716124	9.36539	3.03552	0.0059764	0.155611	-2.2515	NOT
204623_at	TFF3	0.715969	12.6904	2.25206	0.0344027	0.309676	-3.76705	NOT
1553132_a_at	TC2N	0.715938	8.54207	2.61238	0.0157395	0.226165	-3.09771	NOT
227361_at	HS3ST3B1	-0.715849	7.12737	-2.12008	0.0452613	0.345799	-3.99747	NOT
218698_at	APIP	0.715494	10.1165	3.48304	0.00205909	0.105903	-1.30774	NOT
229964_at	C9orf152	0.715165	8.89792	2.14184	0.0432816	0.340101	-3.96009	NOT
225140_at	KLF3	0.71511	7.14346	2.3616	0.0272562	0.281391	-3.56947	NOT
226733_at	PFKFB2	0.715077	7.38024	2.64383	0.0146708	0.220579	-3.0368	NOT
203908_at	SLC4A4	0.713454	8.73977	1.54312	0.136761	0.534483	-4.88894	NOT
217590_s_at	TRPA1	-0.711641	9.00625	-2.78311	0.0107089	0.195496	-2.76298	NOT
1569040_s_at	ANKRD36BP2	-0.711386	7.4937	-1.37263	0.183406	0.598821	-5.11038	NOT
234985_at	LDLRAD3	-0.711196	6.59274	-3.63828	0.00141313	0.0923014	-0.972498	NOT
205945_at	IL6R	-0.710886	8.15779	-3.92128	0.000707313	0.0708322	-0.354885	NOT
223611_s_at	LNX1	0.709803	7.53616	2.43474	0.0232741	0.26397	-3.43455	NOT
235521_at	HOXA3	0.709622	6.42839	3.61293	0.00150302	0.0943328	-1.02746	NOT
218806_s_at	VAV3	0.708355	7.42303	3.07166	0.00549095	0.150759	-2.17685	NOT
227449_at	EPHA4	0.707301	6.33438	3.07339	0.00546872	0.150695	-2.17327	NOT
1555745_a_at	LYZ	-0.705569	10.7055	-1.41364	0.171167	0.582144	-5.05906	NOT
204961_s_at	NCF1 /// NCF1B /// NCF1C	-0.705488	8.32949	-2.10047	0.0471155	0.352737	-4.03095	NOT
228152_s_at	DDX60L	-0.705144	8.14547	-2.81623	0.00992896	0.190146	-2.69694	NOT
223503_at	TMEM163	-0.704919	6.95328	-1.79485	0.086136	0.447327	-4.52516	NOT
213338_at	TMEM158	-0.704754	8.85538	-2.89343	0.00831495	0.176843	-2.54168	NOT
214508_x_at	CREM	-0.70418	8.56147	-3.47177	0.00211586	0.106909	-1.33193	NOT
242488_at	CHRM3	0.7038	5.91706	2.84196	0.00936053	0.185162	-2.6454	NOT
211569_s_at	HADH	0.703788	9.19203	2.8962	0.00826184	0.176661	-2.53606	NOT
216248_s_at	NR4A2	-0.703682	8.30546	-1.37971	0.181246	0.596139	-5.10162	NOT
225457_s_at	OLMALINC /// PP7080 /// SLC9A3	0.703587	8.94245	1.95698	0.0628809	0.392381	-4.26966	NOT
204470_at	CXCL1	-0.703499	12.1355	-1.88323	0.0726709	0.416661	-4.38782	NOT
226747_at	TXNDC16	0.702826	7.02018	3.76221	0.00104449	0.0815824	-0.702906	NOT
226223_at	PAWR	0.702285	9.13703	3.70079	0.00121352	0.0864723	-0.836718	NOT
243278_at	FOXP2	0.701991	4.43232	3.85966	0.00082278	0.0752266	-0.489925	NOT
209732_at	CLEC2B	-0.70085	9.85912	-2.73413	0.0119701	0.203188	-2.86003	NOT
212850_s_at	LRP4	0.700203	7.45847	2.25892	0.0339096	0.307566	-3.75485	NOT
224791_at	ASAP1	-0.699813	9.26128	-2.92829	0.00767113	0.171963	-2.471	NOT
226545_at	CD109	-0.699804	6.71373	-2.75756	0.0113504	0.199287	-2.81371	NOT
232458_at	COL3A1	-0.699446	7.23247	-1.54782	0.135628	0.53268	-4.88254	NOT
212624_s_at	CHN1	-0.699399	7.58001	-2.95539	0.00720385	0.166824	-2.41581	NOT
201069_at	MMP2	-0.699161	10.46	-2.59829	0.0162414	0.228454	-3.12487	NOT
222803_at	PRTFDC1	0.698769	6.94124	4.18383	0.000370605	0.0605716	0.222563	NOT
227194_at	FAM3B	0.69871	5.65007	2.16274	0.0414537	0.334782	-3.92395	NOT
203213_at	CDK1	0.698613	8.80984	3.88121	0.000780421	0.0739602	-0.442729	NOT
228640_at	PCDH7	0.697979	6.24457	1.93097	0.0661919	0.400204	-4.31169	NOT
213839_at	CLMN	0.697675	8.12001	2.89374	0.00830895	0.176843	-2.54105	NOT
202083_s_at	SEC14L1	-0.696138	6.9147	-3.4772	0.00208834	0.106587	-1.32028	NOT
214146_s_at	PPBP	-0.696136	5.06236	-2.99374	0.00658893	0.161208	-2.33738	NOT
201389_at	ITGA5	-0.69584	8.50842	-3.58679	0.00160157	0.0977278	-1.08404	NOT
223103_at	STARD10	0.695699	9.67555	2.49459	0.0204236	0.250036	-3.32244	NOT
209465_x_at	PTN	0.695622	6.25452	3.35593	0.00279606	0.119691	-1.57962	NOT
220030_at	STYK1	0.694848	7.9405	1.8811	0.0729719	0.416889	-4.39118	NOT
212769_at	TLE3	-0.694271	6.82029	-3.20143	0.00404229	0.13609	-1.90631	NOT
204222_s_at	GLIPR1	-0.694185	7.17721	-2.52619	0.0190533	0.242829	-3.26268	NOT
213638_at	PHACTR1	-0.693984	5.11018	-2.43174	0.0234261	0.264493	-3.44012	NOT
222877_at	NRP2	-0.692995	4.80209	-3.66763	0.0013157	0.089581	-0.908809	NOT
225946_at	RASSF8	-0.692845	5.21154	-2.82669	0.00969387	0.188281	-2.676	NOT
227062_at	NEAT1	-0.692649	9.01454	-1.83078	0.0804206	0.433969	-4.46989	NOT
208051_s_at	PAIP1	0.692179	8.13849	4.13584	0.00041716	0.0614777	0.116833	NOT
205799_s_at	SLC3A1	-0.692082	6.60649	-1.28102	0.213245	0.631102	-5.22044	NOT
204220_at	GMFG	-0.692064	9.34313	-2.27327	0.0328977	0.302147	-3.72922	NOT
237426_at	SP100	-0.691614	5.83619	-2.69873	0.0129677	0.20913	-2.92967	NOT
205311_at	DDC	0.691512	8.38537	2.3514	0.0278587	0.283895	-3.58809	NOT
203045_at	NINJ1	-0.691484	8.50737	-4.5931	0.000134995	0.0470116	1.12427	NOT
201294_s_at	WSB1	-0.691338	7.71607	-2.64153	0.0147466	0.220771	-3.04127	NOT
223797_at	PRO2852	-0.690833	7.04876	-2.37467	0.0265012	0.278305	-3.54552	NOT
204265_s_at	GPSM3	-0.69075	9.72095	-2.60257	0.0160874	0.228052	-3.11663	NOT
226989_at	RGMB	0.690495	8.42661	2.85277	0.00913105	0.183814	-2.62368	NOT
226834_at	CLMP	-0.690234	7.2454	-2.36374	0.0271309	0.280941	-3.56554	NOT
212236_x_at	KRT17	-0.688695	7.99361	-2.66384	0.0140269	0.215946	-2.99787	NOT
205051_s_at	KIT	0.688677	8.48802	2.84568	0.00928081	0.184519	-2.63792	NOT
201810_s_at	SH3BP5	-0.688403	8.1304	-3.09238	0.00523004	0.148239	-2.13391	NOT
205715_at	BST1	-0.686965	5.59096	-3.22856	0.00379006	0.132909	-1.84928	NOT
1554768_a_at	MAD2L1	0.686646	7.63457	2.53846	0.0185446	0.240711	-3.23937	NOT
229842_at	ELF3	0.686268	8.9829	2.52495	0.0191056	0.243191	-3.26504	NOT
32069_at	N4BP1	-0.685764	8.76232	-3.55502	0.0017299	0.0994249	-1.15269	NOT
202510_s_at	TNFAIP2	-0.685088	8.69473	-2.43278	0.0233732	0.264493	-3.43818	NOT
218532_s_at	FAM134B	0.684953	9.02161	2.03948	0.0533252	0.369619	-4.1338	NOT
202291_s_at	MGP	-0.684927	9.14082	-2.33597	0.0287937	0.287269	-3.61618	NOT
225883_at	ATG16L2	-0.684565	7.75383	-3.12333	0.00486246	0.145038	-2.06959	NOT
202237_at	NNMT	-0.683012	9.35469	-2.17216	0.0406523	0.332248	-3.90758	NOT
206698_at	XK	0.68256	8.07485	2.38555	0.0258875	0.275393	-3.52553	NOT
205158_at	RNASE4	0.682467	8.98796	2.30025	0.0310706	0.295852	-3.68081	NOT
223217_s_at	NFKBIZ	-0.682151	10.154	-2.28664	0.0319805	0.298742	-3.70528	NOT
225557_at	CSRNP1	-0.681469	7.97807	-2.88666	0.00844577	0.178222	-2.55536	NOT
203477_at	COL15A1	-0.681379	9.42273	-2.04576	0.052653	0.367858	-4.12329	NOT
209905_at	HOXA10-HOXA9 /// HOXA9	0.680878	6.91072	3.12149	0.00488357	0.14543	-2.07342	NOT
232707_at	ISX	0.680818	7.25006	1.5219	0.141976	0.542379	-4.91764	NOT
1561615_s_at	SLC8A1	-0.680205	5.20819	-2.30364	0.0308474	0.294624	-3.6747	NOT
209037_s_at	EHD1	-0.680172	7.29063	-3.62266	0.00146787	0.0933206	-1.00637	NOT
214601_at	TPH1	0.679744	6.22944	1.64734	0.113395	0.497965	-4.74343	NOT
205141_at	ANG	0.679569	9.27273	2.42683	0.0236769	0.265982	-3.44924	NOT
214455_at	HIST1H2BC	-0.679333	5.74149	-2.08629	0.0484985	0.356204	-4.05504	NOT
205403_at	IL1R2	-0.678581	9.62511	-2.06341	0.0508066	0.363252	-4.09368	NOT
211564_s_at	PDLIM4	-0.677934	7.29658	-2.84862	0.00921832	0.184351	-2.63201	NOT
204669_s_at	RNF24	-0.67641	7.96856	-3.09711	0.00517219	0.148135	-2.1241	NOT
206102_at	GINS1	0.676123	7.2586	5.75085	8.05442e-06	0.0223941	3.62092	NOT
223467_at	RASD1	-0.67581	8.10827	-2.3975	0.025229	0.272198	-3.50353	NOT
211715_s_at	BDH1	0.675219	8.16749	2.98233	0.00676648	0.162333	-2.36077	NOT
204446_s_at	ALOX5	-0.674941	9.50897	-2.57086	0.017262	0.234717	-3.17753	NOT
231956_at	RNF213	-0.674172	7.35538	-1.75662	0.0925968	0.460709	-4.58307	NOT
1554878_a_at	ABCD3	0.673821	6.07704	2.06839	0.050296	0.362049	-4.0853	NOT
201236_s_at	BTG2	-0.673175	10.8433	-2.88813	0.00841722	0.177756	-2.5524	NOT
225792_at	HOOK1	0.672746	8.826	2.97516	0.00688034	0.163066	-2.37544	NOT
202018_s_at	LTF	-0.67266	8.16071	-1.1774	0.251351	0.66629	-5.33704	NOT
221810_at	RAB15	0.671873	7.48626	4.1064	0.000448548	0.0624413	0.0520133	NOT
218898_at	FAM57A	0.669663	8.09645	3.24416	0.00365198	0.131706	-1.81642	NOT
209146_at	MSMO1	0.669277	9.51056	3.41907	0.00240255	0.113338	-1.4449	NOT
1552398_a_at	CLEC12A	-0.669022	5.90431	-3.69064	0.00124392	0.0873057	-0.858782	NOT
219387_at	CCDC88A	-0.668595	4.91691	-2.76714	0.0111056	0.197721	-2.79471	NOT
202731_at	PDCD4	0.668559	8.99645	2.52205	0.0192278	0.243585	-3.27053	NOT
202052_s_at	RAI14	-0.668279	8.02703	-2.80158	0.0102672	0.192708	-2.7262	NOT
205003_at	DOCK4	-0.667472	7.57325	-2.47532	0.0213041	0.254932	-3.35871	NOT
212794_s_at	KIAA1033	-0.667329	7.84793	-2.45602	0.0222207	0.258936	-3.39485	NOT
201667_at	GJA1	-0.666402	10.5292	-3.11188	0.00499542	0.146602	-2.09341	NOT
202458_at	PRSS23	-0.666286	9.47508	-3.91831	0.000712482	0.0708322	-0.361388	NOT
236345_at	TBXAS1	-0.666041	6.7437	-3.92711	0.000697251	0.0707046	-0.342088	NOT
206245_s_at	IVNS1ABP	-0.665572	10.2586	-3.15343	0.00452893	0.14135	-2.00682	NOT
242268_at	CELF2	-0.665501	5.67249	-2.27339	0.0328898	0.302126	-3.72902	NOT
213578_at	BMPR1A	0.66548	7.29545	3.87792	0.000786746	0.0739975	-0.449936	NOT
229295_at	IL17RA	-0.665267	8.06442	-3.46743	0.00213816	0.107075	-1.34125	NOT
204146_at	RAD51AP1	0.66518	7.85459	3.62688	0.00145288	0.0928888	-0.997219	NOT
208965_s_at	IFI16	-0.663757	8.41763	-2.58172	0.0168511	0.231898	-3.15672	NOT
226364_at	HIP1	-0.663491	6.46183	-3.25901	0.00352508	0.130025	-1.78509	NOT
221581_s_at	LAT2	-0.661741	8.80764	-2.20158	0.0382404	0.324271	-3.8562	NOT
229720_at	BAG1	0.661603	7.69647	1.9551	0.0631151	0.393076	-4.2727	NOT
202363_at	SPOCK1	-0.661058	6.1596	-3.03563	0.0059748	0.155611	-2.25127	NOT
241938_at	QKI	-0.660713	6.24059	-2.7742	0.0109286	0.197212	-2.78069	NOT
204719_at	ABCA8	0.660654	6.70851	1.65174	0.112488	0.495906	-4.73713	NOT
1568768_s_at	BRE-AS1	-0.66018	5.3507	-3.33021	0.0029738	0.122727	-1.63432	NOT
218718_at	PDGFC	0.660008	7.64992	4.18019	0.000373949	0.0605716	0.214538	NOT
209774_x_at	CXCL2	-0.659278	10.3992	-1.74099	0.0953548	0.466117	-4.60648	NOT
235350_at	C4orf19	0.658526	7.3058	1.90199	0.0700623	0.410706	-4.35807	NOT
228754_at	SLC6A6	-0.65852	8.94477	-2.47482	0.0213271	0.254932	-3.35963	NOT
203234_at	UPP1	-0.658128	9.18837	-4.67956	0.000109086	0.0464473	1.31427	NOT
225604_s_at	GLIPR2	-0.657253	8.12564	-2.51012	0.0197392	0.246802	-3.29313	NOT
204834_at	FGL2	-0.657235	9.00378	-3.12416	0.00485297	0.144913	-2.06786	NOT
228494_at	PPP1R9A	0.657158	6.84436	2.53842	0.0185463	0.240711	-3.23944	NOT
221898_at	PDPN	-0.657137	7.17827	-2.42746	0.0236445	0.265782	-3.44807	NOT
223535_at	NUDT12	0.656264	6.3824	2.3859	0.0258682	0.275271	-3.52489	NOT
219454_at	EGFL6	-0.656009	6.71192	-2.23732	0.0354855	0.314402	-3.79321	NOT
226769_at	FIBIN	-0.655455	7.3498	-2.25596	0.0341218	0.308554	-3.76012	NOT
204918_s_at	MLLT3	0.654454	7.21289	2.94658	0.00735273	0.168558	-2.43378	NOT
205414_s_at	ARHGAP44	0.654357	7.36649	2.8697	0.00878222	0.181059	-2.58958	NOT
228176_at	S1PR3	-0.654209	7.4475	-2.01946	0.0555163	0.376093	-4.1671	NOT
206529_x_at	SLC26A4	0.653391	5.73162	1.56004	0.132717	0.52777	-4.86582	NOT
203608_at	ALDH5A1	0.652605	6.79915	3.71126	0.00118289	0.0857352	-0.81392	NOT
203962_s_at	NEBL	0.652264	8.26952	2.89728	0.0082414	0.176545	-2.53389	NOT
231913_s_at	BRCC3	0.651751	6.62038	3.48297	0.0020594	0.105903	-1.30787	NOT
218330_s_at	NAV2	0.651498	6.72668	3.42578	0.00236404	0.112493	-1.43054	NOT
218009_s_at	PRC1	0.651473	8.09126	4.56332	0.000145283	0.0481414	1.05876	NOT
1552477_a_at	IRF6	0.651336	7.56994	1.7802	0.0885647	0.452943	-4.54747	NOT
209081_s_at	COL18A1	-0.651143	8.37784	-2.70003	0.0129295	0.209024	-2.92711	NOT
204822_at	TTK	0.650405	7.0805	3.30361	0.00316917	0.125289	-1.69075	NOT
208451_s_at	C4A /// C4B /// C4B_2	-0.649953	9.10398	-1.95936	0.0625856	0.391787	-4.26579	NOT
226886_at	GFPT1	0.6498	8.56151	3.37707	0.00265779	0.116894	-1.53459	NOT
220312_at	FAM83E	0.649783	7.67767	2.87107	0.00875465	0.180968	-2.58683	NOT
222858_s_at	DAPP1	-0.649317	7.89279	-3.19617	0.004093	0.136371	-1.91734	NOT
212741_at	MAOA	0.649295	9.73836	1.94448	0.0644534	0.395157	-4.2899	NOT
209218_at	SQLE	0.649015	8.88078	3.86726	0.000807577	0.0746734	-0.473272	NOT
211317_s_at	CFLAR	-0.648977	8.59839	-3.101	0.00512501	0.148021	-2.11601	NOT
202539_s_at	HMGCR	0.648972	8.43313	4.29757	0.000279926	0.0551322	0.47326	NOT
206312_at	GUCY2C	0.648544	8.64672	2.34094	0.0284895	0.286176	-3.60714	NOT
222773_s_at	GALNT12	0.648327	8.54003	1.75294	0.0932398	0.4621	-4.5886	NOT
206502_s_at	INSM1	0.647339	6.21238	3.30055	0.00319246	0.125664	-1.69725	NOT
205042_at	GNE	0.646646	9.49086	2.80469	0.0101945	0.192002	-2.72	NOT
234726_s_at	TMEM168	0.646423	7.00528	3.0829	0.00534799	0.148819	-2.15358	NOT
212758_s_at	ZEB1	-0.646402	7.29685	-3.32568	0.00300627	0.123012	-1.64395	NOT
201506_at	TGFBI	-0.645856	11.1561	-3.74365	0.00109295	0.0833432	-0.74337	NOT
225582_at	ITPRIP	-0.645418	7.81191	-3.47464	0.00210127	0.106909	-1.32577	NOT
228400_at	SHROOM3	0.645132	8.71628	2.56264	0.0175791	0.236098	-3.19325	NOT
1554408_a_at	TK1	0.645009	8.44556	3.76751	0.00103104	0.0814623	-0.691335	NOT
209211_at	KLF5	0.644755	10.439	2.86651	0.00884698	0.181504	-2.59602	NOT
223434_at	GBP3	-0.64469	10.656	-1.52598	0.14096	0.540689	-4.91214	NOT
215646_s_at	VCAN	-0.64336	7.11695	-2.01962	0.0554984	0.376093	-4.16683	NOT
1554786_at	CASS4	-0.642872	4.32364	-2.41274	0.0244114	0.26901	-3.47537	NOT
202742_s_at	PRKACB	0.642015	8.68936	2.48325	0.0209376	0.252498	-3.3438	NOT
204697_s_at	CHGA	0.64114	10.136	2.13441	0.0439484	0.341943	-3.97288	NOT
203185_at	RASSF2	-0.640965	8.30198	-2.03868	0.0534106	0.370024	-4.13512	NOT
230505_at	LOC145474	-0.640734	4.84656	-2.17346	0.040543	0.331939	-3.90532	NOT
229648_at	ARHGAP32	0.640657	7.27691	2.61387	0.0156872	0.22577	-3.09483	NOT
209167_at	GPM6B	-0.639912	7.03477	-1.68362	0.106091	0.485643	-4.69106	NOT
218756_s_at	DHRS11	0.639911	8.13641	1.58929	0.12596	0.515742	-4.8254	NOT
203910_at	ARHGAP29	-0.639862	7.47979	-3.12697	0.00482092	0.144464	-2.06201	NOT
217977_at	MSRB1	-0.639535	10.1817	-3.7875	0.000981841	0.0809297	-0.647704	NOT
208763_s_at	TSC22D3	-0.639086	9.93834	-2.06233	0.0509173	0.363414	-4.09549	NOT
213787_s_at	EBP	0.638877	9.34344	3.22241	0.00384587	0.133974	-1.86222	NOT
226287_at	CCDC34	0.637587	7.64214	4.40479	0.000214835	0.0515179	0.709625	NOT
211689_s_at	TMPRSS2	0.637466	10.2846	1.66325	0.110142	0.492278	-4.72058	NOT
203177_x_at	TFAM	0.637276	7.95025	4.11193	0.000442475	0.0624413	0.0641916	NOT
205894_at	ARSE	0.636874	7.84079	2.28443	0.0321304	0.299531	-3.70924	NOT
226374_at	CXADR	0.636748	9.72551	2.15552	0.0420773	0.336643	-3.93646	NOT
214774_x_at	TOX3	0.636645	9.48588	2.25902	0.0339025	0.307566	-3.75467	NOT
202705_at	CCNB2	0.636485	8.49406	4.00917	0.000569883	0.0680403	-0.161897	NOT
218883_s_at	CENPU	0.635365	7.98347	3.46436	0.00215408	0.107165	-1.34785	NOT
215017_s_at	FNBP1L	0.635136	8.63965	2.92069	0.00780734	0.173382	-2.48644	NOT
226459_at	PIK3AP1	-0.63468	9.31532	-2.70874	0.0126778	0.207837	-2.91001	NOT
209608_s_at	ACAT2	0.634416	8.59697	2.89159	0.00835031	0.177165	-2.5454	NOT
215175_at	PCNX	-0.634393	5.51325	-2.27623	0.0326925	0.301438	-3.72393	NOT
212606_at	WDFY3	-0.633898	7.24079	-2.96889	0.00698136	0.164189	-2.38825	NOT
203645_s_at	CD163	-0.632939	8.29886	-2.0673	0.0504075	0.362207	-4.08714	NOT
231240_at	DIO2	-0.632453	5.67449	-2.75361	0.0114526	0.199799	-2.82153	NOT
242234_at	XAF1	-0.632396	6.23485	-2.39002	0.0256394	0.274063	-3.51731	NOT
200862_at	DHCR24	0.632149	9.87249	2.9584	0.00715368	0.166289	-2.40967	NOT
209576_at	GNAI1	-0.631778	7.28931	-3.65306	0.00136322	0.0908539	-0.940442	NOT
208788_at	ELOVL5	-0.631494	9.98862	-2.48856	0.0206957	0.251127	-3.33382	NOT
214084_x_at	NCF1	-0.631461	8.28167	-1.9953	0.0582686	0.381913	-4.20702	NOT
231772_x_at	CENPH	0.631177	6.0828	4.23716	0.000324924	0.0568385	0.340092	NOT
232181_at	PPARGC1B	0.63117	7.68017	4.40139	0.000216645	0.0515909	0.70213	NOT
201739_at	SGK1	-0.630792	10.7492	-3.14395	0.00463145	0.142695	-2.0266	NOT
209421_at	MSH2	0.630149	6.85396	3.48524	0.00204816	0.105903	-1.303	NOT
236172_at	LTB4R	-0.629678	6.15305	-3.79217	0.000970691	0.0806223	-0.63751	NOT
226455_at	CREB3L4	0.629148	7.63977	3.07423	0.00545792	0.150637	-2.17153	NOT
206337_at	CCR7	-0.628926	7.4349	-1.47496	0.154091	0.561139	-4.98	NOT
208937_s_at	ID1	0.628796	10.9366	2.5622	0.0175964	0.236119	-3.1941	NOT
219634_at	CHST11	-0.628365	6.79151	-3.02271	0.00615807	0.15726	-2.27787	NOT
216010_x_at	FUT3	0.628014	8.59881	2.12801	0.0445312	0.343236	-3.98389	NOT
227475_at	FOXQ1	-0.627886	7.98786	-2.55014	0.0180725	0.238387	-3.21713	NOT
222764_at	ASRGL1	0.627722	8.68121	4.23464	0.000326948	0.0568385	0.334544	NOT
243386_at	CASZ1	0.626861	7.1502	2.69914	0.0129557	0.209059	-2.92887	NOT
235651_at	TTC22	0.626528	9.44541	2.15566	0.0420652	0.336643	-3.93622	NOT
222722_at	OGN	0.626396	5.13007	1.73769	0.0959471	0.467252	-4.61141	NOT
221245_s_at	FZD5	0.626269	9.36195	2.36193	0.0272368	0.281391	-3.56886	NOT
225081_s_at	CDCA7L	0.625801	7.92982	4.77242	8.67903e-05	0.0439376	1.51795	NOT
201830_s_at	NET1	0.625008	10.4284	2.70401	0.0128138	0.208386	-2.9193	NOT
211634_x_at	IGHM /// IGHV1-69 /// IGHV1-69-2	-0.624968	11.3777	-1.60211	0.12309	0.511519	-4.8075	NOT
206637_at	P2RY14	-0.624871	7.799	-1.82939	0.0806357	0.434357	-4.47205	NOT
1552797_s_at	PROM2	0.624676	8.53382	3.05622	0.00569358	0.152746	-2.20879	NOT
223381_at	NUF2	0.623142	5.96164	3.3205	0.00304377	0.123547	-1.65495	NOT
238143_at	LYPD8	0.62304	9.39849	1.08601	0.288981	0.696741	-5.43269	NOT
223634_at	RASD2	0.623018	7.15156	3.8822	0.000778512	0.0739602	-0.440541	NOT
205034_at	CCNE2	0.622887	6.42917	3.15336	0.00452963	0.14135	-2.00696	NOT
204204_at	SLC31A2	-0.622393	8.43136	-3.49742	0.00198876	0.104453	-1.27682	NOT
1555938_x_at	VIM	-0.621856	4.57821	-2.08526	0.0486004	0.356723	-4.05679	NOT
228338_at	COLCA2	0.621782	6.26532	2.59833	0.01624	0.228454	-3.12479	NOT
219232_s_at	EGLN3	0.621246	8.1498	1.5387	0.137834	0.535575	-4.89494	NOT
219134_at	ADGRL4	-0.621174	6.92056	-2.49641	0.0203425	0.249569	-3.31902	NOT
206726_at	HPGDS	0.62084	6.31641	3.09322	0.00521977	0.148239	-2.13218	NOT
203504_s_at	ABCA1	-0.620828	8.1791	-2.7576	0.0113492	0.199287	-2.81362	NOT
202525_at	PRSS8	0.620785	10.4958	2.40308	0.0249268	0.271018	-3.49323	NOT
223987_at	CHRDL2	-0.619869	6.91188	-1.86903	0.0747017	0.420921	-4.4102	NOT
223515_s_at	COQ3	0.619774	7.52019	4.16564	0.00038761	0.0605716	0.182478	NOT
223681_s_at	INADL	0.619577	7.85562	2.32324	0.0295871	0.289731	-3.63928	NOT
203921_at	CHST2	-0.619483	8.09893	-2.37136	0.0266908	0.278877	-3.5516	NOT
205019_s_at	VIPR1	0.618893	8.05895	2.23369	0.0357569	0.315407	-3.79964	NOT
223316_at	CCDC3	-0.618817	8.29388	-3.56208	0.00170053	0.0991515	-1.13744	NOT
1560527_at	NFE4	-0.618594	5.15825	-4.75543	9.0495e-05	0.0445749	1.48073	NOT
231647_s_at	FCRL5	-0.618361	7.32221	-1.04469	0.307269	0.710156	-5.47367	NOT
215949_x_at	IGHM /// IGHV3-30 /// IGHV3-33	-0.618303	10.8216	-2.00095	0.0576147	0.380748	-4.19772	NOT
1553768_a_at	DCBLD1	-0.618281	7.01151	-5.13237	3.59099e-05	0.0327229	2.30218	NOT
221606_s_at	HMGN5	0.618074	6.09118	3.44451	0.00225968	0.110508	-1.39041	NOT
209790_s_at	CASP6	0.617903	7.79879	2.5795	0.0169343	0.2324	-3.16098	NOT
216905_s_at	ST14	0.617463	9.0442	2.49626	0.020349	0.249569	-3.3193	NOT
240856_at	FFAR4	0.616508	7.39073	1.65914	0.110975	0.493697	-4.7265	NOT
214279_s_at	NDRG2	0.616395	7.65661	2.07994	0.049129	0.358418	-4.06579	NOT
205488_at	GZMA	0.616357	7.37704	2.2839	0.0321667	0.299598	-3.7102	NOT
212119_at	RHOQ	-0.615409	9.36492	-2.99036	0.00664109	0.161666	-2.34432	NOT
216541_x_at	IGHA1 /// IGHG1 /// IGHG3 /// IGHM /// IGHV1-69 /// IGHV1-69-2	-0.615306	9.19226	-1.56746	0.130974	0.524796	-4.85562	NOT
214430_at	GLA	-0.615095	8.95327	-5.72337	8.6013e-06	0.0223941	3.56328	NOT
201691_s_at	TPD52	0.615014	7.27784	2.90843	0.00803186	0.17561	-2.51131	NOT
201666_at	TIMP1	-0.614703	12.0577	-3.77064	0.00102319	0.0814501	-0.684514	NOT
205619_s_at	MEOX1	-0.613534	7.58548	-2.70838	0.0126881	0.207837	-2.91072	NOT
229510_at	MS4A14	-0.613056	5.93609	-2.30606	0.0306894	0.294213	-3.67034	NOT
240890_at	LOC643733	0.612894	7.93911	2.3985	0.0251745	0.272106	-3.50168	NOT
208955_at	DUT	0.612884	7.37906	4.80996	7.91344e-05	0.0432813	1.60017	NOT
222686_s_at	CPPED1	-0.612818	8.10532	-3.39855	0.00252413	0.115487	-1.48876	NOT
202904_s_at	LSM5	0.612802	6.85683	4.26478	0.000303515	0.0560113	0.400985	NOT
243934_at	ODF3B	-0.612616	5.43874	-2.61486	0.0156525	0.225508	-3.09291	NOT
213004_at	ANGPTL2	-0.611886	7.77951	-3.23382	0.00374296	0.132493	-1.83821	NOT
219888_at	SPAG4	-0.611444	7.85431	-2.2972	0.0312721	0.296635	-3.68629	NOT
230570_at	EIF3H	0.611398	5.88282	3.68476	0.00126187	0.0877773	-0.871564	NOT
205506_at	VIL1	0.610937	8.74213	2.18896	0.0392586	0.327412	-3.87829	NOT
205242_at	CXCL13	-0.610027	10.2842	-0.807865	0.427634	0.79068	-5.68036	NOT
1553613_s_at	FOXC1	-0.609517	5.67335	-2.71344	0.0125438	0.206891	-2.90077	NOT
228221_at	SLC44A3	0.609361	8.38183	2.13148	0.044214	0.342621	-3.97791	NOT
231821_x_at	GTF2IP20 /// LINC01061 /// LOC101927097 /// LOC729218	-0.609119	5.95811	-2.90841	0.00803218	0.17561	-2.51135	NOT
225421_at	PM20D2	0.608919	7.77346	2.46887	0.0216065	0.256442	-3.37081	NOT
224997_x_at	H19 /// LOC102724852	-0.608733	6.69193	-2.55507	0.0178764	0.237289	-3.20772	NOT
201473_at	JUNB	-0.608711	10.0758	-2.929	0.00765849	0.171821	-2.46955	NOT
222011_s_at	TCP1	0.608359	7.89301	3.54524	0.00177139	0.0995394	-1.17379	NOT
211635_x_at	IGHV1-69	-0.607912	11.3537	-1.68152	0.106502	0.486427	-4.69411	NOT
204774_at	EVI2A	-0.607678	8.25129	-1.97122	0.0611306	0.388461	-4.24648	NOT
205599_at	TRAF1	-0.60764	6.78859	-2.45375	0.0223309	0.259554	-3.39909	NOT
203000_at	STMN2	0.607454	7.50124	1.88379	0.0725925	0.416517	-4.38694	NOT
211668_s_at	PLAU	-0.60731	8.6967	-2.0927	0.0478685	0.354491	-4.04416	NOT
229777_at	CLRN3	0.60713	10.5935	1.73473	0.0964802	0.467975	-4.61582	NOT
91816_f_at	MEX3D	0.607053	6.3016	2.41212	0.024444	0.269071	-3.47652	NOT
230485_at	DISP2 /// PHGR1	0.606969	6.73062	2.92032	0.00781388	0.173457	-2.48718	NOT
235086_at	THBS1	-0.606101	6.50529	-2.30882	0.0305099	0.293633	-3.66536	NOT
208920_at	SRI	0.606061	7.09369	2.25186	0.0344177	0.30976	-3.76741	NOT
205166_at	CAPN5	0.605816	8.22961	2.3835	0.0260021	0.275891	-3.5293	NOT
235753_at	HOXA7	0.605642	6.76367	3.77846	0.0010038	0.0814501	-0.667447	NOT
227226_at	MRAP2	0.604471	7.88734	2.43181	0.0234227	0.264493	-3.43999	NOT
202112_at	VWF	-0.604224	9.19011	-2.17433	0.0404704	0.331652	-3.90382	NOT
204415_at	IFI6	-0.60422	9.00879	-3.31917	0.00305346	0.123748	-1.65777	NOT
203085_s_at	TGFB1	-0.604208	8.3895	-2.17215	0.0406532	0.332248	-3.9076	NOT
229358_at	IHH	0.60411	7.70801	2.53794	0.0185658	0.240711	-3.24035	NOT
223315_at	NTN4	0.602991	6.16838	3.30987	0.00312211	0.124579	-1.67749	NOT
225270_at	NEO1	0.602134	7.94269	2.89345	0.00831449	0.176843	-2.54163	NOT
1438_at	EPHB3	0.601939	7.83647	3.15968	0.00446253	0.141008	-1.99377	NOT
225372_at	C10orf54	-0.601873	7.38959	-3.99581	0.000588916	0.0680403	-0.191247	NOT
210895_s_at	CD86	-0.601371	7.43683	-2.59914	0.0162106	0.228454	-3.12322	NOT
225251_at	RAB24	-0.601286	9.15182	-3.36653	0.00272592	0.118191	-1.55707	NOT
202086_at	MX1	-0.601183	8.77127	-3.48237	0.00206241	0.105903	-1.30917	NOT
219938_s_at	PSTPIP2	-0.601161	6.68593	-2.14336	0.0431465	0.339576	-3.95747	NOT
222292_at	CD40	-0.601151	6.06867	-2.34516	0.0282337	0.285232	-3.59947	NOT
223596_at	SLC12A6	-0.600452	4.68058	-3.02198	0.00616856	0.15729	-2.27937	NOT
229164_s_at	ABTB1	-0.600028	8.44884	-3.4828	0.00206025	0.105903	-1.30824	NOT
229551_x_at	ZNF367	0.599778	7.21133	3.79653	0.000960383	0.0800441	-0.627981	NOT
232431_at	NR3C1	-0.59957	5.36756	-1.54853	0.135456	0.532417	-4.88156	NOT
228918_at	SLC43A2	-0.598556	6.88734	-3.66713	0.0013173	0.089581	-0.909891	NOT
201890_at	RRM2	0.597892	9.40516	3.87882	0.000785005	0.0739975	-0.447958	NOT
227996_at	FARP1	0.597813	6.19975	4.83057	7.52258e-05	0.0432813	1.64526	NOT
205771_s_at	AKAP7	0.597545	8.07434	2.25356	0.0342946	0.309298	-3.76438	NOT
229865_at	FNDC3B	-0.597353	7.61065	-3.57909	0.00163178	0.0981157	-1.10069	NOT
225502_at	DOCK8	-0.597201	8.63309	-1.72548	0.098162	0.471847	-4.62956	NOT
203518_at	LYST	-0.596899	7.96679	-3.35641	0.00279286	0.11967	-1.5786	NOT
228969_at	AGR2	0.596758	10.9095	2.08727	0.048402	0.355983	-4.05339	NOT
227295_at	IKBIP	-0.596477	6.78861	-2.57881	0.0169603	0.232675	-3.1623	NOT
201790_s_at	DHCR7	0.596371	8.09069	4.18084	0.000373353	0.0605716	0.215962	NOT
201996_s_at	SPEN	-0.596338	6.71933	-2.09127	0.0480083	0.354778	-4.04659	NOT
209545_s_at	RIPK2	-0.596203	8.72744	-4.39218	0.000221629	0.0515909	0.68182	NOT
218350_s_at	GMNN	0.596072	9.14735	4.3198	0.000264979	0.0540587	0.522275	NOT
200628_s_at	WARS	-0.595872	10.1203	-3.40913	0.00246066	0.114272	-1.46614	NOT
214070_s_at	ATP10B	0.595488	10.7455	2.79294	0.0104716	0.193686	-2.74342	NOT
203210_s_at	RFC5	0.595303	6.17992	3.74558	0.00108782	0.0833006	-0.739173	NOT
220192_x_at	SPDEF	0.594555	9.12962	2.03792	0.0534928	0.370265	-4.13639	NOT
213060_s_at	CHI3L2	-0.59448	7.87329	-1.72624	0.0980238	0.471847	-4.62844	NOT
227013_at	LATS2	-0.594473	9.464	-4.13459	0.000418443	0.061501	0.114089	NOT
226534_at	KITLG	0.594364	9.05182	3.4518	0.00222034	0.109465	-1.37479	NOT
227811_at	FGD3	-0.594013	8.05123	-2.18669	0.039445	0.328158	-3.88227	NOT
219452_at	DPEP2	-0.593794	6.2403	-3.34268	0.00288635	0.121808	-1.60783	NOT
238756_at	GAS2L3	0.593254	6.92037	1.81988	0.0821182	0.437876	-4.48674	NOT
214614_at	MNX1	0.592793	6.90162	2.71406	0.0125262	0.206848	-2.89955	NOT
225667_s_at	FAM84A	0.592653	10.6064	2.14975	0.0425815	0.338127	-3.94644	NOT
227379_at	MBOAT1	0.592577	8.45117	3.62808	0.00144865	0.0928888	-0.994622	NOT
213558_at	PCLO	0.592453	5.38078	3.16253	0.00443254	0.140574	-1.98781	NOT
223541_at	HAS3	-0.592178	6.75054	-1.37416	0.182938	0.598407	-5.10849	NOT
204641_at	NEK2	0.592068	7.4545	2.77418	0.0109291	0.197212	-2.78073	NOT
210354_at	IFNG	-0.591572	6.03844	-2.16275	0.0414527	0.334782	-3.92393	NOT
220812_s_at	HHLA2	0.591416	7.85932	1.53068	0.139798	0.539068	-4.9058	NOT
224414_s_at	CARD6	-0.590761	7.57102	-3.18508	0.00420208	0.137769	-1.9406	NOT
204044_at	LOC105369247 /// QPRT	0.590158	7.69251	3.0888	0.00527422	0.14849	-2.14133	NOT
210390_s_at	CCL15 /// CCL15-CCL14	0.590087	9.19194	1.78913	0.0870761	0.449544	-4.53388	NOT
204026_s_at	ZWINT	0.589208	9.71106	5.39195	1.91007e-05	0.0278591	2.86081	NOT
206070_s_at	EPHA3	0.588861	6.06597	2.09405	0.0477371	0.354046	-4.04187	NOT
235231_at	ZNF789	0.588793	6.45971	3.13321	0.00475048	0.143726	-2.04902	NOT
213432_at	MUC5B	0.588325	9.73467	2.22736	0.0362348	0.316858	-3.81083	NOT
225835_at	SLC12A2	0.588006	10.6254	3.44368	0.00226424	0.110534	-1.3922	NOT
232914_s_at	SYTL2	0.587982	9.35531	2.20354	0.0380849	0.323739	-3.85277	NOT
219540_at	ZNF267	-0.587521	7.70212	-2.74456	0.0116902	0.200947	-2.83943	NOT
202890_at	MAP7	0.587447	9.27702	2.72735	0.0121552	0.204367	-2.87339	NOT
221796_at	NTRK2	0.587368	5.29662	1.5287	0.140288	0.53997	-4.90848	NOT
244084_at	AIFM3	0.5873	7.64424	2.74918	0.0115684	0.200539	-2.83029	NOT
228365_at	CPNE8	0.587239	6.79297	1.94013	0.0650093	0.396562	-4.29693	NOT
211778_s_at	OVOL2	0.587175	7.80629	3.11079	0.00500825	0.146745	-2.09567	NOT
212510_at	GPD1L	0.587166	9.14329	2.66549	0.013975	0.215721	-2.99466	NOT
228232_s_at	VSIG2	0.586961	9.13912	1.79526	0.0860681	0.44731	-4.52453	NOT
215777_at	IGLV4-60	0.586904	7.84417	1.41872	0.169695	0.580896	-5.05261	NOT
225799_at	LINC00152 /// MIR4435-2HG	-0.586845	9.46688	-2.50764	0.0198472	0.247295	-3.29782	NOT
212335_at	GNS	-0.586638	8.98021	-4.35182	0.000244845	0.0522925	0.592859	NOT
203065_s_at	CAV1	-0.585885	9.51851	-3.09665	0.00517785	0.148138	-2.12506	NOT
228776_at	GJC1	-0.585809	5.51465	-2.4353	0.0232455	0.263847	-3.4335	NOT
204466_s_at	SNCA	-0.58537	6.93904	-5.04621	4.43265e-05	0.0367205	2.11538	NOT
244650_at	FAM105A	0.584941	7.55179	2.62371	0.0153462	0.223152	-3.0758	NOT
213285_at	TMEM30B	0.584905	9.26434	1.86844	0.0747869	0.420921	-4.41113	NOT
219584_at	PLA1A	-0.584732	7.17895	-2.39362	0.0254413	0.272995	-3.51069	NOT
203263_s_at	ARHGEF9	0.584589	6.4069	3.86871	0.000804714	0.0746734	-0.470101	NOT
209761_s_at	SP110	-0.584396	8.44211	-3.22902	0.0037859	0.132909	-1.84831	NOT
1558011_at	LOC101929599 /// LOC101929812 /// LOC102724994 /// LOC102724995 /// LOC105369229 /// LOC441081 /// LOC643784 /// LOC728093	-0.58421	4.23441	-2.9874	0.006687	0.16199	-2.35038	NOT
230395_at	METTL9	-0.584072	6.99179	-2.6762	0.0136428	0.213852	-2.97377	NOT
225354_s_at	SH3BGRL2	0.583936	8.8392	2.65499	0.0143086	0.217438	-3.01512	NOT
209901_x_at	AIF1	-0.583837	9.53517	-2.54293	0.0183625	0.240014	-3.23086	NOT
221840_at	PTPRE	-0.583825	9.05862	-3.13477	0.00473292	0.143683	-2.04574	NOT
204128_s_at	RFC3	0.583797	5.55973	2.75723	0.0113587	0.199306	-2.81436	NOT
224998_at	CMTM4	0.583488	9.19125	2.57786	0.016996	0.232757	-3.16412	NOT
227867_at	TRABD2A	0.58336	8.39477	2.96352	0.00706911	0.165455	-2.39923	NOT
230772_at	HNF4A	0.582898	9.31529	2.84962	0.00919735	0.184132	-2.63001	NOT
219394_at	PGS1	-0.582886	8.30117	-3.11574	0.00495017	0.145936	-2.08537	NOT
210002_at	GATA6	0.582604	8.56116	2.10809	0.0463874	0.350463	-4.01797	NOT
1556950_s_at	SERPINB6	-0.582349	6.09133	-1.98552	0.0594166	0.38445	-4.22309	NOT
214043_at	PTPRD	0.58223	7.27056	2.34018	0.0285357	0.286312	-3.60852	NOT
1566079_at	RPS16P5	-0.582101	6.72641	-2.73075	0.0120622	0.203596	-2.8667	NOT
219306_at	KIF15	0.582084	6.06427	4.04744	0.000518657	0.066475	-0.0777468	NOT
1557749_at	EHBP1L1	-0.582002	7.03411	-1.98391	0.059607	0.385011	-4.22572	NOT
229377_at	GRTP1	0.581234	8.11199	2.00383	0.0572832	0.380287	-4.19296	NOT
204885_s_at	MSLN	-0.581086	6.22516	-1.54178	0.137086	0.534803	-4.89076	NOT
203167_at	TIMP2	-0.580938	9.31358	-3.70474	0.00120187	0.0863501	-0.828117	NOT
203032_s_at	FH	0.580848	5.81283	1.78443	0.0878562	0.451109	-4.54103	NOT
222843_at	FIGNL1	0.580647	7.64201	3.94923	0.000660376	0.069403	-0.293554	NOT
218585_s_at	DTL	0.580061	7.15065	3.68649	0.00125658	0.0877773	-0.867812	NOT
204882_at	ARHGAP25	-0.579536	8.26483	-2.17144	0.0407137	0.33241	-3.90885	NOT
234975_at	GSPT1	0.579023	6.03342	2.53122	0.0188432	0.241985	-3.25313	NOT
228885_at	MAMDC2	0.578606	4.98823	1.71005	0.101025	0.476828	-4.65237	NOT
224027_at	CCL28	0.578456	7.8741	1.74708	0.0942714	0.464141	-4.59737	NOT
219404_at	EPS8L3	0.578351	9.98297	2.40155	0.0250091	0.271412	-3.49605	NOT
211981_at	COL4A1	-0.578253	9.19969	-2.32542	0.02945	0.289521	-3.63534	NOT
225686_at	SKA2	0.57793	6.68719	3.93393	0.000685672	0.0705396	-0.32713	NOT
232000_at	TTC39B	0.577854	6.32182	2.9048	0.00809937	0.1757	-2.51865	NOT
224807_at	GRAMD1A	-0.577709	7.92714	-2.71645	0.0124589	0.206532	-2.89487	NOT
230043_at	MUC20	0.577333	5.56773	1.94269	0.0646811	0.395575	-4.29279	NOT
228167_at	KLHL6	-0.577268	7.38912	-1.49373	0.149151	0.553707	-4.95526	NOT
229218_at	COL1A2	-0.577243	7.35384	-1.56048	0.132614	0.527683	-4.86522	NOT
213998_s_at	DDX17	-0.577142	8.05322	-2.17432	0.0404708	0.331652	-3.90383	NOT
218039_at	NUSAP1	0.576411	8.88463	3.90331	0.00073922	0.0725027	-0.394292	NOT
220658_s_at	ARNTL2	-0.576253	6.54602	-3.72123	0.00115445	0.0854441	-0.79221	NOT
205013_s_at	ADORA2A /// SPECC1L /// SPECC1L-ADORA2A	-0.576101	6.93495	-3.14686	0.00459977	0.142354	-2.02054	NOT
228956_at	UGT8	0.576051	8.44131	2.20445	0.0380125	0.323526	-3.85117	NOT
207814_at	DEFA6	0.576018	9.43736	0.74546	0.463717	0.810991	-5.72659	NOT
219148_at	PBK	0.575728	7.71244	2.22823	0.036169	0.31666	-3.8093	NOT
210233_at	IL1RAP	-0.575508	4.72449	-2.20719	0.0377957	0.322834	-3.84636	NOT
220082_at	PPP1R14D	0.574582	9.31398	2.35369	0.0277222	0.283628	-3.5839	NOT
211615_s_at	LRPPRC	0.574446	8.32363	4.18401	0.000370446	0.0605716	0.222945	NOT
221004_s_at	ITM2C	0.573773	12.1975	2.66592	0.0139618	0.215638	-2.99383	NOT
1557049_at	BTBD19	-0.572835	6.68348	-2.94972	0.00729926	0.167966	-2.42737	NOT
204848_x_at	HBG1 /// HBG2	-0.572173	7.17083	-2.90329	0.00812773	0.175993	-2.52172	NOT
232034_at	LINC00537	-0.572141	5.62031	-2.37508	0.0264776	0.278305	-3.54476	NOT
229530_at	GUCY1A3	-0.572048	6.35583	-1.80993	0.0836955	0.441595	-4.50206	NOT
230645_at	FRMD3	0.571849	8.82749	1.96541	0.061839	0.389735	-4.25594	NOT
201631_s_at	IER3	-0.571773	11.4586	-2.77558	0.0108945	0.197212	-2.77797	NOT
204162_at	NDC80	0.57079	6.30833	3.39013	0.00257568	0.11601	-1.50672	NOT
227642_at	TFCP2L1	0.570718	8.04423	2.14912	0.0426369	0.338292	-3.94753	NOT
239108_at	FAR2	0.570601	8.14693	2.22734	0.0362362	0.316858	-3.81086	NOT
1554246_at	C1orf210	0.570264	7.29738	2.11044	0.0461651	0.34945	-4.01397	NOT
206177_s_at	ARG1	-0.569865	5.36372	-2.47895	0.0211356	0.253864	-3.35189	NOT
218322_s_at	ACSL5	0.56851	9.53524	3.73459	0.00111741	0.0840931	-0.763119	NOT
228772_at	HNMT	0.568375	6.40666	3.61362	0.00150051	0.0943328	-1.02597	NOT
223194_s_at	SLC22A23	0.568224	8.41355	2.46611	0.021737	0.256744	-3.37597	NOT
209374_s_at	IGHM	-0.567963	12.5384	-1.71142	0.100767	0.476239	-4.65034	NOT
217985_s_at	BAZ1A	-0.567435	8.3894	-2.97526	0.00687875	0.163066	-2.37523	NOT
210950_s_at	FDFT1	0.567279	10.8938	3.08432	0.0053301	0.148806	-2.15063	NOT
214746_s_at	ZNF467	-0.567029	7.08946	-3.48415	0.00205356	0.105903	-1.30534	NOT
205027_s_at	MAP3K8	-0.566837	7.19848	-2.21334	0.0373137	0.321229	-3.83555	NOT
236356_at	NDUFS1	0.566725	5.28084	2.08432	0.0486939	0.357094	-4.05839	NOT
223229_at	UBE2T	0.566621	7.82969	3.3797	0.00264106	0.116874	-1.52899	NOT
203717_at	DPP4	-0.566612	6.72709	-2.05252	0.0519389	0.366326	-4.11197	NOT
225536_at	TMEM54	0.566429	11.302	2.01308	0.0562322	0.377894	-4.17768	NOT
1558508_a_at	C1orf53	0.566173	5.21735	2.76966	0.0110421	0.197618	-2.7897	NOT
203764_at	DLGAP5	0.565727	7.26299	3.21625	0.00390251	0.134618	-1.87517	NOT
227350_at	HELLS	0.565692	7.5878	2.57534	0.0170912	0.233615	-3.16894	NOT
202712_s_at	CKMT1A /// CKMT1B	0.564958	10.4599	2.14779	0.0427537	0.338632	-3.94982	NOT
204949_at	ICAM3	-0.564825	9.82331	-2.35203	0.0278214	0.283895	-3.58695	NOT
225282_at	SMAP2	-0.564321	8.91614	-2.35132	0.0278634	0.283895	-3.58823	NOT
201816_s_at	GBAS	0.564303	9.1927	4.00051	0.000582153	0.0680403	-0.180928	NOT
227320_at	FAM101A /// ZNF664-FAM101A	0.564135	7.90372	3.28678	0.00329915	0.127947	-1.72639	NOT
204039_at	CEBPA	0.563945	8.76477	4.18254	0.000371784	0.0605716	0.219725	NOT
204794_at	DUSP2	-0.563892	7.59807	-2.05031	0.0521711	0.367095	-4.11567	NOT
229011_at	EMP1	-0.563412	6.53981	-2.22278	0.036584	0.318508	-3.81892	NOT
211275_s_at	GYG1	-0.562171	9.9274	-3.73219	0.00112399	0.0843403	-0.768353	NOT
205483_s_at	ISG15	-0.561898	10.2123	-2.46113	0.0219744	0.257628	-3.3853	NOT
201292_at	TOP2A	0.561468	8.36947	3.22289	0.00384146	0.133974	-1.86121	NOT
204272_at	LGALS4	0.561409	13.1055	2.09328	0.0478125	0.354269	-4.04319	NOT
205648_at	WNT2	-0.561324	6.58083	-2.70696	0.0127289	0.207952	-2.91352	NOT
229347_at	MIR4458HG	0.560957	6.29733	3.30956	0.0031244	0.124579	-1.67814	NOT
227492_at	OCLN	0.560933	9.30082	2.16734	0.0410608	0.33368	-3.91597	NOT
206683_at	ZNF165	0.560899	6.0986	1.76903	0.0904552	0.456554	-4.56437	NOT
209772_s_at	CD24	0.560129	11.1165	2.20076	0.0383057	0.324507	-3.85764	NOT
203126_at	IMPA2	0.559633	8.62691	3.16853	0.00437	0.13948	-1.97525	NOT
225062_at	LOC102723360 /// LOC102724219 /// LOC102724441 /// LOC102724843 /// LOC102724951 /// LOC389831	0.559605	6.42004	2.03046	0.0543022	0.372766	-4.14882	NOT
225119_at	CHMP4B	0.559476	8.08685	2.01028	0.0565479	0.378567	-4.1823	NOT
218111_s_at	CMAS	0.559466	8.1663	2.1471	0.042815	0.338771	-3.95102	NOT
1568600_at	CALML4	0.559449	6.79955	2.67128	0.0137944	0.214702	-2.98336	NOT
205770_at	GSR	0.559395	8.17948	3.00781	0.00637617	0.159369	-2.30851	NOT
226080_at	SSH2	-0.559191	7.98148	-3.07378	0.00546372	0.150645	-2.17246	NOT
204789_at	FMNL1	-0.558961	7.76916	-2.79607	0.010397	0.193505	-2.73718	NOT
209160_at	AKR1C3	0.558901	10.081	1.56858	0.130714	0.524535	-4.85408	NOT
204308_s_at	TECPR2	-0.558844	7.61095	-3.56881	0.001673	0.0984621	-1.12291	NOT
203767_s_at	STS	0.558754	8.83881	1.99226	0.0586228	0.38311	-4.21202	NOT
222712_s_at	MUC13	0.55848	11.411	1.48433	0.151607	0.557546	-4.96767	NOT
229139_at	JPH1	0.558374	7.71352	2.4533	0.0223529	0.259754	-3.39994	NOT
218858_at	DEPTOR	0.55767	6.99958	2.79303	0.0104694	0.193686	-2.74324	NOT
203044_at	CHSY1	-0.557472	9.00527	-2.95979	0.00713062	0.166183	-2.40684	NOT
212845_at	SAMD4A	-0.55734	8.34651	-2.40783	0.0246718	0.270376	-3.48445	NOT
220066_at	NOD2	-0.557182	6.54258	-2.00501	0.0571482	0.380165	-4.19102	NOT
221577_x_at	GDF15	-0.556518	7.92872	-1.62881	0.117286	0.503685	-4.76984	NOT
226677_at	ZNF521	-0.556455	5.24029	-2.10064	0.0470996	0.352667	-4.03067	NOT
219115_s_at	IL20RA	0.555713	5.82775	2.10682	0.0465077	0.350865	-4.02013	NOT
226594_at	ENTPD5	0.555605	9.00504	1.69567	0.103755	0.482176	-4.67348	NOT
220376_at	LRRC19	0.555351	8.15154	1.11965	0.274683	0.685629	-5.39828	NOT
218542_at	CEP55	0.55459	7.79602	3.10835	0.00503712	0.147039	-2.10074	NOT
231964_at	BICD1	-0.554408	4.87324	-2.07085	0.0500454	0.361411	-4.08115	NOT
214476_at	TFF2	-0.554237	7.55521	-1.439	0.163929	0.57378	-5.0267	NOT
221730_at	COL5A2	-0.554082	8.23782	-2.59775	0.0162609	0.22855	-3.1259	NOT
201563_at	SORD	0.553832	9.71144	3.41361	0.00243432	0.114246	-1.45657	NOT
226611_s_at	CENPV	0.553803	8.44861	2.87252	0.0087255	0.180683	-2.58391	NOT
221589_s_at	ALDH6A1	0.55307	7.63324	2.61763	0.0155562	0.22495	-3.08757	NOT
235148_at	KRTCAP3	0.553059	8.47373	2.44981	0.0225234	0.260645	-3.40646	NOT
239381_at	KLK7	-0.552921	6.65035	-2.69605	0.0130461	0.209389	-2.93492	NOT
204463_s_at	EDNRA	-0.552787	4.76486	-2.95471	0.00721522	0.166945	-2.4172	NOT
222608_s_at	ANLN	0.552697	6.71514	2.69762	0.0129999	0.209206	-2.93183	NOT
206784_at	AQP8	-0.552403	6.58932	-1.34113	0.193271	0.610066	-5.14895	NOT
204304_s_at	PROM1	0.552377	9.94202	2.21631	0.0370824	0.320347	-3.83032	NOT
204070_at	RARRES3	-0.552285	9.72985	-2.40281	0.0249412	0.271018	-3.49373	NOT
209891_at	SPC25	0.552088	4.88419	3.92785	0.000695987	0.0707046	-0.340467	NOT
204240_s_at	SMC2	0.551798	6.94984	3.94294	0.000670662	0.0698635	-0.30736	NOT
205861_at	SPIB	0.551437	8.28751	1.68403	0.10601	0.485539	-4.69046	NOT
203915_at	CXCL9	-0.551393	9.54052	-1.27883	0.213999	0.631605	-5.22298	NOT
204588_s_at	SLC7A7	-0.551265	8.62972	-3.10995	0.00501815	0.146878	-2.09741	NOT
228986_at	OSBPL8	-0.550629	7.28144	-3.16693	0.00438655	0.139744	-1.97859	NOT
230860_at	CEP19	-0.550305	5.20855	-3.05958	0.00564883	0.152368	-2.20184	NOT
209589_s_at	EPHB2	0.550218	8.2574	4.15263	0.000400245	0.0605716	0.153818	NOT
206978_at	CCR2	-0.550195	7.10829	-2.02949	0.0544092	0.373309	-4.15045	NOT
210340_s_at	CSF2RA	-0.549942	5.26691	-2.99095	0.00663186	0.161513	-2.34309	NOT
208607_s_at	SAA1 /// SAA2 /// SAA2-SAA4	-0.549604	8.07083	-1.419	0.169616	0.580886	-5.05226	NOT
220442_at	GALNT4 /// POC1B-GALNT4	0.549549	7.29559	1.808	0.0840052	0.442143	-4.50503	NOT
202437_s_at	CYP1B1	-0.549539	4.58646	-1.8306	0.0804498	0.433969	-4.47019	NOT
232080_at	HECW2	-0.548947	5.24303	-3.39238	0.00256182	0.11601	-1.50193	NOT
201675_at	AKAP1	0.548907	10.1354	2.96728	0.0070075	0.164436	-2.39153	NOT
202887_s_at	DDIT4	-0.548351	10.7438	-3.19079	0.00414554	0.136953	-1.92862	NOT
236621_at	RPS27 /// RPS27P29	-0.548094	5.25606	-2.30384	0.0308343	0.294624	-3.67434	NOT
228868_x_at	CDT1	0.54794	7.17593	4.66509	0.000113042	0.0464473	1.28251	NOT
228555_at	CAMK2D	0.547821	7.69686	2.79566	0.0104069	0.193537	-2.73801	NOT
207414_s_at	PCSK6	0.547436	7.62031	2.0569	0.0514813	0.36504	-4.10463	NOT
227236_at	TSPAN2	-0.547324	6.63594	-2.28035	0.032409	0.300289	-3.71655	NOT
229521_at	CCDC71L	-0.547292	9.13004	-2.00814	0.0567914	0.379129	-4.18585	NOT
239587_at	TLR3	0.54671	6.28814	1.98033	0.0600337	0.385934	-4.23159	NOT
205942_s_at	ACSM3	0.546552	6.72804	2.09774	0.0473789	0.353459	-4.0356	NOT
209183_s_at	C10orf10	-0.546138	8.34778	-2.09625	0.047523	0.353556	-4.03813	NOT
217145_at	IGK /// IGKC /// IGKJ3 /// IGKV1-33 /// IGKV1D-33 /// IGKV2-29 /// IGKV3D-15	-0.54594	7.42366	-1.85953	0.0760889	0.424117	-4.42512	NOT
227669_at	MPC2	0.545392	7.16982	2.45724	0.0221618	0.258689	-3.39258	NOT
226894_at	SLC35A3	0.545325	10.1401	2.59522	0.0163527	0.229252	-3.13077	NOT
226722_at	FAM20C	-0.545318	8.19981	-2.28019	0.0324198	0.300289	-3.71683	NOT
225887_at	PROSER1	0.54521	7.61219	4.3699	0.00023416	0.0520587	0.632709	NOT
213226_at	CCNA2	0.544924	7.96508	3.28662	0.00330043	0.127947	-1.72674	NOT
204485_s_at	TOM1L1	0.54463	8.33522	2.00982	0.0566003	0.378668	-4.18307	NOT
205214_at	STK17B	-0.543913	7.16787	-2.38549	0.0258911	0.275393	-3.52565	NOT
209846_s_at	BTN3A2	-0.543714	9.18879	-1.97819	0.060289	0.386618	-4.23508	NOT
1554679_a_at	LAPTM4B	0.543533	7.78926	2.82076	0.0098265	0.189311	-2.68788	NOT
1553808_a_at	NKX2-3	0.543494	7.11048	1.91922	0.0677376	0.404203	-4.33055	NOT
204431_at	TLE2	0.543443	6.56406	2.80169	0.0102644	0.192708	-2.72597	NOT
230836_at	ST8SIA4	-0.543352	6.61152	-1.62308	0.118511	0.50492	-4.77796	NOT
223275_at	PRMT6	0.542919	6.72401	2.93113	0.00762079	0.171397	-2.46522	NOT
201422_at	IFI30	-0.542824	11.4713	-2.59704	0.0162866	0.228677	-3.12727	NOT
211663_x_at	PTGDS	-0.542696	8.80157	-1.39617	0.176297	0.588212	-5.08107	NOT
203343_at	UGDH	0.542587	10.3321	2.5876	0.0166321	0.230626	-3.14541	NOT
210398_x_at	FUT6	0.542573	8.2352	2.14108	0.0433496	0.340146	-3.9614	NOT
207165_at	HMMR	0.541894	8.78205	3.36996	0.00270354	0.118053	-1.54975	NOT
214768_x_at	IGKV2-28 /// IGKV2D-28	-0.541856	12.0395	-1.43814	0.164169	0.574109	-5.0278	NOT
227452_at	LINC00511 /// LINC00673	0.541622	7.79906	3.1766	0.00428736	0.138467	-1.95837	NOT
203713_s_at	LLGL2	0.541278	8.41252	3.34779	0.0028512	0.12122	-1.59695	NOT
243764_at	VSIG1	-0.541233	6.5074	-1.49216	0.149556	0.554354	-4.95733	NOT
204929_s_at	VAMP5	-0.539791	7.81983	-2.79445	0.0104355	0.193645	-2.74041	NOT
202803_s_at	ITGB2	-0.539432	9.54397	-1.85616	0.0765857	0.424807	-4.43039	NOT
226810_at	OGFRL1	-0.538956	7.66881	-2.00514	0.0571335	0.38016	-4.19081	NOT
213429_at	BICC1	-0.538947	6.61534	-1.79351	0.0863556	0.447737	-4.52721	NOT
235079_at	ZNF704	0.538643	5.73177	2.49777	0.0202818	0.249248	-3.31645	NOT
212338_at	MYO1D	0.538533	9.48599	2.24823	0.0346817	0.310754	-3.77387	NOT
213274_s_at	CTSB	-0.538528	9.00905	-3.47971	0.00207569	0.106163	-1.31488	NOT
204717_s_at	SLC29A2	0.537852	6.84074	5.7987	7.18521e-06	0.0223941	3.72106	NOT
201641_at	BST2	-0.537668	8.84849	-2.09801	0.0473529	0.353453	-4.03514	NOT
222245_s_at	FER1L4	-0.53764	7.29652	-2.68816	0.0132803	0.21126	-2.95038	NOT
1555847_a_at	LOC284454	-0.537205	9.06849	-2.43982	0.0230183	0.263235	-3.42508	NOT
224927_at	PPP1R18	-0.536644	9.5357	-2.13309	0.0440679	0.342318	-3.97514	NOT
227922_x_at	GTF2IP20	-0.536274	6.97354	-3.18632	0.00418975	0.137665	-1.938	NOT
202514_at	DLG1	0.536211	7.68473	2.83787	0.00944872	0.185885	-2.6536	NOT
218252_at	CKAP2	0.535979	7.66766	3.63048	0.00144023	0.0928888	-0.989425	NOT
230416_at	PDZD8	0.53532	8.19629	2.31891	0.0298614	0.290951	-3.64712	NOT
209969_s_at	STAT1	-0.534882	9.64361	-2.13938	0.043501	0.34064	-3.96432	NOT
204955_at	SRPX	-0.534874	7.77433	-1.86454	0.0753546	0.422191	-4.41726	NOT
243441_at	LOC101060400	0.53443	7.88467	3.23717	0.00371322	0.132334	-1.83115	NOT
219010_at	C1orf106	0.534243	10.1664	1.84988	0.077519	0.427468	-4.4402	NOT
228069_at	MTFR2	0.534234	6.5574	4.53365	0.000156314	0.0487849	0.993469	NOT
214456_x_at	SAA1 /// SAA2	-0.534033	9.1407	-1.46608	0.156474	0.564291	-4.99162	NOT
202330_s_at	UNG	0.533808	7.29413	5.02853	4.62866e-05	0.0372316	2.07696	NOT
205927_s_at	CTSE	-0.533805	10.2421	-1.32184	0.199516	0.617034	-5.1722	NOT
204667_at	FOXA1	0.53373	6.99312	2.56881	0.0173406	0.235144	-3.18146	NOT
229309_at	ADRB1	0.533573	5.30388	2.69841	0.0129769	0.20913	-2.93029	NOT
230083_at	USP53	0.53274	8.67387	1.79294	0.0864481	0.447913	-4.52807	NOT
227099_s_at	C11orf96	-0.532666	10.2222	-1.50292	0.146777	0.550151	-4.94305	NOT
210166_at	TLR5	-0.532288	6.67068	-3.57866	0.00163347	0.0981157	-1.10161	NOT
213599_at	OIP5	0.53217	7.12317	3.01727	0.00623684	0.157724	-2.28906	NOT
213150_at	HOXA10	0.531882	8.01747	4.14502	0.000407822	0.0608963	0.137061	NOT
204939_s_at	PLN	0.531407	6.95128	1.45723	0.158878	0.567305	-5.00313	NOT
213145_at	FBXL14	0.531111	9.01005	4.7178	9.92779e-05	0.0451981	1.39822	NOT
202831_at	GPX2	0.530953	12.5248	2.74985	0.0115509	0.200299	-2.82898	NOT
201627_s_at	INSIG1	0.53092	8.91434	2.83031	0.0096139	0.187528	-2.66876	NOT
242020_s_at	ZBP1	-0.530768	7.23066	-1.63412	0.11616	0.502675	-4.7623	NOT
205892_s_at	FABP1	0.529991	12.8508	1.24616	0.225534	0.642465	-5.26061	NOT
203911_at	RAP1GAP	0.52996	8.52614	1.75315	0.0932029	0.462043	-4.58828	NOT
205367_at	SH2B2	-0.529626	8.31998	-2.85663	0.00905036	0.183277	-2.61591	NOT
205342_s_at	SULT1C2	-0.529395	6.66806	-1.08366	0.290003	0.697488	-5.43506	NOT
235609_at	BRIP1	0.528869	6.15368	4.17861	0.000375408	0.0605716	0.211057	NOT
204607_at	HMGCS2	0.528568	8.38856	0.936168	0.359135	0.74974	-5.57443	NOT
243099_at	NFAM1	-0.528423	7.73617	-3.4045	0.00248823	0.114524	-1.47604	NOT
1555383_a_at	POF1B	0.528342	6.78912	1.23431	0.229834	0.645809	-5.27405	NOT
221584_s_at	KCNMA1	0.527802	8.61156	2.93057	0.00763064	0.171478	-2.46635	NOT
211916_s_at	MYO1A	0.527666	8.80262	1.84589	0.0781185	0.428759	-4.44643	NOT
218181_s_at	MAP4K4	-0.527569	7.03466	-2.90743	0.00805036	0.1757	-2.51333	NOT
235919_at	CEP78	0.526865	6.30892	3.57418	0.00165135	0.0983187	-1.11131	NOT
203936_s_at	MMP9	-0.526862	10.4097	-1.36698	0.185145	0.600796	-5.11735	NOT
204194_at	BACH1	-0.526687	8.45565	-3.11702	0.00493536	0.145936	-2.08273	NOT
205499_at	SRPX2	-0.526353	6.62519	-2.88559	0.0084666	0.178327	-2.55752	NOT
225717_at	KIAA1715	0.526052	5.45157	2.69328	0.0131279	0.21008	-2.94034	NOT
213385_at	CHN2 /// LOC101928168	0.525366	7.14098	2.24799	0.0346992	0.310832	-3.77429	NOT
206116_s_at	TPM1	0.525207	9.67509	2.6977	0.0129976	0.209206	-2.93168	NOT
207113_s_at	TNF	-0.525178	7.13277	-2.3172	0.0299705	0.291468	-3.65022	NOT
210889_s_at	FCGR2B	-0.52488	7.85754	-1.73193	0.0969856	0.468974	-4.61997	NOT
219863_at	HERC5	-0.52466	6.28427	-2.52684	0.019026	0.242651	-3.26145	NOT
213125_at	OLFML2B	-0.524521	6.88772	-2.63305	0.0150291	0.22107	-3.05771	NOT
222482_at	SSBP3	0.524239	8.3881	4.53201	0.000156949	0.0487849	0.989855	NOT
205073_at	CYP2J2	0.524208	8.15936	1.99739	0.0580251	0.38134	-4.20357	NOT
212446_s_at	CERS6	0.524141	8.4564	2.41091	0.0245081	0.269343	-3.47875	NOT
200783_s_at	STMN1	0.52394	7.30189	4.13594	0.000417057	0.0614777	0.117054	NOT
219985_at	HS3ST3A1	-0.523516	5.84045	-2.13358	0.0440234	0.342241	-3.9743	NOT
227545_at	BARD1	0.523223	6.75612	4.30845	0.00027251	0.054798	0.497244	NOT
228084_at	CASP6 /// PLA2G12A	0.523215	6.85557	2.85209	0.0091452	0.183946	-2.62504	NOT
210538_s_at	BIRC3	-0.522907	10.0079	-2.40043	0.0250698	0.271854	-3.49812	NOT
218966_at	MYO5C	0.522879	9.49442	2.27135	0.0330316	0.302894	-3.73266	NOT
213289_at	APOOL	0.522627	6.4839	3.06724	0.00554821	0.150856	-2.18599	NOT
228562_at	ZBTB10	0.522412	7.15498	2.80867	0.0101021	0.191092	-2.71205	NOT
241731_x_at	ZNF440	0.522398	5.75172	3.15116	0.00455323	0.14161	-2.01155	NOT
226336_at	PPIA	0.522359	9.04166	4.44598	0.000194069	0.0501323	0.800382	NOT
210641_at	CAPN9	0.522291	6.88964	1.62784	0.117494	0.503708	-4.77123	NOT
209605_at	TST	0.522151	11.0769	2.13581	0.043822	0.341598	-3.97047	NOT
210042_s_at	CTSZ	-0.522059	9.14669	-1.60108	0.123319	0.51175	-4.80894	NOT
226420_at	MECOM	0.521904	9.16741	2.45019	0.0225048	0.260523	-3.40575	NOT
219383_at	PRR5L	0.521636	7.47912	2.32724	0.0293358	0.288997	-3.63203	NOT
204768_s_at	FEN1	0.521531	8.01137	3.09742	0.00516846	0.148106	-2.12346	NOT
211178_s_at	PSTPIP1	-0.521523	6.77124	-2.55141	0.0180217	0.238179	-3.2147	NOT
218349_s_at	ZWILCH	0.521454	6.80546	3.04507	0.00584422	0.154369	-2.2318	NOT
208335_s_at	ACKR1	-0.520647	9.15261	-2.14142	0.0433187	0.340137	-3.9608	NOT
239332_at	LOC105371809	0.520606	8.34094	3.11891	0.00491341	0.145707	-2.07879	NOT
209498_at	CEACAM1	0.520375	11.9433	1.90111	0.0701821	0.411232	-4.35946	NOT
228702_at	LINC-PINT	-0.520357	7.28178	-1.9355	0.0656049	0.39824	-4.3044	NOT
242093_at	SYTL5	0.520219	8.56879	1.15752	0.259211	0.67276	-5.35843	NOT
232271_at	HNF4G	0.520041	7.24779	1.66845	0.109096	0.490853	-4.71308	NOT
227676_at	FAM3D	0.519646	11.4713	2.00159	0.0575404	0.380724	-4.19666	NOT
205248_at	DOPEY2	0.519594	7.16974	2.93576	0.00753954	0.17077	-2.45581	NOT
211423_s_at	SC5D	0.519348	8.78041	2.76194	0.0112378	0.19859	-2.80503	NOT
202314_at	CYP51A1 /// LRRD1	0.519301	8.92283	2.31348	0.0302089	0.292694	-3.65695	NOT
202934_at	HK2	0.519051	10.9624	2.70237	0.0128616	0.208543	-2.92253	NOT
205776_at	FMO5	0.518985	7.67156	1.36157	0.186825	0.602242	-5.12401	NOT
226219_at	ARHGAP30	-0.518694	8.71927	-1.71805	0.0995314	0.474646	-4.64056	NOT
220468_at	ARL14	0.518486	9.40624	1.14086	0.265937	0.678198	-5.3761	NOT
227455_at	C6orf136	0.518473	7.51197	2.76442	0.0111745	0.198366	-2.8001	NOT
223319_at	GPHN	0.518456	7.39046	3.71729	0.00116563	0.0855533	-0.800805	NOT
219669_at	CD177	0.5184	9.33031	0.869703	0.393654	0.770799	-5.63112	NOT
200637_s_at	PTPRF	0.51828	7.98096	2.33119	0.0290897	0.288183	-3.62487	NOT
235489_at	RHOJ	-0.518159	6.27296	-1.79803	0.0856151	0.446065	-4.52029	NOT
226743_at	SLFN11	-0.517756	6.76737	-2.04189	0.0530667	0.369114	-4.12977	NOT
201340_s_at	ENC1	-0.517667	6.14083	-2.1339	0.0439952	0.342119	-3.97376	NOT
227522_at	CMBL	0.517463	9.85383	1.89459	0.0710815	0.413111	-4.36983	NOT
207214_at	SPINK4	0.516728	12.4583	1.06056	0.300152	0.705738	-5.4581	NOT
227846_at	GPR176	-0.516722	8.37622	-4.11914	0.000434684	0.0624413	0.080066	NOT
210473_s_at	ADGRA3	0.516621	7.79766	2.70328	0.0128352	0.208399	-2.92074	NOT
203397_s_at	GALNT3	0.516444	10.0917	2.20621	0.0378729	0.323194	-3.84808	NOT
213844_at	HOXA5	0.516089	7.22892	2.26641	0.0333779	0.30455	-3.74148	NOT
222740_at	ATAD2	0.516077	5.5714	3.53684	0.00180779	0.100603	-1.1919	NOT
209094_at	DDAH1	0.516043	11.0052	2.76199	0.0112366	0.19859	-2.80494	NOT
226872_at	RFX2	-0.516019	5.49933	-3.67595	0.00128928	0.0886685	-0.890725	NOT
202957_at	HCLS1	-0.515768	9.83465	-1.79543	0.0860406	0.447301	-4.52427	NOT
226446_at	HES6	0.515401	7.99541	3.2125	0.00393742	0.134802	-1.88305	NOT
206664_at	SI	0.515382	9.26227	0.925475	0.364547	0.753529	-5.58381	NOT
218792_s_at	BSPRY	0.515292	8.01737	2.87552	0.00866537	0.180076	-2.57785	NOT
203695_s_at	DFNA5	-0.515285	6.42014	-3.9835	0.000607022	0.0680403	-0.2183	NOT
236083_at	BCL2L15	0.51522	8.14957	1.84366	0.0784549	0.429596	-4.4499	NOT
203029_s_at	PTPRN2	0.515073	7.93593	2.41647	0.0242146	0.268064	-3.46845	NOT
209546_s_at	APOL1	-0.514586	9.44406	-2.18418	0.039651	0.329116	-3.88665	NOT
238029_s_at	SLC16A14	0.514333	8.11553	2.11941	0.0453236	0.345857	-3.99861	NOT
203755_at	BUB1B	0.514321	7.80956	3.89058	0.000762673	0.0737469	-0.422185	NOT
37117_at	ARHGAP8 /// PRR5-ARHGAP8	0.513944	7.85922	1.99835	0.0579148	0.381138	-4.20201	NOT
213059_at	CREB3L1	0.513753	10.0884	2.39141	0.0255628	0.273614	-3.51476	NOT
236225_at	GGT6	0.513318	8.93846	1.60343	0.122797	0.511207	-4.80564	NOT
218186_at	RAB25	0.513249	10.2887	1.98665	0.0592823	0.38416	-4.22123	NOT
201780_s_at	RNF13	-0.513058	9.46768	-4.39767	0.000218646	0.0515909	0.693921	NOT
219739_at	RNF186	0.513007	8.52672	1.84047	0.0789369	0.430556	-4.45485	NOT
234709_at	CAPN13	0.51271	4.3607	1.66677	0.109432	0.491229	-4.71549	NOT
1552691_at	ARL11	-0.512645	3.86965	-2.42003	0.0240287	0.267679	-3.46186	NOT
224436_s_at	NIPSNAP3A	0.51226	8.75639	2.37586	0.0264333	0.278091	-3.54333	NOT
223454_at	CXCL16	-0.512175	8.91478	-3.14631	0.00460577	0.142432	-2.02169	NOT
225458_at	PP7080 /// SLC9A3	0.512012	9.04248	1.45525	0.159423	0.568476	-5.00572	NOT
214033_at	ABCC6 /// ABCC6P1 /// ABCC6P2 /// LOC105369239	0.511856	6.93589	1.97569	0.0605899	0.387117	-4.23918	NOT
219260_s_at	ELP5	0.51181	8.22563	3.43788	0.0022961	0.111392	-1.40462	NOT
225079_at	EMP2	0.511802	9.04463	2.5813	0.0168665	0.231935	-3.15751	NOT
201720_s_at	LAPTM5	-0.511781	10.6379	-1.86959	0.0746206	0.420866	-4.40932	NOT
218766_s_at	WARS2	0.511756	6.16252	4.88488	6.58292e-05	0.0429241	1.76397	NOT
206023_at	NMU	0.511369	6.34879	1.739	0.0957109	0.466773	-4.60945	NOT
201508_at	IGFBP4	-0.511239	9.64263	-2.0146	0.0560604	0.377629	-4.17516	NOT
209309_at	AZGP1	-0.511072	7.54243	-1.09196	0.286416	0.694982	-5.42668	NOT
212568_s_at	DLAT	0.510854	8.46708	3.1264	0.00482736	0.144464	-2.06319	NOT
204916_at	RAMP1	-0.510598	7.97564	-2.72559	0.0122037	0.204737	-2.87686	NOT
1557389_at	SH3PXD2A-AS1	-0.510495	6.60296	-2.51685	0.0194491	0.244624	-3.28039	NOT
205498_at	GHR	0.510144	4.95973	2.74503	0.0116779	0.200909	-2.83851	NOT
214580_x_at	KRT6A /// KRT6B /// KRT6C	-0.510101	6.07568	-2.87605	0.00865487	0.179926	-2.57679	NOT
228499_at	PFKFB4	-0.50998	7.39455	-2.90596	0.00807781	0.1757	-2.51631	NOT
218736_s_at	PALMD	-0.509936	6.61577	-2.7061	0.0127536	0.208052	-2.9152	NOT
226431_at	FAM117B	0.50977	7.75903	4.15071	0.000402149	0.0605716	0.149577	NOT
238121_at	GK5	0.509497	6.58378	2.2076	0.0377634	0.322784	-3.84564	NOT
207826_s_at	ID3	0.509464	9.47654	3.47037	0.00212305	0.106909	-1.33495	NOT
212546_s_at	FRYL	0.509373	9.50259	2.72457	0.0122321	0.204899	-2.87888	NOT
222571_at	ST6GALNAC6	0.50915	8.74807	1.9192	0.0677405	0.404203	-4.33058	NOT
212812_at	SERINC5	0.509041	9.74338	2.90704	0.00805768	0.1757	-2.51413	NOT
216598_s_at	CCL2	-0.508956	9.26981	-1.25567	0.222129	0.640039	-5.24975	NOT
225822_at	TMEM125	0.508749	8.95924	2.38487	0.0259256	0.2754	-3.52678	NOT
1557820_at	AFG3L2	0.508021	10.0271	2.77948	0.0107979	0.196269	-2.7702	NOT
205251_at	PER2	0.507549	8.09749	2.25898	0.0339055	0.307566	-3.75474	NOT
229415_at	CYCS	0.507377	7.02664	2.41232	0.0244335	0.26901	-3.47615	NOT
204419_x_at	HBG2	-0.507151	7.0803	-2.50887	0.0197937	0.247075	-3.2955	NOT
211966_at	COL4A2	-0.506886	8.55601	-2.25605	0.034115	0.308554	-3.75995	NOT
205765_at	CYP3A5	0.506733	9.44523	1.47553	0.153938	0.561046	-4.97925	NOT
221610_s_at	STAP2	0.506417	9.44403	1.78067	0.0884854	0.452709	-4.54675	NOT
213293_s_at	TRIM22	-0.50634	10.1972	-2.23966	0.0353117	0.313675	-3.78907	NOT
221648_s_at	AGMAT	0.50631	8.77305	2.70169	0.0128811	0.208655	-2.92385	NOT
202760_s_at	AKAP2 /// PALM2-AKAP2	-0.50622	7.72811	-2.31348	0.030209	0.292694	-3.65695	NOT
213921_at	SST	0.506069	8.56295	1.12219	0.273623	0.684809	-5.39564	NOT
224623_at	LOC728554 /// THOC3	0.505471	9.14869	3.68166	0.00127147	0.0880539	-0.87832	NOT
210667_s_at	C21orf33 /// LOC102724023	0.505283	7.79889	3.32816	0.00298847	0.122853	-1.63868	NOT
1555420_a_at	KLF7	-0.505222	6.15737	-2.79106	0.0105166	0.194014	-2.74717	NOT
236155_at	ZCCHC6	-0.505207	7.61174	-2.52361	0.0191621	0.243421	-3.26758	NOT
205544_s_at	CR2	-0.504698	9.01702	-0.76749	0.450776	0.803348	-5.71067	NOT
209596_at	MXRA5	-0.504672	9.78743	-1.89429	0.0711223	0.413111	-4.3703	NOT
225095_at	SPTLC2	0.504499	8.0161	3.10695	0.00505381	0.147055	-2.10366	NOT
202589_at	TYMS	0.504407	10.2342	3.43512	0.00231142	0.111864	-1.41053	NOT
219607_s_at	MS4A4A	-0.504057	7.59852	-1.78419	0.0878961	0.451156	-4.54139	NOT
218368_s_at	TNFRSF12A	-0.503929	8.69011	-2.35682	0.0275371	0.282575	-3.5782	NOT
219330_at	VANGL1	0.503892	7.18462	2.63507	0.0149614	0.22088	-3.0538	NOT
202906_s_at	NBN	-0.503882	8.35098	-2.56951	0.0173138	0.23513	-3.18012	NOT
209754_s_at	TMPO	0.503841	6.86785	2.34292	0.028369	0.285604	-3.60354	NOT
201066_at	CYC1	0.503492	10.6314	3.6131	0.00150239	0.0943328	-1.02708	NOT
234884_x_at	CYAT1 /// IGLL5 /// IGLV3-1	-0.503393	10.1542	-1.14712	0.263396	0.676015	-5.36949	NOT
228490_at	ABHD2	-0.503345	8.06782	-1.83526	0.0797319	0.432174	-4.46295	NOT
230238_at	SOWAHA	0.503223	6.89674	1.84199	0.0787077	0.430176	-4.4525	NOT
201272_at	AKR1B1	-0.503	10.0329	-2.24544	0.0348852	0.311486	-3.77881	NOT
228977_at	LOC729680	0.502925	6.63918	2.83373	0.00953885	0.186797	-2.6619	NOT
217628_at	CLIC5	0.502602	7.48655	1.46357	0.157155	0.565029	-4.9949	NOT
201130_s_at	CDH1	0.502264	8.21357	1.56079	0.13254	0.527563	-4.86479	NOT
202307_s_at	TAP1	-0.502257	9.88138	-2.978	0.00683498	0.162954	-2.36962	NOT
243256_at	MKNK1	-0.502253	7.06558	-2.20151	0.0382464	0.324271	-3.85633	NOT
203856_at	VRK1	0.502164	8.0023	4.16587	0.000387386	0.0605716	0.182995	NOT
213092_x_at	DNAJC9	0.50168	7.47589	4.53401	0.000156177	0.0487849	0.994253	NOT
202912_at	ADM	-0.501619	11.1903	-2.06336	0.0508112	0.363252	-4.09376	NOT
201085_s_at	SON	-0.501501	8.97627	-2.31052	0.0303998	0.2934	-3.66229	NOT
222802_at	EDN1	-0.501448	7.89387	-3.24192	0.00367151	0.131979	-1.82114	NOT
208325_s_at	AKAP13	-0.501136	7.31301	-2.17154	0.0407046	0.33241	-3.90866	NOT
203256_at	CDH3	-0.500605	9.19387	-1.45934	0.158304	0.566444	-5.0004	NOT
205107_s_at	EFNA4	0.500219	7.05138	3.512	0.00191985	0.102809	-1.24543	NOT
202784_s_at	NNT	0.500164	7.08399	2.54943	0.0181009	0.23842	-3.21848	NOT
226461_at	HOXB9	0.499966	8.17767	3.03652	0.00596246	0.155611	-2.24945	NOT
208079_s_at	AURKA	0.499726	8.13539	3.80719	0.000935649	0.079279	-0.604691	NOT
202746_at	ITM2A	0.499473	8.87428	2.06771	0.0503657	0.362096	-4.08645	NOT
234980_at	TMEM56	0.499351	7.29663	1.66601	0.109586	0.491349	-4.7166	NOT
205418_at	FES	-0.499316	6.72141	-2.85769	0.0090283	0.183164	-2.61378	NOT
227799_at	MYO1G	-0.499143	6.85067	-2.01531	0.0559806	0.377496	-4.17398	NOT
236769_at	LOC158402	0.498771	6.43301	2.40714	0.0247089	0.270376	-3.48573	NOT
201219_at	CTBP2	0.498412	8.27428	2.7275	0.0121513	0.204367	-2.87311	NOT
221521_s_at	GINS2	0.498037	7.9157	2.89603	0.00826517	0.176661	-2.53642	NOT
202095_s_at	BIRC5	0.498017	7.64892	3.24802	0.00361861	0.131199	-1.80829	NOT
1556072_at	LINC00528	-0.497792	5.37148	-2.14099	0.0433578	0.340162	-3.96156	NOT
204867_at	GCHFR	0.497733	7.53368	4.06861	0.000492308	0.0654914	-0.0311631	NOT
219395_at	ESRP2	0.497254	8.5367	2.40116	0.0250305	0.271536	-3.49678	NOT
220000_at	SIGLEC5	-0.497083	6.7303	-3.27948	0.00335721	0.128238	-1.74186	NOT
212860_at	ZDHHC18	-0.497047	8.10877	-3.09995	0.00513775	0.148079	-2.1182	NOT
208450_at	LGALS2	0.496792	8.56615	1.94743	0.0640794	0.394687	-4.28514	NOT
226003_at	KIF21A	0.496579	7.90578	2.3136	0.0302012	0.292694	-3.65673	NOT
232148_at	NSMAF	-0.49641	5.82934	-2.23919	0.0353467	0.313935	-3.7899	NOT
223282_at	TSHZ1	0.496368	7.54539	3.03536	0.00597866	0.155611	-2.25184	NOT
221531_at	WDR61	0.496336	7.97351	3.4927	0.00201158	0.104872	-1.28697	NOT
1555173_at	STX19	0.496046	7.14148	1.25133	0.223678	0.640998	-5.25471	NOT
219210_s_at	RAB8B	-0.495948	7.00854	-2.766	0.0111346	0.198043	-2.79698	NOT
219569_s_at	SLC35G2	-0.495704	6.4234	-3.43282	0.00232425	0.111882	-1.41545	NOT
219360_s_at	TRPM4	0.495551	8.46553	2.30651	0.0306599	0.294213	-3.66952	NOT
240862_at	RASGRP4	-0.495437	6.9605	-3.43083	0.00233547	0.111882	-1.41973	NOT
209788_s_at	ERAP1	0.49543	9.38433	2.32754	0.029317	0.288968	-3.63149	NOT
208052_x_at	CEACAM3	-0.495405	7.7287	-4.15154	0.000401325	0.0605716	0.15141	NOT
202087_s_at	CTSL	-0.495281	9.96052	-2.91163	0.00797262	0.175202	-2.50482	NOT
240383_at	UBE2D3	-0.495252	7.20092	-1.27023	0.21699	0.634941	-5.23297	NOT
200789_at	ECH1	0.495128	9.7167	4.63388	0.000122082	0.0464826	1.21393	NOT
226980_at	DEPDC1B	0.495078	5.56749	3.09801	0.0051613	0.148106	-2.12224	NOT
218437_s_at	LZTFL1	0.495076	7.27914	4.03202	0.000538717	0.0669417	-0.11165	NOT
202665_s_at	WIPF1	-0.494671	8.03072	-2.37529	0.026466	0.278305	-3.54439	NOT
226303_at	PGM5	0.494393	6.48883	1.76159	0.0917341	0.458629	-4.5756	NOT
1568617_a_at	CAMSAP3	0.494265	6.90954	2.43616	0.023202	0.263801	-3.43189	NOT
36711_at	MAFF	-0.494162	10.0331	-2.3422	0.028413	0.285829	-3.60486	NOT
228716_at	THRB	0.49378	6.06332	2.95031	0.00728927	0.167877	-2.42617	NOT
219399_at	LIN7C	0.493631	7.36612	2.64081	0.0147705	0.220771	-3.04267	NOT
229030_at	CAPN8	0.493595	9.10741	1.29438	0.208671	0.626426	-5.20479	NOT
204875_s_at	GMDS	0.493464	10.747	2.34849	0.028033	0.284306	-3.5934	NOT
202531_at	IRF1	-0.493233	10.2026	-2.24266	0.0350903	0.312673	-3.78376	NOT
208323_s_at	ANXA13	0.493187	7.44903	2.04152	0.0531058	0.369114	-4.13038	NOT
231667_at	SLC39A5	0.492887	6.80945	3.48808	0.00203414	0.10582	-1.29689	NOT
221927_s_at	ABHD11	0.492479	8.95125	3.3254	0.00300827	0.123012	-1.64454	NOT
205303_at	KCNJ8	-0.491996	5.62969	-3.04899	0.00579079	0.153695	-2.22371	NOT
222838_at	SLAMF7	-0.491878	8.81825	-1.35056	0.190274	0.606316	-5.13748	NOT
209267_s_at	SLC39A8	0.491814	9.62762	2.60513	0.0159956	0.227572	-3.11167	NOT
225442_at	DDR2	-0.491677	8.59908	-1.78728	0.0873826	0.450213	-4.53669	NOT
207131_x_at	GGT1 /// GGT2 /// GGTLC1 /// GGTLC2 /// LOC102724197	-0.491243	7.66322	-2.04807	0.0524082	0.367688	-4.11943	NOT
201746_at	TP53	0.491155	7.89598	3.70041	0.00121465	0.0864723	-0.837545	NOT
227618_at	NHSL2	-0.490982	6.126	-2.81315	0.00999921	0.190273	-2.7031	NOT
222499_at	MRPS16	0.490746	7.92304	6.15214	3.11418e-06	0.0223941	4.45108	NOT
214059_at	IFI44	-0.49034	5.91263	-3.26389	0.0034843	0.12986	-1.77478	NOT
242363_at	DYNC1I2	0.490316	6.90287	2.04795	0.0524216	0.367688	-4.11964	NOT
218073_s_at	NDC1	0.490283	6.81015	3.33963	0.00290749	0.121906	-1.61431	NOT
1559573_at	LINC01093	-0.490235	4.11585	-2.15537	0.0420904	0.336643	-3.93673	NOT
208407_s_at	CTNND1 /// TMX2-CTNND1	0.489967	9.87255	2.39376	0.0254334	0.272995	-3.51042	NOT
219274_at	TSPAN12	0.489939	7.91964	1.67302	0.108183	0.489114	-4.70646	NOT
234312_s_at	ACSS2	0.489927	9.80764	2.33318	0.0289663	0.287883	-3.62126	NOT
219588_s_at	NCAPG2	0.489852	7.0374	4.65776	0.000115104	0.0464473	1.2664	NOT
216511_s_at	TCF7L2	0.489829	9.03861	2.17221	0.0406483	0.332248	-3.9075	NOT
207169_x_at	DDR1	0.489307	9.37215	2.43547	0.023237	0.263841	-3.43318	NOT
211982_x_at	XPO6	-0.489153	9.34769	-3.18229	0.00422993	0.138147	-1.94644	NOT
202990_at	PYGL	-0.488958	8.10596	-2.15308	0.0422892	0.337358	-3.94067	NOT
235643_at	SAMD9L	-0.488847	6.44717	-1.99087	0.0587852	0.383679	-4.2143	NOT
228273_at	PRR11	0.488699	7.88928	3.03185	0.0060279	0.155901	-2.25906	NOT
218638_s_at	SPON2	-0.488683	9.37223	-2.40359	0.0248991	0.271018	-3.49228	NOT
229546_at	FAM84A /// LOC653602	0.488668	6.78111	1.54352	0.136665	0.534373	-4.8884	NOT
229793_at	ASAH2B	0.488493	5.90943	3.99736	0.000586675	0.0680403	-0.187841	NOT
200731_s_at	PTP4A1	0.488468	9.45566	1.74388	0.0948397	0.465458	-4.60216	NOT
225589_at	SH3RF1	0.488273	9.11863	2.00149	0.0575525	0.380724	-4.19683	NOT
211067_s_at	GAS7	-0.488158	6.91776	-2.80639	0.010155	0.191654	-2.71661	NOT
213113_s_at	SLC43A3	-0.488092	8.08427	-2.76386	0.011189	0.19838	-2.80123	NOT
201393_s_at	IGF2R	-0.48808	9.18367	-3.75031	0.00107532	0.0828072	-0.72886	NOT
203685_at	BCL2	0.487988	7.52957	2.07907	0.0492161	0.358565	-4.06726	NOT
205975_s_at	HOXD1	0.487768	7.61172	2.02084	0.0553632	0.375897	-4.16482	NOT
214331_at	TSFM	0.487767	5.68474	3.41002	0.00245544	0.114272	-1.46425	NOT
212353_at	SULF1	0.487697	7.29763	1.62035	0.1191	0.506006	-4.78183	NOT
210540_s_at	B4GALT4	0.487641	7.86186	2.13512	0.0438844	0.341792	-3.97166	NOT
1553079_at	TRIM40	0.487457	6.78525	1.24733	0.225112	0.64208	-5.25927	NOT
210164_at	GZMB	-0.487383	7.7146	-1.38144	0.180721	0.595415	-5.09947	NOT
220622_at	LRRC31	0.486902	7.31162	1.26929	0.217321	0.63515	-5.23406	NOT
201942_s_at	CPD	-0.486442	6.85475	-2.86487	0.0088805	0.181895	-2.59933	NOT
235113_at	LRR1	0.486357	8.17704	3.94953	0.000659885	0.069403	-0.29289	NOT
203628_at	IGF1R	-0.486113	6.35334	-1.83471	0.0798171	0.432464	-4.46381	NOT
230466_s_at	RASSF3	-0.485857	8.80693	-3.23227	0.00375679	0.13286	-1.84148	NOT
215761_at	DMXL2	-0.485689	6.27576	-3.3897	0.00257835	0.11601	-1.50764	NOT
211993_at	WNK1	-0.485548	7.72583	-1.93628	0.0655041	0.397849	-4.30314	NOT
213953_at	KRT20	0.485346	12.3044	1.16704	0.255424	0.669474	-5.34822	NOT
201494_at	PRCP	-0.485245	9.50521	-2.61132	0.0157767	0.226342	-3.09975	NOT
229437_at	MIR155HG	-0.484466	6.96013	-1.04592	0.306712	0.709886	-5.47247	NOT
204912_at	IL10RA	-0.484458	8.29541	-1.95702	0.0628755	0.392381	-4.26959	NOT
219892_at	TM6SF1	-0.484359	6.58355	-2.81288	0.0100052	0.190273	-2.70363	NOT
217833_at	SYNCRIP	0.484271	8.42596	3.62886	0.0014459	0.0928888	-0.992931	NOT
1555037_a_at	IDH1	0.484271	10.1296	3.12472	0.00484651	0.144878	-2.06669	NOT
214156_at	MYRIP	0.484214	5.25883	2.41889	0.0240881	0.267874	-3.46397	NOT
229544_at	RPL14	0.484067	6.56809	2.53346	0.0187503	0.241729	-3.24887	NOT
200864_s_at	RAB11A	0.483948	9.07637	2.97376	0.00690273	0.163329	-2.37829	NOT
207907_at	TNFSF14	-0.483537	6.52413	-2.68078	0.0135027	0.213217	-2.9648	NOT
202936_s_at	SOX9	0.483506	9.12648	2.27376	0.0328642	0.302015	-3.72836	NOT
226908_at	LRIG3	0.483446	7.00026	2.27193	0.0329913	0.3026	-3.73162	NOT
229912_at	SDK1	-0.482964	5.86496	-2.39338	0.0254545	0.272995	-3.51113	NOT
209340_at	UAP1	0.482628	10.6303	3.22179	0.00385151	0.133974	-1.86352	NOT
214889_at	FAM149A	0.482377	6.12295	3.93763	0.000679468	0.0703596	-0.319011	NOT
241994_at	XDH	0.482343	10.8338	1.41871	0.169699	0.580896	-5.05263	NOT
203860_at	PCCA	-0.482256	7.93028	-1.21287	0.237768	0.653693	-5.29808	NOT
206628_at	SLC5A1	0.482237	8.54343	2.18582	0.0395159	0.328598	-3.88378	NOT
217790_s_at	SSR3	0.482086	6.86515	2.29326	0.0315346	0.297032	-3.69338	NOT
210117_at	SPAG1	0.481863	7.96953	1.98937	0.058962	0.383732	-4.21677	NOT
235747_at	SLC25A16	0.481542	7.14249	2.42417	0.0238139	0.266894	-3.45417	NOT
226002_at	GAB1	0.481481	6.84238	2.84583	0.00927766	0.184519	-2.63762	NOT
205709_s_at	CDS1	0.481386	8.42795	1.53091	0.139743	0.538987	-4.9055	NOT
214590_s_at	UBE2D1	-0.481061	6.98919	-2.2389	0.0353684	0.313952	-3.79042	NOT
204192_at	CD37	-0.480934	8.18106	-1.07525	0.293667	0.700259	-5.4435	NOT
208792_s_at	CLU	-0.480892	9.94002	-1.1205	0.27433	0.685394	-5.3974	NOT
228323_at	CASC5	0.480812	7.20123	3.37985	0.00264009	0.116874	-1.52866	NOT
238762_at	LOC105379287 /// MTHFD2L	0.4806	6.9384	2.26111	0.0337532	0.306656	-3.75094	NOT
227217_at	WNK2	0.480476	7.14345	3.5065	0.00194554	0.103677	-1.25726	NOT
227569_at	LNX2	0.480355	8.44032	3.40482	0.00248633	0.114524	-1.47536	NOT
205677_s_at	DLEU1	0.480183	7.40204	4.69229	0.000105716	0.0464473	1.34223	NOT
229715_at	NCR3LG1	0.480107	6.58556	2.25254	0.034368	0.309641	-3.76619	NOT
202562_s_at	C14orf1	0.479844	8.50081	3.57115	0.00166354	0.0983187	-1.11785	NOT
218275_at	SLC25A10	0.47945	6.62412	3.52906	0.0018422	0.101261	-1.20869	NOT
202580_x_at	FOXM1	0.479338	7.16328	4.03009	0.00054129	0.066957	-0.115907	NOT
206209_s_at	CA4	0.479314	10.6521	1.0243	0.316591	0.718139	-5.49337	NOT
235745_at	ERN1	-0.479208	6.26545	-3.30092	0.00318965	0.125644	-1.69647	NOT
225018_at	SPIRE1	-0.479152	5.87231	-3.87523	0.000791941	0.0742699	-0.455814	NOT
201539_s_at	FHL1	0.479004	7.39671	3.09653	0.00517924	0.148138	-2.1253	NOT
206421_s_at	SERPINB7	-0.478747	8.50283	-0.65397	0.519765	0.839233	-5.78797	NOT
218804_at	ANO1	0.47872	5.96727	1.51778	0.143008	0.543622	-4.92318	NOT
212053_at	LOC102724985 /// PDXDC1	0.478426	10.6931	2.81511	0.00995441	0.190206	-2.69918	NOT
212974_at	DENND3	-0.478297	7.01673	-2.87376	0.00870054	0.180395	-2.5814	NOT
228600_x_at	FAM221A	0.47822	7.53462	2.44486	0.0227673	0.261733	-3.41569	NOT
201921_at	GNG10	-0.477511	11.1351	-2.94345	0.00740626	0.169241	-2.44015	NOT
203879_at	PIK3CD	-0.477478	8.48757	-1.44966	0.16096	0.570793	-5.01295	NOT
205420_at	PEX7	0.477223	6.39561	2.41387	0.0243516	0.26892	-3.47328	NOT
212382_at	TCF4	-0.476914	7.07324	-2.71161	0.0125957	0.20726	-2.90437	NOT
202147_s_at	IFRD1	-0.476829	7.99067	-2.78263	0.0107208	0.195583	-2.76395	NOT
242354_at	LOC102724362	0.476656	7.44208	2.45796	0.0221267	0.258389	-3.39122	NOT
227163_at	GSTO2	0.476654	7.60758	2.88585	0.00846156	0.178327	-2.557	NOT
231851_at	RAVER2	0.476324	6.89587	1.67475	0.107838	0.488206	-4.70394	NOT
227369_at	SERBP1	0.476277	8.14344	4.54327	0.000152648	0.0487849	1.01464	NOT
212805_at	PRUNE2	0.475879	8.37826	2.02261	0.0551665	0.375545	-4.16188	NOT
201012_at	ANXA1	-0.475807	11.1685	-1.63864	0.115209	0.500786	-4.75586	NOT
221428_s_at	TBL1XR1	0.475741	7.79932	2.63071	0.015108	0.221694	-3.06225	NOT
217369_at	IGHG1 /// IGHV3-13 /// IGHV4-31	-0.47567	8.03143	-2.10787	0.0464079	0.350463	-4.01834	NOT
234366_x_at	IGLV@	-0.475372	11.2347	-1.16737	0.255292	0.669357	-5.34786	NOT
237759_at	CD48	-0.475351	6.17128	-2.79435	0.0104379	0.193645	-2.7406	NOT
219371_s_at	KLF2	-0.475179	9.95043	-2.71964	0.0123692	0.206122	-2.88858	NOT
218069_at	DCTPP1	0.475012	10.1332	3.47413	0.00210386	0.106909	-1.32687	NOT
227928_at	PARPBP	0.474995	5.13464	2.44106	0.0229566	0.263053	-3.42278	NOT
219006_at	NDUFAF4	0.474886	8.57608	3.51131	0.00192304	0.102879	-1.24691	NOT
220180_at	CCDC68	0.474868	8.29916	1.63056	0.116914	0.503447	-4.76736	NOT
1563792_at	AMN	0.474303	8.09571	1.99613	0.058172	0.381845	-4.20566	NOT
215280_s_at	PPFIA3	0.474285	6.51907	3.06132	0.00562588	0.151915	-2.19825	NOT
226996_at	LCLAT1	0.474086	8.62843	4.12714	0.000426196	0.0619742	0.0976843	NOT
212838_at	DNMBP	0.4737	8.43025	2.56204	0.0176026	0.236119	-3.1944	NOT
218897_at	TMEM177	0.473508	6.50087	2.90181	0.00815553	0.176133	-2.52471	NOT
208859_s_at	ATRX	-0.47337	8.40573	-1.88572	0.0723197	0.415671	-4.38388	NOT
217599_s_at	MDFIC	-0.473286	6.06401	-2.3434	0.02834	0.285515	-3.60267	NOT
217753_s_at	LOC100996747 /// LOC101929876 /// RPS26	0.472976	12.1809	3.32427	0.00301642	0.123168	-1.64694	NOT
218355_at	KIF4A	0.472954	6.75123	3.04901	0.0057906	0.153695	-2.22368	NOT
222077_s_at	RACGAP1	0.472932	8.60951	3.6426	0.00139838	0.0921273	-0.963143	NOT
212360_at	AMPD2	-0.472728	8.35551	-2.9536	0.00723387	0.167094	-2.41947	NOT
208436_s_at	IRF7	-0.472711	8.93911	-2.75739	0.0113547	0.199299	-2.81405	NOT
225017_at	CCDC14	0.472688	9.71298	2.66571	0.0139681	0.215675	-2.99422	NOT
215210_s_at	DLST	0.472597	8.49637	2.77513	0.0109056	0.197212	-2.77886	NOT
228565_at	KIAA1804	0.472356	7.3408	2.9796	0.00680958	0.162808	-2.36635	NOT
219188_s_at	MACROD1	0.472149	6.9787	3.34374	0.00287901	0.12174	-1.60557	NOT
205815_at	REG3A	0.471817	9.63784	0.47239	0.641201	0.891906	-5.88677	NOT
238440_at	CLYBL	0.471742	7.22519	2.52475	0.0191137	0.243191	-3.26541	NOT
204675_at	SRD5A1	0.471548	6.70603	2.89949	0.0081994	0.176219	-2.52941	NOT
205185_at	SPINK5	0.471332	10.6126	1.17667	0.251635	0.666319	-5.33782	NOT
222958_s_at	DEPDC1	0.471224	6.4363	2.9858	0.00671193	0.162009	-2.35365	NOT
230165_at	SGOL2	0.471001	6.51293	2.90561	0.00808432	0.1757	-2.51702	NOT
203967_at	CDC6	0.470969	5.82594	2.77291	0.0109609	0.197212	-2.78327	NOT
233217_at	HSPC102	-0.470891	6.40408	-4.04638	0.000520016	0.066475	-0.0800851	NOT
1560706_at	NEDD9	-0.470678	6.57963	-2.05523	0.0516552	0.365504	-4.10743	NOT
211727_s_at	COX11	0.470603	9.16031	3.30123	0.00318725	0.12564	-1.6958	NOT
205871_at	PLGLB1 /// PLGLB2	-0.470551	4.98122	-1.95002	0.0637519	0.39398	-4.28094	NOT
226876_at	FAM101B	-0.470459	7.94957	-2.3972	0.0252451	0.272204	-3.50407	NOT
205430_at	BMP5	0.470396	4.43892	2.26304	0.0336165	0.305972	-3.74751	NOT
232315_at	ZNF880	0.470334	4.61415	2.9076	0.00804724	0.1757	-2.51299	NOT
1557852_at	PHC2	-0.470195	5.33219	-1.76099	0.0918371	0.458892	-4.5765	NOT
227230_s_at	KIAA1211	0.470112	7.76619	1.65777	0.111254	0.493988	-4.72848	NOT
1555461_at	TXNL4A	0.469874	6.35638	3.23624	0.00372149	0.132383	-1.83312	NOT
219023_at	AP1AR	0.469576	6.55843	2.1689	0.0409283	0.333108	-3.91326	NOT
224801_at	NDFIP2	0.469572	7.6552	2.44775	0.0226244	0.260962	-3.41029	NOT
1556601_a_at	SPATA13	-0.469515	5.93852	-1.84439	0.0783441	0.429248	-4.44876	NOT
219543_at	PBLD	0.469348	8.19208	1.1187	0.275078	0.685969	-5.39926	NOT
219162_s_at	MRPL11	0.469099	8.95891	3.88468	0.0007738	0.0738959	-0.435119	NOT
203559_s_at	AOC1	0.46906	10.5432	1.31475	0.201848	0.619501	-5.18066	NOT
214211_at	FTH1	-0.468973	11.2845	-2.79605	0.0103975	0.193505	-2.73722	NOT
206331_at	CALCRL	-0.468945	7.53128	-2.52248	0.0192099	0.243585	-3.26973	NOT
213423_x_at	TUSC3	0.468709	8.15427	1.25732	0.221543	0.639444	-5.24785	NOT
222403_at	MTCH2	0.468632	8.15257	2.56214	0.0175989	0.236119	-3.19422	NOT
204547_at	RAB40B	0.468382	8.21904	2.80819	0.0101132	0.191092	-2.713	NOT
223423_at	GPR160	0.467965	9.55196	2.24551	0.0348801	0.311486	-3.77868	NOT
202790_at	CLDN7	0.467641	11.6283	1.90086	0.070217	0.411393	-4.35987	NOT
203749_s_at	RARA	-0.467116	7.32253	-3.82013	0.000906453	0.0780478	-0.576393	NOT
219918_s_at	ASPM	0.467096	7.37919	2.25286	0.0343451	0.30952	-3.76563	NOT
211766_s_at	PNLIPRP2	0.466962	4.86072	1.5765	0.128878	0.52059	-4.84315	NOT
212550_at	STAT5B	-0.466785	7.29911	-3.15951	0.00446428	0.141008	-1.99411	NOT
239757_at	ZFAND6	-0.466765	6.64603	-1.77673	0.0891483	0.454051	-4.55273	NOT
222037_at	MCM4	0.466755	6.1485	4.3868	0.000224592	0.0515909	0.669963	NOT
207815_at	PF4V1	-0.466676	3.84064	-2.63822	0.0148564	0.220771	-3.04769	NOT
208606_s_at	WNT4	0.466634	5.98525	3.11224	0.0049912	0.146602	-2.09266	NOT
208343_s_at	NR5A2	0.466314	5.08688	2.06793	0.0503425	0.362049	-4.08606	NOT
226931_at	TMTC1	-0.466303	6.71253	-1.95151	0.0635646	0.393808	-4.27852	NOT
219258_at	TIPIN	0.466106	5.77502	4.40845	0.000212901	0.051283	0.717696	NOT
1555736_a_at	AGTRAP	-0.465938	8.28756	-3.27967	0.00335566	0.128238	-1.74145	NOT
202870_s_at	CDC20	0.465723	8.28282	3.02501	0.00612516	0.15709	-2.27315	NOT
235199_at	RNF125	0.465588	6.84531	1.76279	0.0915265	0.458303	-4.57379	NOT
202273_at	PDGFRB	-0.465305	8.20264	-2.14381	0.043106	0.339372	-3.95669	NOT
203931_s_at	MRPL12	0.465252	9.06596	4.61081	0.000129225	0.0464826	1.16323	NOT
230494_at	SLC20A1	-0.465243	7.17817	-1.38978	0.178206	0.591335	-5.08908	NOT
209301_at	CA2	0.465103	11.4819	0.998023	0.32889	0.727655	-5.51823	NOT
235141_at	MARVELD2	0.464883	8.89404	2.051	0.0520987	0.366949	-4.11452	NOT
214794_at	PA2G4	0.464829	7.72511	3.06432	0.00558637	0.151505	-2.19204	NOT
207850_at	CXCL3	-0.464769	10.8626	-1.49406	0.149062	0.553592	-4.95481	NOT
218094_s_at	DBNDD2 /// SYS1-DBNDD2	0.464358	10.2697	2.61082	0.0157941	0.226516	-3.1007	NOT
202969_at	DYRK2	0.46429	8.11998	1.90693	0.0693886	0.408641	-4.3502	NOT
211932_at	HNRNPA3	0.464021	9.34458	5.33575	2.18888e-05	0.0278591	2.74044	NOT
1554628_at	ZNF57	0.463818	7.35934	2.02929	0.054431	0.37338	-4.15078	NOT
212107_s_at	DHX9	0.463646	7.83227	3.93527	0.000683429	0.0705396	-0.324203	NOT
238956_at	EFNA2	0.463091	9.96638	1.50684	0.145775	0.548575	-4.93782	NOT
207076_s_at	ASS1	0.463043	12.481	2.01446	0.0560763	0.377629	-4.17539	NOT
225033_at	ST3GAL1	-0.462925	8.01201	-1.81987	0.0821212	0.437876	-4.48677	NOT
203131_at	PDGFRA	-0.462894	10.1461	-1.93667	0.0654534	0.397792	-4.30251	NOT
205653_at	CTSG	0.462831	7.21987	2.03611	0.0536883	0.370992	-4.13941	NOT
36742_at	TRIM15	0.462774	9.38822	1.69405	0.104067	0.482477	-4.67585	NOT
201734_at	CLCN3	0.462728	10.5566	2.56657	0.017427	0.235389	-3.18574	NOT
204715_at	PANX1	-0.462499	7.78909	-3.03769	0.00594607	0.155551	-2.24702	NOT
1554339_a_at	COG3	0.462448	5.037	1.7426	0.0950683	0.465758	-4.60408	NOT
226912_at	ZDHHC23	0.462023	6.98191	2.59906	0.0162136	0.228454	-3.12338	NOT
228910_at	CD82	-0.462019	8.01321	-3.62661	0.00145384	0.0928888	-0.997808	NOT
200974_at	ACTA2	0.461994	10.9965	1.8371	0.0794511	0.431551	-4.4601	NOT
200659_s_at	PHB	0.461978	9.18059	3.72334	0.00114853	0.0854367	-0.787623	NOT
224974_at	SUDS3	0.461561	7.972	3.72036	0.00115692	0.0854441	-0.794118	NOT
229554_at	LUM	-0.461524	6.38778	-1.45298	0.160046	0.569167	-5.00866	NOT
207719_x_at	CEP170	-0.461464	8.55268	-1.97821	0.060287	0.386618	-4.23506	NOT
224879_at	TMEM261	0.461452	10.1265	3.57402	0.00165198	0.0983187	-1.11164	NOT
219090_at	SLC24A3	0.461436	7.0935	2.5136	0.0195887	0.245652	-3.28654	NOT
226319_s_at	ALYREF	0.461201	8.81399	4.00521	0.000575463	0.0680403	-0.170603	NOT
211645_x_at	IGKV1-17	-0.461104	12.9016	-1.86832	0.0748047	0.420921	-4.41132	NOT
229538_s_at	IQGAP3	0.460865	7.10141	2.66719	0.0139217	0.215551	-2.99134	NOT
218474_s_at	KCTD5	0.460718	9.10569	2.47459	0.021338	0.254951	-3.36007	NOT
217198_x_at	IGH /// IGHA2 /// IGHD /// IGHG1 /// IGHV4-31 /// IGHV4-61 /// LOC102723407	-0.460613	8.11312	-1.58915	0.125992	0.515765	-4.8256	NOT
227782_at	ZBTB7C	0.460546	8.21842	2.11708	0.0455414	0.34676	-4.00262	NOT
208813_at	GOT1	0.460062	9.0225	2.49156	0.0205597	0.250636	-3.32815	NOT
210037_s_at	NOS2	0.460046	8.96235	0.944646	0.354882	0.746649	-5.56692	NOT
208399_s_at	EDN3	0.459858	7.08164	1.21623	0.236512	0.652174	-5.29434	NOT
226339_at	TRUB1	0.459663	8.02157	3.29455	0.00323853	0.126386	-1.70995	NOT
210652_s_at	TTC39A	0.459626	8.74769	1.67989	0.106824	0.486852	-4.69649	NOT
204679_at	KCNK1	0.459501	9.61908	1.59911	0.123756	0.512665	-4.8117	NOT
210052_s_at	TPX2	0.459492	7.79018	3.17763	0.0042769	0.138467	-1.95621	NOT
224582_s_at	NUCKS1	0.459045	8.12528	3.06813	0.00553669	0.150856	-2.18416	NOT
207111_at	ADGRE1	-0.458949	6.87147	-2.61398	0.0156833	0.22577	-3.09461	NOT
224650_at	MAL2	0.458834	11.1691	1.7411	0.0953364	0.466117	-4.60632	NOT
217860_at	NDUFA10	0.458756	10.0285	3.02314	0.00615195	0.157257	-2.277	NOT
231784_s_at	DCAF13	0.458552	7.15944	3.26614	0.00346572	0.129646	-1.77005	NOT
226961_at	PRR15	0.458128	8.83699	1.39435	0.176841	0.58902	-5.08336	NOT
204286_s_at	PMAIP1	-0.45804	7.07116	-3.17816	0.00427156	0.138467	-1.9551	NOT
203278_s_at	PHF21A	-0.458003	8.00772	-2.47859	0.021152	0.253952	-3.35255	NOT
225956_at	CREBRF	-0.457865	7.45233	-2.24017	0.0352738	0.313439	-3.78816	NOT
1557081_at	RBM25	-0.457689	7.7487	-1.63199	0.11661	0.503207	-4.76533	NOT
202780_at	OXCT1	0.457527	9.16978	4.7382	9.44166e-05	0.0451981	1.44294	NOT
205443_at	SNAPC1	-0.457488	6.83634	-2.56229	0.017593	0.236119	-3.19393	NOT
218559_s_at	MAFB	-0.45698	8.94471	-1.91278	0.0685988	0.406066	-4.34086	NOT
212062_at	ATP9A	0.456874	8.75293	2.65444	0.0143261	0.217518	-3.01618	NOT
225391_at	LOC93622	0.456738	7.41823	4.6525	0.000116606	0.0464473	1.25484	NOT
225727_at	PLEKHH1	0.456621	6.95219	1.87956	0.0731908	0.417394	-4.39361	NOT
202069_s_at	IDH3A	0.456001	9.57854	2.67966	0.0135368	0.213265	-2.967	NOT
218739_at	ABHD5	-0.455951	7.72746	-3.23483	0.00373397	0.132493	-1.83608	NOT
228698_at	SOX7	-0.455605	5.8024	-1.91406	0.0684264	0.405816	-4.33881	NOT
207577_at	HTR4	0.45547	5.17177	2.99445	0.00657809	0.161208	-2.33593	NOT
204034_at	ETHE1	0.455403	11.3908	1.71278	0.100512	0.476005	-4.64833	NOT
229644_at	PREP	0.455352	6.2513	2.80086	0.0102839	0.192735	-2.72763	NOT
242289_at	MRPL42	0.455282	5.1766	2.97751	0.00684278	0.162954	-2.37062	NOT
1552701_a_at	CARD16	-0.455089	10.0867	-2.06834	0.0503006	0.362049	-4.08537	NOT
215214_at	IGLV3-25	-0.455022	10.5646	-1.16237	0.257275	0.671466	-5.35323	NOT
236300_at	PDE3A	0.454991	7.31324	1.69576	0.103738	0.482139	-4.67335	NOT
210147_at	ART3	-0.454952	6.42916	-2.2174	0.0369984	0.319976	-3.82841	NOT
222783_s_at	SMOC1	-0.454936	5.1858	-2.99902	0.00650828	0.160394	-2.32655	NOT
222603_at	ERMP1	0.454862	7.84512	3.21566	0.00390802	0.134635	-1.87641	NOT
204023_at	RFC4	0.454793	8.37934	3.26618	0.0034654	0.129646	-1.76997	NOT
228256_s_at	EPB41L4A	0.454735	7.85973	2.39172	0.0255457	0.27349	-3.51418	NOT
225179_at	UBE2K	0.454699	9.32963	3.52334	0.00186786	0.101415	-1.221	NOT
219036_at	CEP70	0.454522	7.45431	2.33917	0.0285977	0.286365	-3.61037	NOT
201764_at	TMEM106C	0.454473	10.6124	2.69103	0.0131947	0.210663	-2.94476	NOT
202954_at	UBE2C	0.454434	8.97106	3.28162	0.0033401	0.128238	-1.73733	NOT
206430_at	CDX1	0.454434	10.027	2.7757	0.0108913	0.197212	-2.77771	NOT
219410_at	TMEM45A	-0.454399	7.55332	-1.83904	0.079155	0.431228	-4.45708	NOT
207390_s_at	SMTN	0.454236	7.85159	2.6084	0.0158796	0.226823	-3.10538	NOT
231786_at	HOXA13	0.453778	7.31092	1.74601	0.0944622	0.464704	-4.59898	NOT
225474_at	MAGI1	0.453681	7.15042	2.27862	0.0325277	0.300872	-3.71965	NOT
235387_at	GSTCD	0.453604	6.31014	3.29221	0.00325668	0.126913	-1.71491	NOT
201089_at	ATP6V1B2	-0.453305	10.0792	-3.34221	0.00288956	0.121808	-1.60882	NOT
235099_at	CMTM8	0.45325	7.49172	3.09049	0.00525335	0.148361	-2.13783	NOT
210136_at	MBP	-0.453187	8.39014	-2.25901	0.0339028	0.307566	-3.75467	NOT
227605_at	AIMP1	0.452294	6.23579	2.75566	0.0113993	0.199407	-2.81747	NOT
212079_s_at	KMT2A	-0.45224	6.18767	-1.93995	0.0650321	0.396657	-4.29722	NOT
1554485_s_at	TMEM37	0.452111	7.53194	1.53289	0.139256	0.538116	-4.90282	NOT
221385_s_at	FFAR3 /// GPR42	-0.452058	6.82037	-3.72488	0.00114422	0.085232	-0.784269	NOT
221751_at	PANK3	0.452005	9.6511	3.3914	0.00256786	0.11601	-1.50402	NOT
218309_at	CAMK2N1	0.451894	10.9663	1.65969	0.110862	0.493512	-4.7257	NOT
215043_s_at	GUSBP3 /// LOC100653061 /// SMA4 /// SMA5	-0.451778	5.24559	-2.29658	0.0313134	0.296697	-3.68741	NOT
34764_at	LARS2	0.451671	7.25093	2.91772	0.00786115	0.174153	-2.49247	NOT
229245_at	PLEKHA6	0.451654	7.03505	1.9883	0.059088	0.383732	-4.21853	NOT
204681_s_at	RAPGEF5	0.451644	8.11515	3.09294	0.00522322	0.148239	-2.13276	NOT
238929_at	SRSF8	0.451628	6.48056	3.57693	0.00164036	0.0981256	-1.10536	NOT
235615_at	PGGT1B	0.451547	8.20431	3.19638	0.00409099	0.136371	-1.9169	NOT
202183_s_at	KIF22	0.451521	7.07197	4.92933	5.90251e-05	0.0422105	1.86098	NOT
224173_s_at	MRPL30	0.451487	6.19565	2.38838	0.02573	0.274533	-3.52032	NOT
201939_at	PLK2	-0.451395	7.89778	-2.13015	0.0443358	0.342866	-3.98021	NOT
227034_at	SOWAHC	0.451219	10.0449	1.79229	0.0865553	0.44796	-4.52906	NOT
201476_s_at	RRM1	0.451187	7.36696	2.64395	0.014667	0.220579	-3.03658	NOT
209512_at	HSDL2	0.450977	6.55447	2.2827	0.0322487	0.299965	-3.71235	NOT
203231_s_at	ATXN1	-0.450829	6.51893	-1.45116	0.160547	0.56995	-5.01101	NOT
230556_at	IMMP1L	0.450684	4.71352	3.99644	0.000588008	0.0680403	-0.189869	NOT
216908_x_at	RRN3P1	0.450681	7.71349	4.0461	0.000520371	0.066475	-0.0806941	NOT
225171_at	ARHGAP18	0.450666	8.37648	5.34691	2.13042e-05	0.0278591	2.76436	NOT
208909_at	UQCRFS1	0.450547	11.7206	4.24474	0.000318906	0.0564622	0.356794	NOT
235109_at	ZBED3	0.450017	6.40157	3.41461	0.00242845	0.114085	-1.45443	NOT
220638_s_at	CBLC	0.449777	7.282	2.05932	0.0512287	0.364516	-4.10055	NOT
223339_at	ATPIF1	0.449753	8.37196	3.71089	0.00118397	0.0857352	-0.814729	NOT
212012_at	PXDN	-0.44968	9.53163	-2.4668	0.0217041	0.256642	-3.37467	NOT
230966_at	IL4I1	-0.449006	7.09988	-1.50916	0.145184	0.547595	-4.93472	NOT
212871_at	MAPKAPK5	0.448963	7.62739	4.1675	0.000385837	0.0605716	0.186575	NOT
205909_at	POLE2	0.448939	6.88271	3.11454	0.00496421	0.146081	-2.08787	NOT
207504_at	CA7	0.448734	7.73215	1.60553	0.122333	0.51042	-4.8027	NOT
203186_s_at	S100A4	-0.448727	10.6758	-1.82487	0.0813382	0.436296	-4.47905	NOT
211137_s_at	ATP2C1	0.448459	7.37078	2.20363	0.0380774	0.323739	-3.85261	NOT
219695_at	SMPD3	0.44826	8.20964	2.50507	0.0199595	0.247966	-3.30268	NOT
209004_s_at	FBXL5	-0.448109	9.96995	-3.93047	0.000691527	0.0705396	-0.334725	NOT
225381_at	MIR100HG	-0.448108	5.88602	-1.31206	0.202739	0.620717	-5.18387	NOT
220135_s_at	SLC7A9	-0.448009	6.24218	-2.75756	0.0113504	0.199287	-2.81371	NOT
210172_at	SF1	-0.447962	6.24113	-1.68224	0.106362	0.486207	-4.69307	NOT
224830_at	NUDT21	0.446954	9.13738	3.24389	0.00365429	0.131706	-1.81698	NOT
241627_x_at	ARHGEF40	-0.446798	6.93498	-3.13721	0.00470579	0.143635	-2.04067	NOT
224933_s_at	JMJD1C	-0.44673	8.45565	-2.32915	0.0292165	0.28851	-3.62857	NOT
218189_s_at	NANS	0.446532	10.7617	2.70791	0.0127016	0.207859	-2.91164	NOT
205547_s_at	TAGLN	0.446422	10.1823	1.2649	0.218863	0.636689	-5.23914	NOT
227049_at	ZADH2	0.446309	6.79461	2.89975	0.00819441	0.176181	-2.52888	NOT
217771_at	GOLM1	0.446015	10.7493	1.68737	0.10536	0.484684	-4.68561	NOT
218026_at	COA3	0.445767	10.9541	3.4723	0.00211316	0.106909	-1.33079	NOT
225716_at	BRI3BP	0.445757	9.88874	3.87255	0.000797161	0.0743768	-0.46168	NOT
204115_at	GNG11	-0.445741	8.96677	-1.87467	0.0738889	0.419069	-4.40132	NOT
228532_at	C1orf162	-0.445633	7.89035	-1.77648	0.0891895	0.454125	-4.5531	NOT
206695_x_at	ZNF43	0.445615	6.43957	3.16331	0.00442429	0.140475	-1.98616	NOT
218458_at	GMCL1	0.445549	7.72982	2.4761	0.0212678	0.254613	-3.35724	NOT
209645_s_at	ALDH1B1	0.445359	7.57991	2.94427	0.00739224	0.169082	-2.43849	NOT
205470_s_at	KLK11	-0.44521	7.24558	-1.75561	0.0927729	0.461097	-4.58459	NOT
208951_at	ALDH7A1	0.445203	7.44635	2.66404	0.0140206	0.215946	-2.99748	NOT
225203_at	PPP1R16A	0.445136	7.96703	2.70964	0.012652	0.207628	-2.90825	NOT
209900_s_at	SLC16A1	-0.445042	6.8833	-1.68239	0.106332	0.486207	-4.69285	NOT
227354_at	PAG1	-0.444977	8.02144	-2.83611	0.00948695	0.186047	-2.65713	NOT
208383_s_at	PCK1	0.444948	6.9547	0.525929	0.604087	0.877111	-5.86086	NOT
229288_at	EPHA7	0.444784	5.00224	3.34668	0.00285879	0.121243	-1.59931	NOT
217143_s_at	TRDC	0.444601	6.56881	2.41242	0.0244279	0.26901	-3.47595	NOT
211538_s_at	HSPA2	0.444433	8.59965	1.95416	0.0632331	0.393103	-4.27424	NOT
226157_at	TFDP2	0.444278	7.06554	3.17627	0.00429072	0.138467	-1.95906	NOT
204472_at	GEM	-0.444263	8.44194	-1.28875	0.210588	0.628303	-5.2114	NOT
227006_at	PPP1R14A	0.444224	5.903	2.09831	0.0473239	0.353426	-4.03463	NOT
223395_at	ABI3BP	0.444102	8.6664	1.01282	0.321924	0.722205	-5.50431	NOT
224579_at	SLC38A1	0.444018	10.127	3.03328	0.00600777	0.155749	-2.25611	NOT
216836_s_at	ERBB2	0.443979	9.06484	2.58645	0.0166749	0.230986	-3.14764	NOT
203233_at	IL4R	-0.443569	9.75703	-3.16471	0.00440974	0.140122	-1.98325	NOT
219407_s_at	LAMC3	-0.443497	6.82964	-2.70499	0.0127857	0.208239	-2.91739	NOT
209735_at	ABCG2	-0.443165	6.53631	-0.959888	0.347322	0.741443	-5.55327	NOT
219059_s_at	LYVE1	-0.443106	7.17519	-2.34258	0.0283897	0.285669	-3.60416	NOT
227655_at	SNHG18	0.443097	7.23199	2.53278	0.0187784	0.241864	-3.25016	NOT
205768_s_at	SLC27A2	0.443082	8.5559	1.76194	0.0916738	0.458495	-4.57507	NOT
1562527_at	LOC441666	-0.442921	5.59454	-1.42208	0.16873	0.579844	-5.04835	NOT
205781_at	VPS9D1	-0.442884	8.07993	-2.63588	0.0149343	0.220771	-3.05223	NOT
226817_at	DSC2	0.442728	10.4537	1.54173	0.137098	0.534803	-4.89083	NOT
212185_x_at	MT2A	-0.442623	11.9144	-2.2477	0.0347202	0.310896	-3.77481	NOT
208972_s_at	ATP5G1	0.442378	9.94667	2.90003	0.00818922	0.176181	-2.52832	NOT
205046_at	CENPE	0.442293	6.86473	2.43541	0.0232402	0.263841	-3.4333	NOT
225826_at	MMAB	0.442156	8.30264	3.09557	0.00519092	0.148138	-2.12729	NOT
209324_s_at	RGS16	-0.442096	7.34683	-2.53202	0.0188099	0.241935	-3.25161	NOT
227929_at	LIN7A	-0.441845	5.15496	-3.15527	0.00450926	0.14135	-2.00297	NOT
219335_at	ARMCX5	0.441678	7.11216	2.8652	0.00887362	0.181895	-2.59865	NOT
204487_s_at	KCNQ1	0.441517	9.02479	3.61239	0.00150498	0.0943328	-1.02862	NOT
226497_s_at	FLT1	-0.441446	7.00252	-2.38209	0.0260815	0.276411	-3.5319	NOT
203560_at	GGH	0.44122	9.33984	1.73259	0.0968665	0.468811	-4.619	NOT
215125_s_at	UGT1A1 /// UGT1A10 /// UGT1A3 /// UGT1A4 /// UGT1A5 /// UGT1A6 /// UGT1A7 /// UGT1A8 /// UGT1A9	0.441086	7.7579	1.1576	0.259177	0.67276	-5.35833	NOT
205542_at	STEAP1	-0.440955	9.52136	-2.29857	0.0311816	0.296372	-3.68383	NOT
235349_at	RMDN2	0.440825	6.48719	2.36246	0.027206	0.281391	-3.5679	NOT
212148_at	PBX1	0.440645	7.6151	2.03466	0.0538451	0.371306	-4.14183	NOT
204336_s_at	RGS19	-0.440533	8.54752	-1.96333	0.0620947	0.390413	-4.25933	NOT
220108_at	GNA14	0.440496	7.2916	2.2205	0.0367589	0.319116	-3.82294	NOT
1552502_s_at	RHBDL2	0.440222	7.43937	1.31356	0.202243	0.619891	-5.18208	NOT
232687_at	GPRIN3	0.440029	7.3887	3.37852	0.00264854	0.116876	-1.5315	NOT
242055_at	PSMG4	0.439994	6.10033	2.25864	0.0339299	0.307699	-3.75535	NOT
228195_at	C2orf88	0.439916	7.62525	1.09865	0.283547	0.692393	-5.41987	NOT
221256_s_at	HDHD3	0.439892	8.90336	2.06688	0.0504505	0.36223	-4.08784	NOT
213716_s_at	SECTM1	-0.439805	9.34733	-2.36026	0.0273347	0.281913	-3.57191	NOT
212056_at	GSE1	0.439742	8.26012	4.54557	0.000151783	0.0487849	1.01972	NOT
223620_at	GPR34	0.439661	7.66386	2.13493	0.0439013	0.341875	-3.97198	NOT
209389_x_at	DBI	0.439631	10.7404	3.00109	0.00647699	0.160095	-2.32231	NOT
220565_at	CCR10	0.439518	6.37486	1.92562	0.0668916	0.402078	-4.32028	NOT
220302_at	MAK	-0.43926	4.5932	-3.70591	0.00119844	0.0862363	-0.825563	NOT
209685_s_at	PRKCB	-0.439192	8.00272	-1.294	0.2088	0.626666	-5.20523	NOT
209752_at	REG1A	0.43919	10.6951	0.402204	0.691333	0.911227	-5.91661	NOT
235175_at	GBP4	-0.43917	7.22145	-1.99366	0.058459	0.382509	-4.20971	NOT
217942_at	MRPS35	0.439102	9.66547	3.02438	0.00613419	0.15709	-2.27445	NOT
203337_x_at	ITGB1BP1	0.438971	6.9298	2.31124	0.030353	0.293311	-3.66099	NOT
220926_s_at	EDEM3	0.438878	8.39061	2.28117	0.0323532	0.30027	-3.71509	NOT
212175_s_at	AK2	0.438775	9.292	4.5642	0.000144965	0.0481414	1.06071	NOT
242317_at	HIGD1A	0.438689	8.17151	1.32778	0.197574	0.61468	-5.16506	NOT
209980_s_at	SHMT1	0.438658	7.46725	2.75486	0.01142	0.199549	-2.81905	NOT
200706_s_at	LITAF	-0.43862	10.9325	-2.55114	0.0180324	0.238179	-3.21522	NOT
225527_at	CEBPG	0.438586	8.83593	2.85107	0.00916672	0.184031	-2.62709	NOT
213506_at	F2RL1	0.4385	10.7135	1.3311	0.196497	0.613499	-5.16107	NOT
234764_x_at	IGLL5	-0.438406	11.8245	-1.17861	0.250879	0.665625	-5.33572	NOT
221726_at	RPL22	0.438206	10.666	3.77883	0.0010029	0.0814501	-0.666639	NOT
227020_at	YPEL2	0.438028	9.33382	2.12405	0.0448948	0.344114	-3.99068	NOT
219087_at	ASPN	0.437739	6.8329	1.44128	0.163289	0.573069	-5.02376	NOT
1555935_s_at	HUNK	0.437641	6.33419	3.22087	0.00385998	0.133974	-1.86547	NOT
232617_at	CTSS	-0.437584	10.5591	-3.80796	0.000933878	0.079279	-0.603	NOT
210983_s_at	MCM7	0.437509	8.6887	3.22562	0.00381666	0.133595	-1.85547	NOT
231995_at	CAAP1	0.437446	6.4222	3.08218	0.00535703	0.148819	-2.15507	NOT
200883_at	UQCRC2	0.437436	10.3003	2.4219	0.0239317	0.267424	-3.4584	NOT
200808_s_at	ZYX	-0.437371	9.05101	-2.85088	0.00917074	0.184031	-2.62748	NOT
209349_at	RAD50	0.43718	5.91222	3.06196	0.00561741	0.151915	-2.19692	NOT
229097_at	DIAPH3	0.437155	6.90404	2.75426	0.0114358	0.199697	-2.82025	NOT
208896_at	DDX18	0.436988	8.04948	3.46508	0.00215032	0.107075	-1.34629	NOT
208892_s_at	DUSP6	-0.436737	10.3842	-2.84708	0.0092511	0.184519	-2.63511	NOT
205206_at	ANOS1	0.436691	6.01425	2.7728	0.0109636	0.197212	-2.78348	NOT
219573_at	LRRC16A	0.436474	7.86664	2.49648	0.0203395	0.249569	-3.3189	NOT
204818_at	HSD17B2	-0.436396	9.11646	-1.30806	0.20407	0.622075	-5.18862	NOT
222061_at	CD58	-0.43618	5.41172	-2.54504	0.0182773	0.239515	-3.22685	NOT
207509_s_at	LAIR2	-0.435683	7.26211	-2.17147	0.040711	0.33241	-3.90879	NOT
205112_at	PLCE1	0.435251	7.29663	1.87766	0.0734617	0.417995	-4.39661	NOT
230285_at	SVIP	0.435176	7.33522	2.73325	0.0119939	0.203216	-2.86176	NOT
209053_s_at	WHSC1	0.434835	7.12834	4.33939	0.000252472	0.053092	0.56546	NOT
58916_at	KCTD14 /// NDUFC2-KCTD14	0.434708	7.26562	1.73356	0.0966906	0.468625	-4.61755	NOT
228585_at	ENTPD1	-0.434686	7.1611	-1.67255	0.108277	0.489302	-4.70714	NOT
238043_at	ARID1B	0.434569	6.8521	2.03497	0.0538118	0.371157	-4.14131	NOT
227451_s_at	MCUR1	0.434339	7.8928	1.81484	0.0829141	0.439403	-4.49451	NOT
206382_s_at	BDNF	-0.434157	5.12106	-3.80618	0.000937969	0.079279	-0.606902	NOT
226415_at	VAT1L	0.434094	6.84252	2.87341	0.00870764	0.180474	-2.58211	NOT
238066_at	RBP7	-0.434033	6.80352	-3.17035	0.00435122	0.139125	-1.97144	NOT
208732_at	RAB2A	0.433887	9.15735	2.21914	0.0368638	0.319418	-3.82534	NOT
203780_at	MPZL2	0.433753	8.59909	1.57693	0.12878	0.520534	-4.84255	NOT
203823_at	RGS3	-0.433547	8.43863	-2.90168	0.00815805	0.176133	-2.52498	NOT
212206_s_at	H2AFV	0.433435	7.98259	4.1555	0.000397422	0.0605716	0.160142	NOT
220651_s_at	MCM10	0.433433	5.82607	3.8048	0.000941137	0.0792861	-0.609912	NOT
223322_at	RASSF5	-0.433195	9.42318	-1.49374	0.149148	0.553707	-4.95525	NOT
219157_at	KLHL2	-0.433183	8.42733	-2.40234	0.0249665	0.271111	-3.49459	NOT
203016_s_at	SSX2IP	0.433129	7.05247	3.20723	0.00398703	0.135566	-1.89413	NOT
207356_at	DEFB4A /// DEFB4B	0.432955	9.86	0.658773	0.516732	0.837169	-5.78494	NOT
208828_at	POLE3	0.432741	8.88818	4.10174	0.000453731	0.0625461	0.0417461	NOT
229083_at	HNRNPA0	0.432696	7.97913	4.02238	0.000551651	0.0676267	-0.132847	NOT
228325_at	SPIDR	-0.432669	6.98708	-1.70704	0.10159	0.477596	-4.65679	NOT
204677_at	CDH5	-0.432434	7.51173	-1.96363	0.0620573	0.390312	-4.25884	NOT
223159_s_at	NEK6	0.432296	7.80384	3.70582	0.00119871	0.0862363	-0.825768	NOT
205807_s_at	TUFT1	0.432277	8.19288	1.87388	0.0740033	0.419375	-4.40258	NOT
209288_s_at	CDC42EP3	-0.432268	7.82386	-2.358	0.0274671	0.282308	-3.57603	NOT
231810_at	BRI3BP /// THRIL	0.432252	9.89262	3.56737	0.00167884	0.0985934	-1.12601	NOT
1554436_a_at	REG4	-0.432212	12.1471	-0.860189	0.398765	0.773623	-5.63892	NOT
203103_s_at	PRPF19	0.432117	9.31678	4.47943	0.000178691	0.0489167	0.874076	NOT
223746_at	STK4	-0.432103	7.12043	-1.37474	0.182759	0.598155	-5.10777	NOT
228580_at	HTRA3	-0.432044	6.50049	-3.69378	0.00123445	0.0868641	-0.851967	NOT
1554638_at	ZFYVE16	-0.431729	5.22227	-1.81398	0.083051	0.439916	-4.49584	NOT
219033_at	PARP8	-0.431705	7.85682	-3.4073	0.00247155	0.114274	-1.47006	NOT
224374_s_at	EMILIN2	-0.431467	8.27334	-2.66178	0.0140922	0.21621	-3.0019	NOT
236001_at	LINC00675	0.431346	9.58945	1.74486	0.0946661	0.465032	-4.6007	NOT
218943_s_at	DDX58	-0.431247	7.45377	-1.80042	0.0852273	0.445341	-4.51664	NOT
33304_at	ISG20	-0.431183	10.7089	-2.27495	0.0327812	0.301749	-3.72622	NOT
1555411_a_at	CCNL1	-0.431139	9.60692	-2.46534	0.0217733	0.256805	-3.37741	NOT
242680_at	AVPR1A	-0.431132	4.38934	-2.42016	0.024022	0.267679	-3.46162	NOT
228054_at	TMEM44	0.431079	6.86752	2.33342	0.028951	0.287883	-3.62081	NOT
205929_at	GPA33	0.431051	11.7011	1.33737	0.194477	0.611214	-5.15351	NOT
238067_at	TBC1D8B	0.431037	5.7534	1.81356	0.0831171	0.440046	-4.49648	NOT
235496_at	HRCT1	0.431013	8.14364	1.58734	0.126402	0.516518	-4.82811	NOT
227046_at	SLC39A11	0.430981	8.10028	2.14961	0.0425938	0.338128	-3.94668	NOT
219580_s_at	TMC5	0.430948	9.28481	1.49091	0.149884	0.554724	-4.95899	NOT
204379_s_at	FGFR3	0.430888	7.83211	1.79873	0.0855022	0.44596	-4.51923	NOT
227446_s_at	DHRS4-AS1	0.430817	7.83053	2.76354	0.0111971	0.19838	-2.80186	NOT
240770_at	TMEM171	0.430641	7.87422	1.4454	0.162141	0.571884	-5.01845	NOT
225687_at	FAM83D	0.430636	7.73826	2.62894	0.0151681	0.222099	-3.06569	NOT
205249_at	EGR2	-0.430586	7.80825	-1.57798	0.128538	0.520251	-4.8411	NOT
201903_at	UQCRC1	0.430563	11.0311	3.63835	0.00141289	0.0923014	-0.972346	NOT
226824_at	CPXM2	-0.430491	7.64956	-3.1577	0.00448341	0.141285	-1.99789	NOT
204835_at	POLA1	0.430057	6.81218	4.13277	0.000420325	0.061612	0.11008	NOT
213089_at	LOC100272216	-0.429876	7.87991	-1.62545	0.118005	0.504213	-4.77462	NOT
1555372_at	BCL2L11	-0.429637	7.24751	-2.12882	0.0444569	0.343123	-3.98249	NOT
210010_s_at	SLC25A1	0.429556	9.33372	2.77246	0.0109721	0.197212	-2.78416	NOT
206282_at	NEUROD1	0.429538	5.06919	2.33311	0.0289702	0.287883	-3.62137	NOT
1552519_at	ACVR1C	0.429156	6.26714	2.22566	0.0363636	0.317601	-3.81382	NOT
235165_at	PARD6B	0.429052	7.57372	1.34409	0.192327	0.608992	-5.14536	NOT
227177_at	CORO2A	0.428735	8.66007	1.82429	0.0814291	0.436356	-4.47995	NOT
229590_at	RPL13	0.428458	7.48142	4.31536	0.000267902	0.0544518	0.512478	NOT
221591_s_at	FAM64A	0.428453	6.66647	3.49401	0.00200519	0.104812	-1.28414	NOT
223179_at	YPEL3	-0.428149	8.8676	-2.05877	0.0512858	0.364648	-4.10147	NOT
1552263_at	MAPK1	-0.427995	7.61473	-3.26593	0.0034674	0.129646	-1.77048	NOT
228658_at	MIAT	-0.42781	6.82916	-1.45132	0.160503	0.56995	-5.0108	NOT
211633_x_at	IGHG1	-0.427697	11.3566	-1.37472	0.182767	0.598155	-5.1078	NOT
209185_s_at	IRS2	0.427692	10.033	1.95955	0.0625612	0.391698	-4.26547	NOT
212771_at	FAM171A1	0.427633	9.13641	2.73097	0.0120562	0.203596	-2.86627	NOT
201601_x_at	IFITM1 /// IFITM2	-0.427626	11.6979	-2.25851	0.0339391	0.307731	-3.75558	NOT
202376_at	SERPINA3	-0.427624	8.85245	-0.969869	0.342431	0.738426	-5.54422	NOT
231154_x_at	TINAG	0.427591	7.95666	1.71601	0.0999102	0.474911	-4.64357	NOT
230722_at	BNC2	-0.427482	5.72701	-2.66855	0.0138794	0.215344	-2.98869	NOT
235384_at	NUDT19	0.427458	8.89748	4.35743	0.000241478	0.0521851	0.605223	NOT
204897_at	PTGER4	0.427438	10.0207	3.26699	0.00345867	0.129646	-1.76824	NOT
223606_x_at	GPALPP1	0.427285	6.11161	2.68939	0.0132434	0.210979	-2.94796	NOT
201040_at	GNAI2	-0.427252	9.46677	-2.37052	0.0267388	0.279263	-3.55313	NOT
224820_at	COX20	0.427234	8.20633	3.51508	0.00190559	0.102547	-1.2388	NOT
242903_at	IFNGR1	-0.427187	5.34364	-1.58641	0.126613	0.516843	-4.82941	NOT
201304_at	NDUFA5	0.426907	10.101	2.84314	0.0093352	0.184928	-2.64303	NOT
202998_s_at	LOXL2	-0.426903	8.5904	-1.85976	0.076054	0.423991	-4.42475	NOT
1554503_a_at	OSCAR	-0.426765	6.16028	-2.62135	0.0154273	0.223796	-3.08036	NOT
219748_at	TREML2	-0.426467	6.4556	-2.89096	0.00836242	0.17724	-2.54667	NOT
205306_x_at	KMO	-0.426461	6.72576	-1.58736	0.126398	0.516518	-4.82809	NOT
230846_at	AKAP5	0.426329	5.51363	3.38873	0.00258436	0.11601	-1.50971	NOT
238642_at	ANKRD13D	-0.426209	7.25745	-2.43802	0.0231088	0.263507	-3.42844	NOT
226041_at	NAPEPLD	0.426105	7.90509	2.21299	0.0373409	0.321249	-3.83617	NOT
213603_s_at	RAC2	-0.426048	10.7845	-1.40199	0.174574	0.586795	-5.07376	NOT
205024_s_at	RAD51	0.425995	7.79084	3.87402	0.000794303	0.0743639	-0.458472	NOT
204468_s_at	TIE1	-0.425811	6.59017	-1.92126	0.0674671	0.40367	-4.32728	NOT
225871_at	STEAP2	-0.425404	8.32954	-2.27493	0.0327826	0.301749	-3.72625	NOT
232083_at	KIF16B	0.425296	8.10657	1.62308	0.118512	0.50492	-4.77796	NOT
212186_at	ACACA	0.425259	8.28324	3.95457	0.000651763	0.0692866	-0.281828	NOT
1555905_a_at	TCAIM	0.425022	5.08846	2.08957	0.0481758	0.355275	-4.04949	NOT
228241_at	AGR3	0.424968	11.9071	1.44457	0.162373	0.572058	-5.01953	NOT
223154_at	MRPL1	0.424955	8.6439	3.98511	0.000604619	0.0680403	-0.214756	NOT
231975_s_at	MIER3	0.424874	7.39123	1.28507	0.211849	0.629484	-5.21571	NOT
204228_at	PPIH	0.424872	8.72267	3.98065	0.000611295	0.0680403	-0.224565	NOT
216365_x_at	IGLJ3 /// IGLL5 /// IGLV3-19	-0.424843	9.24486	-1.19968	0.242755	0.658331	-5.31269	NOT
222835_at	THSD4	0.424441	7.64938	2.02699	0.0546831	0.374088	-4.1546	NOT
204126_s_at	CDC45	0.423958	6.81687	3.85281	0.000836696	0.0754472	-0.504901	NOT
203427_at	ASF1A	0.423829	7.51127	3.38886	0.0025836	0.11601	-1.50945	NOT
232737_s_at	ENPP3	0.423731	5.04223	1.63306	0.116385	0.502903	-4.76381	NOT
227629_at	PRLR	0.42372	5.84478	1.87953	0.0731957	0.417394	-4.39367	NOT
226413_at	LINC00938	0.423671	7.55554	3.65954	0.00134187	0.0903532	-0.926371	NOT
227088_at	PDE5A	0.423587	7.21237	1.81821	0.0823825	0.438473	-4.48933	NOT
218115_at	ASF1B	0.423412	7.90364	3.03024	0.00605059	0.156245	-2.26237	NOT
232095_at	SRGAP2B	-0.423403	5.19224	-2.89721	0.00824266	0.176545	-2.53403	NOT
204579_at	FGFR4	0.423396	7.77922	3.16872	0.00436801	0.13948	-1.97484	NOT
217889_s_at	CYBRD1	-0.423345	6.5098	-1.72118	0.0989532	0.473481	-4.63593	NOT
222824_at	NUDT5	0.423209	7.16092	3.13638	0.00471502	0.143639	-2.0424	NOT
203554_x_at	PTTG1	0.423057	9.7545	2.83592	0.00949099	0.186059	-2.65751	NOT
239695_at	JAK1	-0.422885	5.38814	-2.53148	0.0188326	0.241985	-3.25264	NOT
235470_at	LSM8 /// NAA38	0.422852	6.12493	3.52724	0.00185033	0.101295	-1.21261	NOT
235735_at	TNFSF8	-0.422697	6.56364	-1.57779	0.128581	0.520251	-4.84136	NOT
209529_at	PLPP2	0.42262	8.50534	2.38321	0.0260186	0.275951	-3.52984	NOT
1553105_s_at	DSG2	0.422446	9.99691	1.28252	0.212727	0.630536	-5.21869	NOT
236264_at	ADGRL3	0.422158	4.89345	4.6849	0.000107658	0.0464473	1.32601	NOT
209642_at	BUB1	0.422098	6.55349	2.02213	0.05522	0.375564	-4.16268	NOT
238900_at	HLA-DRB1 /// HLA-DRB3 /// HLA-DRB4 /// HLA-DRB5 /// LOC105369230	-0.42191	6.66589	-1.16889	0.254694	0.668773	-5.34623	NOT
235272_at	SBSN	-0.421859	6.56073	-2.63596	0.0149317	0.220771	-3.05208	NOT
208931_s_at	ILF3	0.421774	8.23716	3.92401	0.000702577	0.0707429	-0.348885	NOT
243514_at	WDFY2	-0.421692	5.06736	-2.53621	0.0186368	0.241027	-3.24364	NOT
236045_x_at	DOC2B	0.421669	8.17951	1.27313	0.215979	0.633431	-5.22961	NOT
226030_at	ACADSB	0.42151	6.52728	2.92966	0.00764687	0.171631	-2.46822	NOT
222209_s_at	TMEM135	0.421474	8.06326	2.41364	0.0243638	0.268956	-3.4737	NOT
217384_x_at	IGHV3-53 /// IGHV3-66 /// IGHV3-72	-0.421348	7.80624	-1.50794	0.145493	0.548262	-4.93635	NOT
203257_s_at	C11orf49	0.421156	8.36271	3.83417	0.000875825	0.0764948	-0.545708	NOT
212459_x_at	SUCLG2	0.420954	10.1256	2.0879	0.0483397	0.355668	-4.05231	NOT
225241_at	CCDC80	-0.420826	7.39925	-3.00991	0.00634508	0.15896	-2.3042	NOT
235158_at	TMEM209	0.420751	7.19181	2.44859	0.0225831	0.260878	-3.40873	NOT
235256_s_at	GALM	0.420712	7.97051	2.84814	0.00922852	0.184351	-2.63297	NOT
242794_at	MAML3	0.420606	6.67475	2.14894	0.0426525	0.338367	-3.94784	NOT
219109_at	SPAG16	0.420454	7.81333	2.09732	0.0474199	0.353515	-4.03632	NOT
227255_at	PDIK1L	0.420392	6.14871	3.4991	0.00198068	0.10443	-1.27319	NOT
228497_at	SLC22A15	-0.42035	5.94359	-3.11086	0.00500751	0.146745	-2.09554	NOT
215380_s_at	GGCT	0.420322	10.1611	4.42728	0.000203234	0.050739	0.759185	NOT
216401_x_at	IGKV1-37 /// IGKV1D-37	-0.420298	12.1955	-1.62781	0.1175	0.503708	-4.77127	NOT
210582_s_at	LIMK2	-0.420226	8.8082	-2.44265	0.0228769	0.262497	-3.4198	NOT
228805_at	SIMC1	0.420094	8.02659	3.05066	0.00576815	0.153695	-2.22026	NOT
211643_x_at	IGKC	-0.42003	11.8503	-1.23982	0.227829	0.644499	-5.26782	NOT
230323_s_at	TMEM45B	0.420023	10.041	1.52357	0.141559	0.54177	-4.91539	NOT
232090_at	DNM3OS	-0.419915	4.84518	-1.65678	0.111456	0.494351	-4.7299	NOT
201123_s_at	EIF5A	-0.419681	10.891	-1.69292	0.104285	0.482742	-4.6775	NOT
214306_at	OPA1	0.419671	6.55175	2.42765	0.0236349	0.265728	-3.44772	NOT
235515_at	SYNE4	0.41964	6.80841	4.36978	0.000234229	0.0520587	0.632446	NOT
234983_at	C12orf49	0.419612	9.33087	3.01252	0.00630648	0.158459	-2.29883	NOT
231899_at	ZC3H12C	0.419289	7.71821	1.77178	0.089987	0.455728	-4.56022	NOT
220041_at	PIGZ	0.419169	8.05703	1.48004	0.152739	0.559344	-4.97332	NOT
203189_s_at	NDUFS8	0.419139	8.15813	3.50433	0.0019558	0.104021	-1.26194	NOT
222775_s_at	MRPL35	0.419134	7.76768	2.82811	0.00966243	0.187974	-2.67316	NOT
219993_at	SOX17	-0.419073	5.7518	-3.71444	0.00117375	0.0855661	-0.806995	NOT
218924_s_at	CTBS	-0.419061	8.10398	-3.07114	0.00549771	0.150759	-2.17793	NOT
218025_s_at	ECI2	0.41878	8.45338	2.63308	0.0150282	0.22107	-3.05766	NOT
225903_at	PIGU	0.418692	7.83047	3.85148	0.000839444	0.0754472	-0.507828	NOT
225086_at	FAM98B	0.418576	8.45364	4.48126	0.000177884	0.0489167	0.878114	NOT
218663_at	NCAPG	0.418503	5.85608	2.91361	0.0079362	0.175102	-2.5008	NOT
201906_s_at	CTDSPL	0.418488	8.28613	2.7128	0.012562	0.207009	-2.90204	NOT
219296_at	ZDHHC13	0.418406	8.23662	3.54177	0.00178634	0.0998503	-1.18128	NOT
217874_at	SUCLG1	0.418367	10.941	2.67113	0.013799	0.214702	-2.98365	NOT
226809_at	FAR2P2 /// FAR2P3	0.418156	5.88818	3.08918	0.00526954	0.14848	-2.14055	NOT
225299_at	MYO5B	0.41809	8.59079	1.64334	0.114227	0.499205	-4.74916	NOT
230875_s_at	ATP11A	-0.418047	8.1209	-1.77129	0.0900694	0.455934	-4.56096	NOT
207535_s_at	NFKB2	-0.417987	8.35651	-2.55111	0.0180338	0.238179	-3.21528	NOT
202948_at	IL1R1	-0.417949	9.27569	-2.05861	0.0513033	0.364648	-4.10176	NOT
216604_s_at	SLC7A8	0.417876	7.15944	2.61854	0.0155244	0.224668	-3.08579	NOT
204275_at	CAPN15	0.417866	7.71684	2.97597	0.00686738	0.163066	-2.37378	NOT
219474_at	C3orf52	0.417843	7.87984	1.28638	0.2114	0.629222	-5.21418	NOT
209457_at	DUSP5	-0.417833	9.25402	-1.96249	0.0621978	0.390451	-4.26069	NOT
205573_s_at	SNX7	0.417704	9.34871	2.19834	0.0384994	0.325296	-3.86188	NOT
219191_s_at	BIN2	-0.41767	8.51028	-2.25311	0.0343269	0.309497	-3.76518	NOT
202593_s_at	GDE1	0.417664	9.27816	2.34489	0.02825	0.285239	-3.59996	NOT
204244_s_at	DBF4	0.417528	7.90946	3.23666	0.0037177	0.132334	-1.83222	NOT
227706_at	SPIRE2	0.417362	6.8814	2.38659	0.0258299	0.275025	-3.52363	NOT
206219_s_at	VAV1	-0.416914	7.38418	-2.2018	0.0382232	0.324271	-3.85582	NOT
201769_at	CLINT1	0.416778	10.6191	3.21258	0.00393675	0.134802	-1.8829	NOT
218108_at	UBR7	0.416765	7.81997	4.36485	0.000237093	0.0521851	0.621591	NOT
229889_at	LRRC75A	0.41676	6.82509	1.86068	0.0759199	0.423736	-4.42332	NOT
204159_at	CDKN2C	0.416709	7.51646	3.09121	0.00524449	0.148344	-2.13634	NOT
1555564_a_at	CFI	-0.416647	6.8877	-1.26727	0.218027	0.635699	-5.23639	NOT
201809_s_at	ENG	-0.416627	8.9232	-2.41035	0.024538	0.269563	-3.47979	NOT
200920_s_at	BTG1	-0.416626	10.3145	-3.13108	0.00477442	0.144063	-2.05345	NOT
203625_x_at	SKP2	0.416483	8.27301	4.00448	0.000576497	0.0680403	-0.172206	NOT
219562_at	RAB26	0.416222	6.91186	3.2337	0.00374398	0.132493	-1.83845	NOT
206560_s_at	MIA	-0.416075	7.94575	-2.07459	0.0496665	0.360435	-4.07483	NOT
1560010_a_at	SATB2-AS1	0.416051	6.59911	2.41682	0.0241962	0.268064	-3.4678	NOT
226997_at	ADAMTS12	-0.415803	6.48203	-3.67542	0.00129094	0.0886711	-0.891872	NOT
205079_s_at	MPDZ	-0.415701	6.74047	-2.79609	0.0103965	0.193505	-2.73714	NOT
201185_at	HTRA1	-0.415621	9.12517	-2.48441	0.0208844	0.252232	-3.34162	NOT
235227_at	STXBP5	0.415153	6.99952	1.96574	0.0617988	0.389735	-4.25541	NOT
203493_s_at	CEP57	0.415096	7.30425	2.67706	0.0136163	0.213683	-2.97208	NOT
202450_s_at	CTSK	-0.414987	9.68913	-1.6795	0.106901	0.486852	-4.69706	NOT
218361_at	GOLPH3L	0.414967	9.6265	3.05022	0.00577411	0.153695	-2.22117	NOT
226117_at	TIFA	-0.414509	9.24711	-1.35984	0.187362	0.602683	-5.12613	NOT
204011_at	SPRY2	0.414487	8.78793	1.44602	0.161968	0.571732	-5.01765	NOT
229070_at	ADTRP	0.414211	10.3177	1.39854	0.175596	0.587762	-5.07811	NOT
219386_s_at	SLAMF8	-0.414163	7.87603	-1.6297	0.117096	0.503553	-4.76858	NOT
209581_at	PLA2G16	-0.413993	7.87517	-1.69485	0.103913	0.482422	-4.67468	NOT
210719_s_at	HMG20B	0.413967	8.42984	3.94785	0.000662613	0.069403	-0.296575	NOT
1557227_s_at	TPR	-0.413729	5.26375	-1.78846	0.0871871	0.44984	-4.5349	NOT
212023_s_at	MKI67	0.413718	6.9591	3.10714	0.00505158	0.147055	-2.10327	NOT
205436_s_at	H2AFX	0.413641	10.1459	3.31386	0.00309251	0.12387	-1.66904	NOT
222139_at	ERV3-2	-0.413556	4.86168	-2.84621	0.00926952	0.184519	-2.63685	NOT
209095_at	DLD	0.413551	10.1384	2.74245	0.0117464	0.201076	-2.8436	NOT
203324_s_at	CAV2	-0.413532	7.98891	-2.12058	0.0452149	0.345704	-3.99661	NOT
210619_s_at	HYAL1	-0.413517	8.09305	-1.2759	0.215015	0.632347	-5.2264	NOT
222994_at	PRDX5	0.41339	10.1636	2.95904	0.00714301	0.166189	-2.40836	NOT
227333_at	DCUN1D3	-0.413279	7.95994	-2.83729	0.00946133	0.185955	-2.65477	NOT
219522_at	FJX1	-0.41327	5.8561	-1.82183	0.0818132	0.437325	-4.48374	NOT
219700_at	PLXDC1	-0.41324	6.3187	-2.14199	0.0432683	0.340101	-3.95983	NOT
1565162_s_at	MGST1	0.413163	10.4733	1.58221	0.12757	0.518509	-4.83524	NOT
202219_at	SLC6A8	0.413089	9.98523	1.5232	0.141653	0.541973	-4.9159	NOT
208610_s_at	SRRM2	-0.412958	9.52675	-1.51398	0.143963	0.545119	-4.92827	NOT
211623_s_at	FBL	0.412831	10.4853	3.526	0.00185587	0.101295	-1.21527	NOT
228851_s_at	ENSA	0.412673	7.99348	2.32297	0.0296039	0.289731	-3.63976	NOT
227223_at	RBM39	-0.412571	7.38521	-1.49048	0.149995	0.554795	-4.95955	NOT
226086_at	SYT13	0.412529	8.76619	1.11143	0.278128	0.688499	-5.40677	NOT
233477_at	KLK15	0.412397	6.52198	1.41364	0.171167	0.582144	-5.05906	NOT
244434_at	GPR82	0.412345	4.5593	2.29276	0.0315685	0.297044	-3.69429	NOT
213537_at	HLA-DPA1	-0.41217	8.29308	-1.20089	0.242294	0.657945	-5.31135	NOT
227196_at	RHPN2	0.411792	9.52113	1.28829	0.210746	0.628502	-5.21194	NOT
225297_at	HAUS1	0.411784	7.57076	3.04503	0.00584481	0.154369	-2.23189	NOT
225655_at	UHRF1	0.411609	7.57543	3.28344	0.00332559	0.128106	-1.73347	NOT
202872_at	ATP6V1C1	-0.411433	7.98788	-2.78846	0.0105793	0.194472	-2.75235	NOT
202503_s_at	KIAA0101	0.411228	10.0579	2.78051	0.0107728	0.196138	-2.76817	NOT
230052_s_at	NFKBID	-0.411214	7.46954	-2.55608	0.0178366	0.237267	-3.2058	NOT
232060_at	ROR1	0.411111	4.57498	2.0437	0.052873	0.368531	-4.12674	NOT
204160_s_at	ENPP4	0.41101	8.23509	1.91544	0.0682421	0.405559	-4.33661	NOT
203775_at	SLC25A13	0.410903	7.29819	2.8455	0.00928465	0.184529	-2.63828	NOT
205349_at	GNA15	-0.410844	8.00323	-2.06748	0.050389	0.362207	-4.08683	NOT
225524_at	ANTXR2	-0.410822	10.1754	-1.96569	0.0618047	0.389735	-4.25549	NOT
226637_at	UBE2H	-0.410819	6.08379	-2.1416	0.0433027	0.340137	-3.9605	NOT
225153_at	GFM1	0.410516	9.25517	3.28597	0.00330557	0.127947	-1.72812	NOT
204529_s_at	TOX	0.410502	7.40141	2.99161	0.0066217	0.161497	-2.34175	NOT
202910_s_at	ADGRE5	-0.410307	8.85694	-2.65631	0.0142661	0.217271	-3.01254	NOT
203951_at	CNN1	0.410185	7.9647	1.45253	0.160171	0.569323	-5.00924	NOT
236308_at	VSTM2A	0.410044	4.21489	1.79602	0.0859433	0.446966	-4.52337	NOT
221027_s_at	PLA2G12A	0.40966	7.04272	2.62597	0.015269	0.222918	-3.07143	NOT
238673_at	SAMD12	0.409615	6.25737	2.53822	0.0185547	0.240711	-3.23983	NOT
242727_at	ARL5B	-0.40925	7.04464	-1.27879	0.214013	0.631605	-5.22303	NOT
227019_at	C1orf226	0.409163	6.4057	2.43861	0.0230791	0.263372	-3.42734	NOT
227816_at	NTN1	-0.408846	5.53344	-2.19759	0.0385596	0.32546	-3.86319	NOT
204269_at	PIM2	-0.408533	9.86458	-1.31549	0.201605	0.61936	-5.17979	NOT
205419_at	GPR183	-0.408494	8.99696	-1.28493	0.211897	0.629484	-5.21587	NOT
226805_at	FITM2	0.408427	7.80274	3.63573	0.00142196	0.092411	-0.978045	NOT
208714_at	NDUFV1	0.408376	10.2974	4.68518	0.000107584	0.0464473	1.32662	NOT
225315_at	MRPL21	0.408248	9.00879	4.14409	0.00040876	0.0608963	0.135008	NOT
213568_at	OSR2	-0.408243	5.33999	-1.35199	0.189825	0.605844	-5.13574	NOT
230727_at	CISD3	0.408222	5.97924	3.13495	0.00473094	0.143683	-2.04537	NOT
1554519_at	CD80	-0.408132	6.34531	-1.91279	0.0685965	0.406066	-4.34083	NOT
205965_at	BATF	-0.407984	8.18831	-2.25502	0.0341896	0.30872	-3.76179	NOT
204646_at	DPYD	-0.407957	8.28729	-1.45349	0.159905	0.569167	-5.00799	NOT
216396_s_at	EI24	0.40756	9.70482	3.76688	0.00103262	0.08147	-0.692708	NOT
201930_at	MCM6	0.407459	9.38985	3.01295	0.0063002	0.158438	-2.29796	NOT
217814_at	CCDC47	0.407381	9.41852	3.22891	0.00378689	0.132909	-1.84854	NOT
213186_at	DZIP3	0.407188	6.62008	2.69389	0.0131099	0.209893	-2.93915	NOT
1554178_a_at	FAM126B	-0.407161	7.01083	-2.08394	0.048731	0.357201	-4.05902	NOT
201519_at	TOMM70A	0.407064	9.54573	4.10615	0.000448824	0.0624413	0.051463	NOT
202847_at	PCK2	0.407019	8.55066	2.84127	0.0093752	0.185318	-2.64677	NOT
205464_at	SCNN1B	0.406873	7.54748	0.984279	0.335453	0.733399	-5.531	NOT
224965_at	GNG2	-0.406768	6.9545	-3.16602	0.00439601	0.139821	-1.98049	NOT
235315_at	TSC22D1	0.406445	6.59806	2.00406	0.0572569	0.380287	-4.19259	NOT
202357_s_at	CFB	-0.406406	9.66732	-1.28988	0.210202	0.627946	-5.21007	NOT
210053_at	TAF5	0.406245	7.04012	3.29074	0.00326817	0.127117	-1.71803	NOT
202959_at	MUT	0.40624	7.48603	2.46802	0.0216466	0.256504	-3.3724	NOT
211458_s_at	GABARAPL1 /// GABARAPL3	-0.406063	9.28743	-3.48191	0.00206469	0.105903	-1.31015	NOT
227803_at	ENPP5	0.405996	5.07664	2.52479	0.0191124	0.243191	-3.26535	NOT
226456_at	RMI2	0.405925	8.23741	3.29768	0.0032144	0.125984	-1.70332	NOT
227012_at	SLC25A40	0.405855	8.23245	2.67118	0.0137976	0.214702	-2.98357	NOT
228708_at	RAB27B	0.405789	9.30763	1.70333	0.102293	0.479383	-4.66225	NOT
242358_at	LOC105369703 /// RASSF8-AS1	-0.405632	3.90805	-2.67442	0.0136975	0.213852	-2.97724	NOT
221059_s_at	COTL1	-0.405582	10.0921	-1.83277	0.0801143	0.433294	-4.46681	NOT
200606_at	DSP	0.405407	10.2988	1.83374	0.0799661	0.432843	-4.46532	NOT
223245_at	STRBP	0.405402	8.08724	3.55114	0.00174623	0.0995394	-1.16105	NOT
200904_at	HLA-E	-0.405215	10.8924	-3.21088	0.0039526	0.135152	-1.88645	NOT
209191_at	TUBB6	-0.404908	9.07654	-2.44329	0.0228452	0.262343	-3.41862	NOT
227727_at	MRGPRF	-0.404835	7.53311	-1.52294	0.141716	0.541993	-4.91624	NOT
214022_s_at	IFITM1	-0.404704	11.7231	-2.39663	0.0252762	0.272246	-3.50513	NOT
227892_at	PRKAA2	0.404649	5.07775	1.78106	0.0884199	0.452655	-4.54616	NOT
227677_at	JAK3	-0.404619	8.69062	-1.2131	0.237683	0.653579	-5.29782	NOT
202534_x_at	DHFR	0.404506	8.13389	3.15369	0.00452609	0.14135	-2.00627	NOT
220285_at	ABHD17B	0.404419	6.65768	1.71181	0.100694	0.476114	-4.64977	NOT
210933_s_at	FSCN1	-0.404417	7.52292	-1.67444	0.107901	0.488367	-4.7044	NOT
202765_s_at	FBN1	-0.404399	7.05368	-2.48108	0.0210374	0.253241	-3.34789	NOT
1553602_at	MUCL1	-0.404313	6.12838	-2.45889	0.0220823	0.258188	-3.38949	NOT
213552_at	GLCE	0.404228	7.16929	2.18179	0.0398483	0.329757	-3.89082	NOT
202416_at	DNAJC7	0.404081	8.9722	2.58049	0.0168968	0.232213	-3.15906	NOT
228841_at	LYRM7	0.403988	7.96638	2.88249	0.0085273	0.178701	-2.56378	NOT
[truncated: 20,484 more rows]
