# Supplementary material for: Identification of Common Differentially Expressed Genes and Potential Therapeutic Targets in Ulcerative Colitis and Rheumatoid Arthritis
Source: Front Genet. 2020 Nov 11;11:572194. doi: 10.3389/fgene.2020.572194 (PMC7686785; doi:10.3389/fgene.2020.572194)
Supplement: Supplementary Table 4 — Correlations between hub genes. [file Table_4.xlsx]

## Sheet: Sheet1
Supplementary table 4. Correlation between hub genes
gene1	gene2	Pearson scores
THY1	LOXL1	0.982176
LCP2	CD53	0.982087
CORO1A	ITGB2	0.97659
CD53	ITGB2	0.976171
LCP2	ITGB2	0.976057
COL5A2	COL1A1	0.975725
PLEK	LCP2	0.974664
ITGB2	HLA-DMB	0.970864
CD53	ARHGDIB	0.96947
THY1	COL5A2	0.967979
LCP1	CD53	0.967898
PLEK	CD53	0.967668
CORO1A	CD79A	0.967408
CD37	CORO1A	0.967333
CORO1A	CD53	0.966485
LCP1	ARHGDIB	0.962188
CD53	CD79A	0.961731
LCP2	CD79A	0.961166
ITGB2	CD79A	0.959172
THY1	CD79A	0.958755
LOXL1	CD79A	0.958388
CORO1A	ARHGDIB	0.958284
S100A9	FCGR3B	0.958175
THY1	COL1A1	0.957868
LCP2	ARHGDIB	0.957128
CORO1A	LCP2	0.956976
MMP1	MMP3	0.956825
LOXL1	COL5A2	0.956696
CCR2	CD53	0.955648
PLEK	FCGR3B	0.95553
CORO1A	HLA-DMB	0.95451
LCP1	LCP2	0.954011
CD37	LOXL1	0.953976
LCP1	CD86	0.953706
PLEK	CSF2RB	0.95308
THY1	ITGB2	0.952875
CD53	HLA-DMB	0.952609
ITGB2	COL5A2	0.952538
CD37	ITGB2	0.95195
LCP2	HLA-DMB	0.951775
ITGB2	ARHGDIB	0.951359
CD79A	COL1A1	0.951263
FAP	COL5A2	0.951152
